# Supplementary material for: Mouse Pachytene piRNAs Cleave Hundreds of Transcripts, But Alter the Steady-State Abundance of Only a Minority of Targets
Source: bioRxiv. 2024 Nov 3:2024.11.02.621675. Preprint. [Version 1] doi: 10.1101/2024.11.02.621675 (PMC11566022; doi:10.1101/2024.11.02.621675)
Supplement: Supplement 3 — Table S5. Identifiable cleavage targets of pachytene piRNAs in primary spermatocytes. (A) Identifiable cleavage targets of pi9, pi17 piRNAs and piRNAs whose biogenesis is initiated by pi9 or pi17 piRNAs in primary spermatocytes. (B) Identifiable cleavage targets of piRNAs whose abundance does not change in pi9−/−pi17−/− primary spermatocytes (control piRNAs). [file media-3.xlsx]

## Sheet: Table S5A
Table S5A. Identifiable cleavage targets of pi9, pi17 piRNAs and piRNAs whose biogenesis is initiated by pi9 or pi17 piRNAs in primary spermatocytes.
piRNA						Target gene									Number of nucleotides paired to target site	Putative cleavage product
piRNA sequence	piRNA locus of origin	Genomic coordinate of piRNA 5' end	piRNA abundance in primary spermatocytes, molecules per cell		Overlapping transposon	Target gene	Target transcript	Gene name	Target log2 fold change in p9−/−pi17−/− vs C57BL/6 primary spermatocytes	FDR<0.01 in both pi9em1/em1pi17em1/em1 and pi9em2/em2pi17em2/em2	Target Pol II density, GRO-seq, ppm/kb					5'-monophosphate sequencing replicate (primary spermatocytes)		Genomic coordinates of 5' end of putative 3' cleavage product	Abundance in C57BL/6 primary spermatocytes, ppm	Log2 fold change in p9−/−pi17−/− primary spermatocytes
			C57BL/6	pi9−/−pi17−/−							mean (n=3)	rep1	rep2	rep3		C57BL/6	pi9−/−pi17−/−
UCAAAGCCACCUGGUCCUGCUCACU	10-qB4-6488	chr10,62664609,62664610,+	32.1234	0	.	ENSMUSG00000025484	ENSMUST00000026557	Bet1l	-0.0301429	no	2960.82	2695.76	3234.15	2952.55	20 nt	rep1	rep1	chr7,140853736,140853737,-	0.139715	-inf
UCAAAGCCACCUGGUCCUGCUCACU	10-qB4-6488	chr10,62664609,62664610,+	32.1234	0	.	ENSMUSG00000025484	ENSMUST00000026557	Bet1l	-0.0301429	no	2960.82	2695.76	3234.15	2952.55	20 nt	rep1	rep2	chr7,140853736,140853737,-	0.139715	-inf
UCAAAGCCACCUGGUCCUGCUCACU	10-qB4-6488	chr10,62664609,62664610,+	32.1234	0	.	ENSMUSG00000025484	ENSMUST00000026557	Bet1l	-0.0301429	no	2960.82	2695.76	3234.15	2952.55	20 nt	rep1	rep3	chr7,140853736,140853737,-	0.139715	-inf
UCAAAGCCACCUGGUCCUGCUCACU	10-qB4-6488	chr10,62664609,62664610,+	32.1234	0	.	ENSMUSG00000025484	ENSMUST00000026557	Bet1l	-0.0301429	no	2960.82	2695.76	3234.15	2952.55	20 nt	rep1	rep4	chr7,140853736,140853737,-	0.139715	-inf
AUUCAUAACAGUAGCAAAAUUGCCG	10-qB4-6488	chr10,62671757,62671758,+	27.4968	0	URR1A	ENSMUSG00000048833	ENSMUST00000085245	Slc39a9	0.0380981	no	273.984	305.951	257.997	258.005	22 nt	rep1	rep1	chr12,80680732,80680733,+	0.386447	-4.36036
AUUCAUAACAGUAGCAAAAUUGCCG	10-qB4-6488	chr10,62671757,62671758,+	27.4968	0	URR1A	ENSMUSG00000048833	ENSMUST00000085245	Slc39a9	0.0380981	no	273.984	305.951	257.997	258.005	22 nt	rep1	rep3	chr12,80680732,80680733,+	0.386447	-3.04962
AUUCAUAACAGUAGCAAAAUUGCCG	10-qB4-6488	chr10,62671757,62671758,+	27.4968	0	URR1A	ENSMUSG00000048833	ENSMUST00000085245	Slc39a9	0.0380981	no	273.984	305.951	257.997	258.005	22 nt	rep1	rep4	chr12,80680732,80680733,+	0.386447	-3.39582
AUUCAUAACAGUAGCAAAAUUGCCG	10-qB4-6488	chr10,62671757,62671758,+	27.4968	0	URR1A	ENSMUSG00000048833	ENSMUST00000085245	Slc39a9	0.0380981	no	273.984	305.951	257.997	258.005	22 nt	rep2	rep1	chr12,80680732,80680733,+	0.453415	-4.59092
AUUCAUAACAGUAGCAAAAUUGCCG	10-qB4-6488	chr10,62671757,62671758,+	27.4968	0	URR1A	ENSMUSG00000048833	ENSMUST00000085245	Slc39a9	0.0380981	no	273.984	305.951	257.997	258.005	22 nt	rep2	rep3	chr12,80680732,80680733,+	0.453415	-3.28018
AUUCAUAACAGUAGCAAAAUUGCCG	10-qB4-6488	chr10,62671757,62671758,+	27.4968	0	URR1A	ENSMUSG00000048833	ENSMUST00000085245	Slc39a9	0.0380981	no	273.984	305.951	257.997	258.005	22 nt	rep2	rep4	chr12,80680732,80680733,+	0.453415	-3.62638
AUUCAUAACAGUAGCAAAAUUGCCG	10-qB4-6488	chr10,62671757,62671758,+	27.4968	0	URR1A	ENSMUSG00000048833	ENSMUST00000085245	Slc39a9	0.0380981	no	273.984	305.951	257.997	258.005	22 nt	rep3	rep1	chr12,80680732,80680733,+	0.182643	-3.27912
AUUCAUAACAGUAGCAAAAUUGCCG	10-qB4-6488	chr10,62671757,62671758,+	27.4968	0	URR1A	ENSMUSG00000048833	ENSMUST00000085245	Slc39a9	0.0380981	no	273.984	305.951	257.997	258.005	22 nt	rep4	rep1	chr12,80680732,80680733,+	0.378166	-4.32911
AUUCAUAACAGUAGCAAAAUUGCCG	10-qB4-6488	chr10,62671757,62671758,+	27.4968	0	URR1A	ENSMUSG00000048833	ENSMUST00000085245	Slc39a9	0.0380981	no	273.984	305.951	257.997	258.005	22 nt	rep4	rep3	chr12,80680732,80680733,+	0.378166	-3.01837
AUUCAUAACAGUAGCAAAAUUGCCG	10-qB4-6488	chr10,62671757,62671758,+	27.4968	0	URR1A	ENSMUSG00000048833	ENSMUST00000085245	Slc39a9	0.0380981	no	273.984	305.951	257.997	258.005	22 nt	rep4	rep4	chr12,80680732,80680733,+	0.378166	-3.36457
UUCUUGUUUUCCAUUGCCUUCAUCA	10-qC1-12816	chr10,75840893,75840894,+	48.1011	0	.	ENSMUSG00000038984	ENSMUST00000042021	Tspyl5	-0.109775	no	1346.87	1223.12	1478.62	1338.88	20 nt	rep1	rep1	chr15,33686045,33686046,-	0.101071	-4.42546
UUCUUGUUUUCCAUUGCCUUCAUCA	10-qC1-12816	chr10,75840893,75840894,+	48.1011	0	.	ENSMUSG00000038984	ENSMUST00000042021	Tspyl5	-0.109775	no	1346.87	1223.12	1478.62	1338.88	20 nt	rep1	rep2	chr15,33686045,33686046,-	0.101071	-inf
UUCUUGUUUUCCAUUGCCUUCAUCA	10-qC1-12816	chr10,75840893,75840894,+	48.1011	0	.	ENSMUSG00000038984	ENSMUST00000042021	Tspyl5	-0.109775	no	1346.87	1223.12	1478.62	1338.88	20 nt	rep1	rep3	chr15,33686045,33686046,-	0.101071	-inf
UUCUUGUUUUCCAUUGCCUUCAUCA	10-qC1-12816	chr10,75840893,75840894,+	48.1011	0	.	ENSMUSG00000038984	ENSMUST00000042021	Tspyl5	-0.109775	no	1346.87	1223.12	1478.62	1338.88	20 nt	rep1	rep4	chr15,33686045,33686046,-	0.101071	-4.46092
UCUCUGCACCUUCUGAGCAGUGGCA	10-qC1-12816	chr10,75854359,75854360,+	26.3566	0	RMER21B	ENSMUSG00000036752	ENSMUST00000043584	Tubb4b	-0.153109	no	4474.17	4253.47	4768.18	4400.87	20 nt	rep1	rep2	chr2,25223320,25223321,-	0.107016	-4.69248
CAAUUUAUCAAGACCUGAGUACAGG	10-qC1-12816	chr10,75855828,75855829,+	1209.62	0	.	ENSMUSG00000028863	ENSMUST00000154689	Meaf6	0.18093	no	471.25	465.04	454.009	494.702	20 nt	rep1	rep1	chr4,125111198,125111199,+	0.8591	-7.51292
CAAUUUAUCAAGACCUGAGUACAGG	10-qC1-12816	chr10,75855828,75855829,+	1209.62	0	.	ENSMUSG00000028863	ENSMUST00000154689	Meaf6	0.18093	no	471.25	465.04	454.009	494.702	20 nt	rep1	rep2	chr4,125111198,125111199,+	0.8591	-8.69748
CAAUUUAUCAAGACCUGAGUACAGG	10-qC1-12816	chr10,75855828,75855829,+	1209.62	0	.	ENSMUSG00000028863	ENSMUST00000154689	Meaf6	0.18093	no	471.25	465.04	454.009	494.702	20 nt	rep1	rep3	chr4,125111198,125111199,+	0.8591	-6.28964
CAAUUUAUCAAGACCUGAGUACAGG	10-qC1-12816	chr10,75855828,75855829,+	1209.62	0	.	ENSMUSG00000028863	ENSMUST00000154689	Meaf6	0.18093	no	471.25	465.04	454.009	494.702	20 nt	rep1	rep4	chr4,125111198,125111199,+	0.8591	-6.54837
CAAUUUAUCAAGACCUGAGUACAGG	10-qC1-12816	chr10,75855828,75855829,+	1209.62	0	.	ENSMUSG00000028863	ENSMUST00000154689	Meaf6	0.18093	no	471.25	465.04	454.009	494.702	20 nt	rep2	rep1	chr4,125111198,125111199,+	1.44268	-8.26077
CAAUUUAUCAAGACCUGAGUACAGG	10-qC1-12816	chr10,75855828,75855829,+	1209.62	0	.	ENSMUSG00000028863	ENSMUST00000154689	Meaf6	0.18093	no	471.25	465.04	454.009	494.702	20 nt	rep2	rep2	chr4,125111198,125111199,+	1.44268	-9.44534
CAAUUUAUCAAGACCUGAGUACAGG	10-qC1-12816	chr10,75855828,75855829,+	1209.62	0	.	ENSMUSG00000028863	ENSMUST00000154689	Meaf6	0.18093	no	471.25	465.04	454.009	494.702	20 nt	rep2	rep3	chr4,125111198,125111199,+	1.44268	-7.03749
CAAUUUAUCAAGACCUGAGUACAGG	10-qC1-12816	chr10,75855828,75855829,+	1209.62	0	.	ENSMUSG00000028863	ENSMUST00000154689	Meaf6	0.18093	no	471.25	465.04	454.009	494.702	20 nt	rep2	rep4	chr4,125111198,125111199,+	1.44268	-7.29623
CAAUUUAUCAAGACCUGAGUACAGG	10-qC1-12816	chr10,75855828,75855829,+	1209.62	0	.	ENSMUSG00000028863	ENSMUST00000154689	Meaf6	0.18093	no	471.25	465.04	454.009	494.702	20 nt	rep3	rep1	chr4,125111198,125111199,+	1.08883	-7.8548
CAAUUUAUCAAGACCUGAGUACAGG	10-qC1-12816	chr10,75855828,75855829,+	1209.62	0	.	ENSMUSG00000028863	ENSMUST00000154689	Meaf6	0.18093	no	471.25	465.04	454.009	494.702	20 nt	rep3	rep2	chr4,125111198,125111199,+	1.08883	-9.03936
CAAUUUAUCAAGACCUGAGUACAGG	10-qC1-12816	chr10,75855828,75855829,+	1209.62	0	.	ENSMUSG00000028863	ENSMUST00000154689	Meaf6	0.18093	no	471.25	465.04	454.009	494.702	20 nt	rep3	rep3	chr4,125111198,125111199,+	1.08883	-6.63152
CAAUUUAUCAAGACCUGAGUACAGG	10-qC1-12816	chr10,75855828,75855829,+	1209.62	0	.	ENSMUSG00000028863	ENSMUST00000154689	Meaf6	0.18093	no	471.25	465.04	454.009	494.702	20 nt	rep3	rep4	chr4,125111198,125111199,+	1.08883	-6.89025
CAAUUUAUCAAGACCUGAGUACAGG	10-qC1-12816	chr10,75855828,75855829,+	1209.62	0	.	ENSMUSG00000028863	ENSMUST00000154689	Meaf6	0.18093	no	471.25	465.04	454.009	494.702	20 nt	rep4	rep1	chr4,125111198,125111199,+	1.26308	-8.06897
CAAUUUAUCAAGACCUGAGUACAGG	10-qC1-12816	chr10,75855828,75855829,+	1209.62	0	.	ENSMUSG00000028863	ENSMUST00000154689	Meaf6	0.18093	no	471.25	465.04	454.009	494.702	20 nt	rep4	rep2	chr4,125111198,125111199,+	1.26308	-9.25353
CAAUUUAUCAAGACCUGAGUACAGG	10-qC1-12816	chr10,75855828,75855829,+	1209.62	0	.	ENSMUSG00000028863	ENSMUST00000154689	Meaf6	0.18093	no	471.25	465.04	454.009	494.702	20 nt	rep4	rep3	chr4,125111198,125111199,+	1.26308	-6.84569
CAAUUUAUCAAGACCUGAGUACAGG	10-qC1-12816	chr10,75855828,75855829,+	1209.62	0	.	ENSMUSG00000028863	ENSMUST00000154689	Meaf6	0.18093	no	471.25	465.04	454.009	494.702	20 nt	rep4	rep4	chr4,125111198,125111199,+	1.26308	-7.10442
UUCAUUCACUCACUCAUUCAUUCUC	10-qC1-875	chr10,86618914,86618915,+	27.6553	0	.	ENSMUSG00000026753	ENSMUST00000028087	Ppp6c	0.336382	no	174.253	210.368	162.381	150.009	20 nt	rep1	rep1	chr2,39195169,39195170,-	0.107016	-inf
UUCAUUCACUCACUCAUUCAUUCUC	10-qC1-875	chr10,86618914,86618915,+	27.6553	0	.	ENSMUSG00000026753	ENSMUST00000028087	Ppp6c	0.336382	no	174.253	210.368	162.381	150.009	20 nt	rep1	rep2	chr2,39195169,39195170,-	0.107016	-inf
UUCAUUCACUCACUCAUUCAUUCUC	10-qC1-875	chr10,86618914,86618915,+	27.6553	0	.	ENSMUSG00000026753	ENSMUST00000028087	Ppp6c	0.336382	no	174.253	210.368	162.381	150.009	20 nt	rep1	rep3	chr2,39195169,39195170,-	0.107016	-inf
UUCAUUCACUCACUCAUUCAUUCUC	10-qC1-875	chr10,86618914,86618915,+	27.6553	0	.	ENSMUSG00000026753	ENSMUST00000028087	Ppp6c	0.336382	no	174.253	210.368	162.381	150.009	20 nt	rep1	rep4	chr2,39195169,39195170,-	0.107016	-3.54337
UUCAUUCACUCACUCAUUCAUUCUC	10-qC1-875	chr10,86618914,86618915,+	27.6553	0	.	ENSMUSG00000026753	ENSMUST00000028087	Ppp6c	0.336382	no	174.253	210.368	162.381	150.009	20 nt	rep2	rep1	chr2,39195169,39195170,-	0.114146	-inf
UUCAUUCACUCACUCAUUCAUUCUC	10-qC1-875	chr10,86618914,86618915,+	27.6553	0	.	ENSMUSG00000026753	ENSMUST00000028087	Ppp6c	0.336382	no	174.253	210.368	162.381	150.009	20 nt	rep2	rep2	chr2,39195169,39195170,-	0.114146	-inf
UUCAUUCACUCACUCAUUCAUUCUC	10-qC1-875	chr10,86618914,86618915,+	27.6553	0	.	ENSMUSG00000026753	ENSMUST00000028087	Ppp6c	0.336382	no	174.253	210.368	162.381	150.009	20 nt	rep2	rep3	chr2,39195169,39195170,-	0.114146	-inf
UUCAUUCACUCACUCAUUCAUUCUC	10-qC1-875	chr10,86618914,86618915,+	27.6553	0	.	ENSMUSG00000026753	ENSMUST00000028087	Ppp6c	0.336382	no	174.253	210.368	162.381	150.009	20 nt	rep2	rep4	chr2,39195169,39195170,-	0.114146	-3.63643
GAGUCAUCAGAGAAGAGGGAACCUC	11-qE1-9443	chr11,103441649,103441650,+	31.3312	0	MTC	ENSMUSG00000028933	ENSMUST00000030773	Xrcc2	0.451044	yes	702.807	760.382	678.734	669.305	20 nt	rep2	rep2	chr5,25690941,25690942,-	0.126829	-inf
GAGUCAUCAGAGAAGAGGGAACCUC	11-qE1-9443	chr11,103441649,103441650,+	31.3312	0	MTC	ENSMUSG00000028933	ENSMUST00000030773	Xrcc2	0.451044	yes	702.807	760.382	678.734	669.305	20 nt	rep2	rep3	chr5,25690941,25690942,-	0.126829	-inf
GAGUCAUCAGAGAAGAGGGAACCUC	11-qE1-9443	chr11,103441649,103441650,+	31.3312	0	MTC	ENSMUSG00000028933	ENSMUST00000030773	Xrcc2	0.451044	yes	702.807	760.382	678.734	669.305	20 nt	rep2	rep4	chr5,25690941,25690942,-	0.126829	-inf
UUGCCUGUGAUGAGUUUUUGUUGAC	12-qE-23911	chr12,98396089,98396090,-	16.2291	0	ORR1F-int	ENSMUSG00000031617	ENSMUST00000034030	Tmem184c	0.139685	no	107.5	119.811	107.35	95.3397	20 nt	rep4	rep1	chr8,77596885,77596886,-	0.109668	-inf
UUGAAAUGUAAAUAAAGAAAAUAUC	.	chr13,76769914,76769915,+	27.4833	0	L1_Mus3	ENSMUSG00000042705	ENSMUST00000049388	Commd10	0.271259	no	69.2422	74.7444	61.8307	71.1515	23 nt	rep1	rep1	chr18,47087383,47087384,+	0.127825	-4.76426
UUGAAAUGUAAAUAAAGAAAAUAUC	.	chr13,76769914,76769915,+	27.4833	0	L1_Mus3	ENSMUSG00000042705	ENSMUST00000049388	Commd10	0.271259	no	69.2422	74.7444	61.8307	71.1515	23 nt	rep1	rep4	chr18,47087383,47087384,+	0.127825	-inf
UUGAAAUGUAAAUAAAGAAAAUAUC	.	chr13,76769914,76769915,+	27.4833	0	L1_Mus3	ENSMUSG00000012429	ENSMUST00000049744	Mplkip	-0.336178	no	577.982	592.429	614.555	526.961	23 nt	rep2	rep1	chr13,17698236,17698237,+	0.107805	-inf
UUGAAAUGUAAAUAAAGAAAAUAUC	.	chr13,76769914,76769915,+	27.4833	0	L1_Mus3	ENSMUSG00000042705	ENSMUST00000049388	Commd10	0.271259	no	69.2422	74.7444	61.8307	71.1515	23 nt	rep2	rep1	chr18,47087383,47087384,+	0.107805	-4.51852
UUGAAAUGUAAAUAAAGAAAAUAUC	.	chr13,76769914,76769915,+	27.4833	0	L1_Mus3	ENSMUSG00000012429	ENSMUST00000049744	Mplkip	-0.336178	no	577.982	592.429	614.555	526.961	23 nt	rep2	rep2	chr13,17698236,17698237,+	0.107805	-inf
UUGAAAUGUAAAUAAAGAAAAUAUC	.	chr13,76769914,76769915,+	27.4833	0	L1_Mus3	ENSMUSG00000012429	ENSMUST00000049744	Mplkip	-0.336178	no	577.982	592.429	614.555	526.961	23 nt	rep2	rep3	chr13,17698236,17698237,+	0.107805	-inf
UUGAAAUGUAAAUAAAGAAAAUAUC	.	chr13,76769914,76769915,+	27.4833	0	L1_Mus3	ENSMUSG00000012429	ENSMUST00000049744	Mplkip	-0.336178	no	577.982	592.429	614.555	526.961	23 nt	rep2	rep4	chr13,17698236,17698237,+	0.107805	-inf
UUGAAAUGUAAAUAAAGAAAAUAUC	.	chr13,76769914,76769915,+	27.4833	0	L1_Mus3	ENSMUSG00000042705	ENSMUST00000049388	Commd10	0.271259	no	69.2422	74.7444	61.8307	71.1515	23 nt	rep2	rep4	chr18,47087383,47087384,+	0.107805	-inf
UGGGAAUUGAAUCCAGGACUUCUGG	.	chr14,55212742,55212743,+	780.185	0	B3	ENSMUSG00000001445	ENSMUST00000001485	Mrpl10	-0.0978025	no	1078.59	980.255	1176.18	1079.33	21 nt	rep1	rep2	chr11,97049091,97049092,+	0.101071	-5.61003
UGGGAAUUGAAUCCAGGACUUCUGG	.	chr14,55212742,55212743,+	780.185	0	B3	ENSMUSG00000001445	ENSMUST00000001485	Mrpl10	-0.0978025	no	1078.59	980.255	1176.18	1079.33	21 nt	rep1	rep3	chr11,97049091,97049092,+	0.101071	-4.20218
UGGGAAUUGAAUCCAGGACUUCUGG	.	chr14,55212742,55212743,+	780.185	0	B3	ENSMUSG00000024414	ENSMUST00000025278	Mrpl27	0.700124	yes	1184.53	1120.72	1264.05	1168.82	21 nt	rep1	rep3	chr11,94659973,94659974,+	0.297267	-4.75857
UGGGAAUUGAAUCCAGGACUUCUGG	.	chr14,55212742,55212743,+	780.185	0	B3	ENSMUSG00000001445	ENSMUST00000001485	Mrpl10	-0.0978025	no	1078.59	980.255	1176.18	1079.33	21 nt	rep1	rep4	chr11,97049091,97049092,+	0.101071	-5.46092
UGGGAAUUGAAUCCAGGACUUCUGG	.	chr14,55212742,55212743,+	780.185	0	B3	ENSMUSG00000024414	ENSMUST00000025278	Mrpl27	0.700124	yes	1184.53	1120.72	1264.05	1168.82	21 nt	rep1	rep4	chr11,94659973,94659974,+	0.297267	-6.01731
UGGGAAUUGAAUCCAGGACUUCUGG	.	chr14,55212742,55212743,+	780.185	0	B3	ENSMUSG00000078653	ENSMUST00000153438	Cntd1	0.342609	no	1467.04	1527.86	1444.68	1428.58	20 nt	rep1	rep4	chr11,101286429,101286430,+	0.107016	-inf
UGGGAAUUGAAUCCAGGACUUCUGG	.	chr14,55212742,55212743,+	780.185	0	B3	ENSMUSG00000039725	ENSMUST00000039007	Trp53rka	0.0196113	no	598.723	478.733	686.267	631.169	21 nt	rep2	rep3	chr2,165490235,165490236,-	0.110976	-5.33706
UGGGAAUUGAAUCCAGGACUUCUGG	.	chr14,55212742,55212743,+	780.185	0	B3	ENSMUSG00000024414	ENSMUST00000025278	Mrpl27	0.700124	yes	1184.53	1120.72	1264.05	1168.82	21 nt	rep2	rep3	chr11,94659973,94659974,+	0.17439	-3.98913
UGGGAAUUGAAUCCAGGACUUCUGG	.	chr14,55212742,55212743,+	780.185	0	B3	ENSMUSG00000085156	ENSMUST00000147762	Snhg15	0.28412	no	466.07	388.95	529.814	479.446	21 nt	rep2	rep3	chr11,6525731,6525732,-	0.133171	-3.60009
UGGGAAUUGAAUCCAGGACUUCUGG	.	chr14,55212742,55212743,+	780.185	0	B3	ENSMUSG00000078653	ENSMUST00000153438	Cntd1	0.342609	no	1467.04	1527.86	1444.68	1428.58	20 nt	rep2	rep4	chr11,101286429,101286430,+	0.107805	-inf
UGGGAAUUGAAUCCAGGACUUCUGG	.	chr14,55212742,55212743,+	780.185	0	B3	ENSMUSG00000039725	ENSMUST00000039007	Trp53rka	0.0196113	no	598.723	478.733	686.267	631.169	21 nt	rep2	rep4	chr2,165490235,165490236,-	0.110976	-inf
UGGGAAUUGAAUCCAGGACUUCUGG	.	chr14,55212742,55212743,+	780.185	0	B3	ENSMUSG00000085561	ENSMUST00000139973	1700046C09Rik	0.596054	no	74.4064	87.476	67.9624	67.7809	g3-g16	rep2	rep4	chr11,14578017,14578018,-	0.139512	-5.92594
UGGGAAUUGAAUCCAGGACUUCUGG	.	chr14,55212742,55212743,+	780.185	0	B3	ENSMUSG00000024414	ENSMUST00000025278	Mrpl27	0.700124	yes	1184.53	1120.72	1264.05	1168.82	21 nt	rep2	rep4	chr11,94659973,94659974,+	0.17439	-5.24786
UGGGAAUUGAAUCCAGGACUUCUGG	.	chr14,55212742,55212743,+	780.185	0	B3	ENSMUSG00000021965	ENSMUST00000022536	Ska3	0.305206	no	224.067	229.72	224.517	217.965	21 nt	rep2	rep4	chr14,57806782,57806783,-	0.17122	-3.05148
UGGGAAUUGAAUCCAGGACUUCUGG	.	chr14,55212742,55212743,+	780.185	0	B3	ENSMUSG00000085156	ENSMUST00000147762	Snhg15	0.28412	no	466.07	388.95	529.814	479.446	21 nt	rep2	rep4	chr11,6525731,6525732,-	0.133171	-3.27387
UGGGAAUUGAAUCCAGGACUUCUGG	.	chr14,55212742,55212743,+	780.185	0	B3	ENSMUSG00000072640	ENSMUST00000147875	Lyrm9	0.457942	yes	562.19	569.737	539.592	577.24	20 nt	rep2	rep4	chr11,78843192,78843193,+	0.133171	-3.05148
UAUUAUUAUUAUUACUGUUAUUAUU	15-qD1-4001	chr15,59275988,59275989,+	26.5398	0	.	ENSMUSG00000032076	ENSMUST00000114547	Cadm1	-0.0207974	no	98.6135	111.792	90.3789	93.6696	20 nt	rep1	rep2	chr9,47852931,47852932,+	0.115934	-3.223
UAUUAUUAUUAUUACUGUUAUUAUU	15-qD1-4001	chr15,59275988,59275989,+	26.5398	0	.	ENSMUSG00000032076	ENSMUST00000114547	Cadm1	-0.0207974	no	98.6135	111.792	90.3789	93.6696	20 nt	rep1	rep4	chr9,47852931,47852932,+	0.115934	-3.33693
UAUUAUUAUUAUUACUGUUAUUAUU	15-qD1-4001	chr15,59275988,59275989,+	26.5398	0	.	ENSMUSG00000075502	ENSMUST00000100359	Kbtbd6	0.0455469	no	1414.73	1393.43	1539.76	1311	20 nt	rep2	rep1	chr14,79453027,79453028,+	0.17122	-3.18594
UAUUAUUAUUAUUACUGUUAUUAUU	15-qD1-4001	chr15,59275988,59275989,+	26.5398	0	.	ENSMUSG00000075502	ENSMUST00000100359	Kbtbd6	0.0455469	no	1414.73	1393.43	1539.76	1311	20 nt	rep3	rep1	chr14,79453027,79453028,+	0.203717	-3.43666
UAUUAUUACUGUUAUUAUUGUUUUU	15-qD1-4001	chr15,59275994,59275995,+	19.3652	0	.	ENSMUSG00000032076	ENSMUST00000114547	Cadm1	-0.0207974	no	98.6135	111.792	90.3789	93.6696	20 nt	rep1	rep2	chr9,47852931,47852932,+	0.115934	-3.223
UAUUAUUACUGUUAUUAUUGUUUUU	15-qD1-4001	chr15,59275994,59275995,+	19.3652	0	.	ENSMUSG00000032076	ENSMUST00000114547	Cadm1	-0.0207974	no	98.6135	111.792	90.3789	93.6696	20 nt	rep1	rep4	chr9,47852931,47852932,+	0.115934	-3.33693
GAAAAUGAAAGUACAGACAGGUUCC	15-qD1-4001	chr15,59278332,59278333,+	643.073	0	.	ENSMUSG00000029625	ENSMUST00000162244	Cpsf4	-0.0804843	no	630.527	587.786	639.062	664.734	20 nt	rep1	rep1	chr5,145181362,145181363,+	0.136743	-5.86156
GAAAAUGAAAGUACAGACAGGUUCC	15-qD1-4001	chr15,59278332,59278333,+	643.073	0	.	ENSMUSG00000029625	ENSMUST00000162244	Cpsf4	-0.0804843	no	630.527	587.786	639.062	664.734	20 nt	rep1	rep2	chr5,145181362,145181363,+	0.136743	-inf
GAAAAUGAAAGUACAGACAGGUUCC	15-qD1-4001	chr15,59278332,59278333,+	643.073	0	.	ENSMUSG00000029625	ENSMUST00000162244	Cpsf4	-0.0804843	no	630.527	587.786	639.062	664.734	20 nt	rep1	rep3	chr5,145181362,145181363,+	0.136743	-4.63828
GAAAAUGAAAGUACAGACAGGUUCC	15-qD1-4001	chr15,59278332,59278333,+	643.073	0	.	ENSMUSG00000029625	ENSMUST00000162244	Cpsf4	-0.0804843	no	630.527	587.786	639.062	664.734	20 nt	rep1	rep4	chr5,145181362,145181363,+	0.136743	-5.89702
GAAAAUGAAAGUACAGACAGGUUCC	15-qD1-4001	chr15,59278332,59278333,+	643.073	0	.	ENSMUSG00000029625	ENSMUST00000162244	Cpsf4	-0.0804843	no	630.527	587.786	639.062	664.734	20 nt	rep2	rep1	chr5,145181362,145181363,+	0.17122	-6.18594
GAAAAUGAAAGUACAGACAGGUUCC	15-qD1-4001	chr15,59278332,59278333,+	643.073	0	.	ENSMUSG00000029625	ENSMUST00000162244	Cpsf4	-0.0804843	no	630.527	587.786	639.062	664.734	20 nt	rep2	rep2	chr5,145181362,145181363,+	0.17122	-inf
GAAAAUGAAAGUACAGACAGGUUCC	15-qD1-4001	chr15,59278332,59278333,+	643.073	0	.	ENSMUSG00000029625	ENSMUST00000162244	Cpsf4	-0.0804843	no	630.527	587.786	639.062	664.734	20 nt	rep2	rep3	chr5,145181362,145181363,+	0.17122	-4.96266
GAAAAUGAAAGUACAGACAGGUUCC	15-qD1-4001	chr15,59278332,59278333,+	643.073	0	.	ENSMUSG00000029625	ENSMUST00000162244	Cpsf4	-0.0804843	no	630.527	587.786	639.062	664.734	20 nt	rep2	rep4	chr5,145181362,145181363,+	0.17122	-6.2214
UAAAAAGUAAAAUAAAAUAAAGAAG	15-qD3-14639	chr15,74657381,74657382,+	38.0592	0	.	ENSMUSG00000032185	ENSMUST00000115394	Carm1	-0.20871	no	230.867	213.882	222.685	256.033	20 nt	rep3	rep1	chr9,21588698,21588699,+	0.182643	-3.95719
UAAAAAGUAAAAUAAAAUAAAGAAG	15-qD3-14639	chr15,74657381,74657382,+	38.0592	0	.	ENSMUSG00000032185	ENSMUST00000115394	Carm1	-0.20871	no	230.867	213.882	222.685	256.033	20 nt	rep3	rep2	chr9,21588698,21588699,+	0.182643	-4.87872
UAAAAAGUAAAAUAAAAUAAAGAAG	15-qD3-14639	chr15,74657381,74657382,+	38.0592	0	.	ENSMUSG00000032185	ENSMUST00000115394	Carm1	-0.20871	no	230.867	213.882	222.685	256.033	20 nt	rep3	rep3	chr9,21588698,21588699,+	0.182643	-3.24848
UAAAAAGUAAAAUAAAAUAAAGAAG	15-qD3-14639	chr15,74657381,74657382,+	38.0592	0	.	ENSMUSG00000032185	ENSMUST00000115394	Carm1	-0.20871	no	230.867	213.882	222.685	256.033	20 nt	rep3	rep4	chr9,21588698,21588699,+	0.182643	-inf
ACUCGAGACUGUGUAGAACCUUCAU	15-qD3-14639	chr15,74658065,74658066,+	1401.09	0	.	ENSMUSG00000022335	ENSMUST00000162054	Zfat	0.0498565	no	38.4635	45.2097	35.5355	34.6453	20 nt	rep2	rep1	chr15,68179797,68179798,-	0.101463	-inf
ACUCGAGACUGUGUAGAACCUUCAU	15-qD3-14639	chr15,74658065,74658066,+	1401.09	0	.	ENSMUSG00000022335	ENSMUST00000162054	Zfat	0.0498565	no	38.4635	45.2097	35.5355	34.6453	20 nt	rep2	rep2	chr15,68179797,68179798,-	0.101463	-inf
ACUCGAGACUGUGUAGAACCUUCAU	15-qD3-14639	chr15,74658065,74658066,+	1401.09	0	.	ENSMUSG00000022335	ENSMUST00000162054	Zfat	0.0498565	no	38.4635	45.2097	35.5355	34.6453	20 nt	rep2	rep3	chr15,68179797,68179798,-	0.101463	-inf
ACUCGAGACUGUGUAGAACCUUCAU	15-qD3-14639	chr15,74658065,74658066,+	1401.09	0	.	ENSMUSG00000022335	ENSMUST00000162054	Zfat	0.0498565	no	38.4635	45.2097	35.5355	34.6453	20 nt	rep2	rep4	chr15,68179797,68179798,-	0.101463	-inf
ACUCGAGACUGUGUAGAACCUUCAU	15-qD3-14639	chr15,74658065,74658066,+	1401.09	0	.	ENSMUSG00000022335	ENSMUST00000162054	Zfat	0.0498565	no	38.4635	45.2097	35.5355	34.6453	20 nt	rep3	rep1	chr15,68179797,68179798,-	0.105371	-inf
ACUCGAGACUGUGUAGAACCUUCAU	15-qD3-14639	chr15,74658065,74658066,+	1401.09	0	.	ENSMUSG00000022335	ENSMUST00000162054	Zfat	0.0498565	no	38.4635	45.2097	35.5355	34.6453	20 nt	rep3	rep2	chr15,68179797,68179798,-	0.105371	-inf
ACUCGAGACUGUGUAGAACCUUCAU	15-qD3-14639	chr15,74658065,74658066,+	1401.09	0	.	ENSMUSG00000022335	ENSMUST00000162054	Zfat	0.0498565	no	38.4635	45.2097	35.5355	34.6453	20 nt	rep3	rep3	chr15,68179797,68179798,-	0.105371	-inf
ACUCGAGACUGUGUAGAACCUUCAU	15-qD3-14639	chr15,74658065,74658066,+	1401.09	0	.	ENSMUSG00000022335	ENSMUST00000162054	Zfat	0.0498565	no	38.4635	45.2097	35.5355	34.6453	20 nt	rep3	rep4	chr15,68179797,68179798,-	0.105371	-inf
CCUGCAUAUAUGUCUGUGCACCACG	15-qE1-8387	chr15,78665816,78665817,-	40.2429	0	B3	ENSMUSG00000021891	ENSMUST00000055303	Mettl6	0.278941	no	2136.95	2464.47	1905.08	2041.31	22 nt	rep1	rep1	chr14,31479309,31479310,-	0.190251	-3.33799
CCUGCAUAUAUGUCUGUGCACCACG	15-qE1-8387	chr15,78665816,78665817,-	40.2429	0	B3	ENSMUSG00000021891	ENSMUST00000055303	Mettl6	0.278941	no	2136.95	2464.47	1905.08	2041.31	22 nt	rep2	rep4	chr14,31479309,31479310,-	0.326585	-3.83108
CCUGCAUAUAUGUCUGUGCACCACG	15-qE1-8387	chr15,78665816,78665817,-	40.2429	0	B3	ENSMUSG00000021891	ENSMUST00000055303	Mettl6	0.278941	no	2136.95	2464.47	1905.08	2041.31	22 nt	rep3	rep1	chr14,31479309,31479310,-	0.200205	-3.41157
CCUGCAUAUAUGUCUGUGCACCACG	15-qE1-8387	chr15,78665816,78665817,-	40.2429	0	B3	ENSMUSG00000021891	ENSMUST00000055303	Mettl6	0.278941	no	2136.95	2464.47	1905.08	2041.31	22 nt	rep3	rep4	chr14,31479309,31479310,-	0.200205	-3.1251
UUCAGUUGGUAGAGUGCUUGCCUAG	15-qE1-8387	chr15,78666437,78666438,-	24.7427	0	ID_B1	ENSMUSG00000039725	ENSMUST00000039007	Trp53rka	0.0196113	no	598.723	478.733	686.267	631.169	23 nt	rep1	rep2	chr2,165490924,165490925,-	0.22295	-3.16641
UUCAGUUGGUAGAGUGCUUGCCUAG	15-qE1-8387	chr15,78666437,78666438,-	24.7427	0	ID_B1	ENSMUSG00000039725	ENSMUST00000039007	Trp53rka	0.0196113	no	598.723	478.733	686.267	631.169	23 nt	rep2	rep2	chr2,165490924,165490925,-	0.307561	-3.63057
UUCAGUUGGUAGAGUGCUUGCCUAG	15-qE1-8387	chr15,78666437,78666438,-	24.7427	0	ID_B1	ENSMUSG00000000148	ENSMUST00000110806	Brat1	-0.17579	no	492.524	492.333	529.046	456.193	20 nt	rep2	rep4	chr5,140719095,140719096,+	0.107805	-5.55397
UUCAGUUGGUAGAGUGCUUGCCUAG	15-qE1-8387	chr15,78666437,78666438,-	24.7427	0	ID_B1	ENSMUSG00000002546	ENSMUST00000126276	Golga2	0.210737	no	1291.19	1221.56	1335.92	1316.1	21 nt	rep2	rep4	chr2,32307347,32307348,+	0.152195	-inf
UUCAGUUGGUAGAGUGCUUGCCUAG	15-qE1-8387	chr15,78666437,78666438,-	24.7427	0	ID_B1	ENSMUSG00000039725	ENSMUST00000039007	Trp53rka	0.0196113	no	598.723	478.733	686.267	631.169	23 nt	rep3	rep2	chr2,165490924,165490925,-	0.32665	-3.71744
AUCUUCUCUUGGGACUGUAGACUGG	.	chr15,83355364,83355365,-	1284.06	0	.	ENSMUSG00000022246	ENSMUST00000090339	Rai14	0.110016	no	497.423	505.617	451.173	535.479	g2-g15	rep2	rep2	chr15,10570545,10570546,-	0.152195	-6.20058
AUCUUCUCUUGGGACUGUAGACUGG	.	chr15,83355364,83355365,-	1284.06	0	.	ENSMUSG00000022246	ENSMUST00000090339	Rai14	0.110016	no	497.423	505.617	451.173	535.479	g2-g15	rep4	rep1	chr15,10570545,10570546,-	0.147485	-3.97066
AUCUUCUCUUGGGACUGUAGACUGG	.	chr15,83355364,83355365,-	1284.06	0	.	ENSMUSG00000022246	ENSMUST00000090339	Rai14	0.110016	no	497.423	505.617	451.173	535.479	g2-g15	rep4	rep2	chr15,10570545,10570546,-	0.147485	-6.15523
UGUGAAAGGGUCAUUUGACCUCCAA	.	chr17,12366541,12366542,+	118.395	0	URR1A	ENSMUSG00000047710	ENSMUST00000051870	Champ1	0.865976	yes	626.524	572.561	693.249	613.762	g2-g15	rep1	rep1	chr8,13880903,13880904,+	0.4132	-6.45693
UGUGAAAGGGUCAUUUGACCUCCAA	.	chr17,12366541,12366542,+	118.395	0	URR1A	ENSMUSG00000047710	ENSMUST00000051870	Champ1	0.865976	yes	626.524	572.561	693.249	613.762	g2-g15	rep1	rep2	chr8,13880903,13880904,+	0.4132	-7.6415
UGUGAAAGGGUCAUUUGACCUCCAA	.	chr17,12366541,12366542,+	118.395	0	URR1A	ENSMUSG00000047710	ENSMUST00000051870	Champ1	0.865976	yes	626.524	572.561	693.249	613.762	g2-g15	rep1	rep3	chr8,13880903,13880904,+	0.4132	-4.23365
UGUGAAAGGGUCAUUUGACCUCCAA	.	chr17,12366541,12366542,+	118.395	0	URR1A	ENSMUSG00000047710	ENSMUST00000051870	Champ1	0.865976	yes	626.524	572.561	693.249	613.762	g2-g15	rep1	rep4	chr8,13880903,13880904,+	0.4132	-7.49239
UGUGAAAGGGUCAUUUGACCUCCAA	.	chr17,12366541,12366542,+	118.395	0	URR1A	ENSMUSG00000047710	ENSMUST00000051870	Champ1	0.865976	yes	626.524	572.561	693.249	613.762	g2-g15	rep2	rep1	chr8,13880903,13880904,+	0.646829	-7.10348
UGUGAAAGGGUCAUUUGACCUCCAA	.	chr17,12366541,12366542,+	118.395	0	URR1A	ENSMUSG00000047710	ENSMUST00000051870	Champ1	0.865976	yes	626.524	572.561	693.249	613.762	g2-g15	rep2	rep2	chr8,13880903,13880904,+	0.646829	-8.28804
UGUGAAAGGGUCAUUUGACCUCCAA	.	chr17,12366541,12366542,+	118.395	0	URR1A	ENSMUSG00000047710	ENSMUST00000051870	Champ1	0.865976	yes	626.524	572.561	693.249	613.762	g2-g15	rep2	rep3	chr8,13880903,13880904,+	0.646829	-4.8802
UGUGAAAGGGUCAUUUGACCUCCAA	.	chr17,12366541,12366542,+	118.395	0	URR1A	ENSMUSG00000047710	ENSMUST00000051870	Champ1	0.865976	yes	626.524	572.561	693.249	613.762	g2-g15	rep2	rep4	chr8,13880903,13880904,+	0.646829	-8.13893
UGUGAAAGGGUCAUUUGACCUCCAA	.	chr17,12366541,12366542,+	118.395	0	URR1A	ENSMUSG00000047710	ENSMUST00000051870	Champ1	0.865976	yes	626.524	572.561	693.249	613.762	g2-g15	rep3	rep1	chr8,13880903,13880904,+	0.78677	-7.38604
UGUGAAAGGGUCAUUUGACCUCCAA	.	chr17,12366541,12366542,+	118.395	0	URR1A	ENSMUSG00000047710	ENSMUST00000051870	Champ1	0.865976	yes	626.524	572.561	693.249	613.762	g2-g15	rep3	rep2	chr8,13880903,13880904,+	0.78677	-8.5706
UGUGAAAGGGUCAUUUGACCUCCAA	.	chr17,12366541,12366542,+	118.395	0	URR1A	ENSMUSG00000047710	ENSMUST00000051870	Champ1	0.865976	yes	626.524	572.561	693.249	613.762	g2-g15	rep3	rep3	chr8,13880903,13880904,+	0.78677	-5.16276
UGUGAAAGGGUCAUUUGACCUCCAA	.	chr17,12366541,12366542,+	118.395	0	URR1A	ENSMUSG00000047710	ENSMUST00000051870	Champ1	0.865976	yes	626.524	572.561	693.249	613.762	g2-g15	rep3	rep4	chr8,13880903,13880904,+	0.78677	-8.42149
UGUGAAAGGGUCAUUUGACCUCCAA	.	chr17,12366541,12366542,+	118.395	0	URR1A	ENSMUSG00000047710	ENSMUST00000051870	Champ1	0.865976	yes	626.524	572.561	693.249	613.762	g2-g15	rep4	rep1	chr8,13880903,13880904,+	0.756333	-7.32912
UGUGAAAGGGUCAUUUGACCUCCAA	.	chr17,12366541,12366542,+	118.395	0	URR1A	ENSMUSG00000047710	ENSMUST00000051870	Champ1	0.865976	yes	626.524	572.561	693.249	613.762	g2-g15	rep4	rep2	chr8,13880903,13880904,+	0.756333	-8.51368
UGUGAAAGGGUCAUUUGACCUCCAA	.	chr17,12366541,12366542,+	118.395	0	URR1A	ENSMUSG00000047710	ENSMUST00000051870	Champ1	0.865976	yes	626.524	572.561	693.249	613.762	g2-g15	rep4	rep3	chr8,13880903,13880904,+	0.756333	-5.10584
UGUGAAAGGGUCAUUUGACCUCCAA	.	chr17,12366541,12366542,+	118.395	0	URR1A	ENSMUSG00000047710	ENSMUST00000051870	Champ1	0.865976	yes	626.524	572.561	693.249	613.762	g2-g15	rep4	rep4	chr8,13880903,13880904,+	0.756333	-8.36457
UGAAGACAGCGACAAUAUACCUACA	17-qA3.3-27363	chr17,27293200,27293201,-	23.4057	0	B2_Mm2	ENSMUSG00000020289	ENSMUST00000020530	Nprl3	-0.210846	no	251.554	261.657	222.139	270.865	20 nt	rep1	rep2	chr11,32232401,32232402,-	0.112961	-inf
UGAAGACAGCGACAAUAUACCUACA	17-qA3.3-27363	chr17,27293200,27293201,-	23.4057	0	B2_Mm2	ENSMUSG00000020289	ENSMUST00000020530	Nprl3	-0.210846	no	251.554	261.657	222.139	270.865	20 nt	rep1	rep3	chr11,32232401,32232402,-	0.112961	-3.36264
UGAAGACAGCGACAAUAUACCUACA	17-qA3.3-27363	chr17,27293200,27293201,-	23.4057	0	B2_Mm2	ENSMUSG00000020289	ENSMUST00000020530	Nprl3	-0.210846	no	251.554	261.657	222.139	270.865	20 nt	rep1	rep4	chr11,32232401,32232402,-	0.112961	-inf
UGAAGACAGCGACAAUAUACCUACA	17-qA3.3-27363	chr17,27293200,27293201,-	23.4057	0	B2_Mm2	ENSMUSG00000020289	ENSMUST00000020530	Nprl3	-0.210846	no	251.554	261.657	222.139	270.865	20 nt	rep2	rep2	chr11,32232401,32232402,-	0.17122	-inf
UGAAGACAGCGACAAUAUACCUACA	17-qA3.3-27363	chr17,27293200,27293201,-	23.4057	0	B2_Mm2	ENSMUSG00000020289	ENSMUST00000020530	Nprl3	-0.210846	no	251.554	261.657	222.139	270.865	20 nt	rep2	rep3	chr11,32232401,32232402,-	0.17122	-3.96266
UGAAGACAGCGACAAUAUACCUACA	17-qA3.3-27363	chr17,27293200,27293201,-	23.4057	0	B2_Mm2	ENSMUSG00000020289	ENSMUST00000020530	Nprl3	-0.210846	no	251.554	261.657	222.139	270.865	20 nt	rep2	rep4	chr11,32232401,32232402,-	0.17122	-inf
UGAAGACAGCGACAAUAUACCUACA	17-qA3.3-27363	chr17,27293200,27293201,-	23.4057	0	B2_Mm2	ENSMUSG00000020289	ENSMUST00000020530	Nprl3	-0.210846	no	251.554	261.657	222.139	270.865	20 nt	rep3	rep2	chr11,32232401,32232402,-	0.101859	-inf
UGAAGACAGCGACAAUAUACCUACA	17-qA3.3-27363	chr17,27293200,27293201,-	23.4057	0	B2_Mm2	ENSMUSG00000020289	ENSMUST00000020530	Nprl3	-0.210846	no	251.554	261.657	222.139	270.865	20 nt	rep3	rep3	chr11,32232401,32232402,-	0.101859	-3.21339
UGAAGACAGCGACAAUAUACCUACA	17-qA3.3-27363	chr17,27293200,27293201,-	23.4057	0	B2_Mm2	ENSMUSG00000020289	ENSMUST00000020530	Nprl3	-0.210846	no	251.554	261.657	222.139	270.865	20 nt	rep3	rep4	chr11,32232401,32232402,-	0.101859	-inf
UACCAACUGAGCCACAUCCCCAGAU	17-qA3.3-27363	chr17,27294844,27294845,-	152.591	0	ID_B1	ENSMUSG00000028992	ENSMUST00000119921	Nmnat1	-0.0215562	no	327.423	354.386	337.759	290.124	20 nt	rep1	rep1	chr4,149467790,149467791,-	0.50238	-5.15391
UACCAACUGAGCCACAUCCCCAGAU	17-qA3.3-27363	chr17,27294844,27294845,-	152.591	0	ID_B1	ENSMUSG00000028992	ENSMUST00000119921	Nmnat1	-0.0215562	no	327.423	354.386	337.759	290.124	20 nt	rep1	rep2	chr4,149467790,149467791,-	0.50238	-3.67551
UACCAACUGAGCCACAUCCCCAGAU	17-qA3.3-27363	chr17,27294844,27294845,-	152.591	0	ID_B1	ENSMUSG00000028992	ENSMUST00000119921	Nmnat1	-0.0215562	no	327.423	354.386	337.759	290.124	20 nt	rep1	rep3	chr4,149467790,149467791,-	0.50238	-3.42813
UACCAACUGAGCCACAUCCCCAGAU	17-qA3.3-27363	chr17,27294844,27294845,-	152.591	0	ID_B1	ENSMUSG00000028992	ENSMUST00000119921	Nmnat1	-0.0215562	no	327.423	354.386	337.759	290.124	20 nt	rep1	rep4	chr4,149467790,149467791,-	0.50238	-6.77433
UACCAACUGAGCCACAUCCCCAGAU	17-qA3.3-27363	chr17,27294844,27294845,-	152.591	0	ID_B1	ENSMUSG00000028992	ENSMUST00000119921	Nmnat1	-0.0215562	no	327.423	354.386	337.759	290.124	20 nt	rep2	rep1	chr4,149467790,149467791,-	0.377317	-4.74091
UACCAACUGAGCCACAUCCCCAGAU	17-qA3.3-27363	chr17,27294844,27294845,-	152.591	0	ID_B1	ENSMUSG00000028992	ENSMUST00000119921	Nmnat1	-0.0215562	no	327.423	354.386	337.759	290.124	20 nt	rep2	rep2	chr4,149467790,149467791,-	0.377317	-3.2625
UACCAACUGAGCCACAUCCCCAGAU	17-qA3.3-27363	chr17,27294844,27294845,-	152.591	0	ID_B1	ENSMUSG00000028992	ENSMUST00000119921	Nmnat1	-0.0215562	no	327.423	354.386	337.759	290.124	20 nt	rep2	rep3	chr4,149467790,149467791,-	0.377317	-3.01513
UACCAACUGAGCCACAUCCCCAGAU	17-qA3.3-27363	chr17,27294844,27294845,-	152.591	0	ID_B1	ENSMUSG00000028992	ENSMUST00000119921	Nmnat1	-0.0215562	no	327.423	354.386	337.759	290.124	20 nt	rep2	rep4	chr4,149467790,149467791,-	0.377317	-6.36132
UACCAACUGAGCCACAUCCCCAGAU	17-qA3.3-27363	chr17,27294844,27294845,-	152.591	0	ID_B1	ENSMUSG00000028992	ENSMUST00000119921	Nmnat1	-0.0215562	no	327.423	354.386	337.759	290.124	20 nt	rep3	rep1	chr4,149467790,149467791,-	0.115908	-3.03811
UACCAACUGAGCCACAUCCCCAGAU	17-qA3.3-27363	chr17,27294844,27294845,-	152.591	0	ID_B1	ENSMUSG00000028992	ENSMUST00000119921	Nmnat1	-0.0215562	no	327.423	354.386	337.759	290.124	20 nt	rep3	rep4	chr4,149467790,149467791,-	0.115908	-4.65853
UACCAACUGAGCCACAUCCCCAGAU	17-qA3.3-27363	chr17,27294844,27294845,-	152.591	0	ID_B1	ENSMUSG00000028992	ENSMUST00000119921	Nmnat1	-0.0215562	no	327.423	354.386	337.759	290.124	20 nt	rep4	rep1	chr4,149467790,149467791,-	0.117232	-3.05449
UACCAACUGAGCCACAUCCCCAGAU	17-qA3.3-27363	chr17,27294844,27294845,-	152.591	0	ID_B1	ENSMUSG00000028992	ENSMUST00000119921	Nmnat1	-0.0215562	no	327.423	354.386	337.759	290.124	20 nt	rep4	rep4	chr4,149467790,149467791,-	0.117232	-4.67491
UAGUUCUGAGGAAGACGCUCCGAGU	17-qA3.3-27363	chr17,27297983,27297984,-	149.354	0	.	ENSMUSG00000107164	ENSMUST00000201035	4933425D22Rik	-0.323793	no	169.09	179.594	190.105	137.571	g2-g15	rep1	rep1	chr5,149442048,149442049,+	0.107016	-inf
UAGUUCUGAGGAAGACGCUCCGAGU	17-qA3.3-27363	chr17,27297983,27297984,-	149.354	0	.	ENSMUSG00000107164	ENSMUST00000201035	4933425D22Rik	-0.323793	no	169.09	179.594	190.105	137.571	g2-g15	rep1	rep2	chr5,149442048,149442049,+	0.107016	-4.10752
UAGUUCUGAGGAAGACGCUCCGAGU	17-qA3.3-27363	chr17,27297983,27297984,-	149.354	0	.	ENSMUSG00000107164	ENSMUST00000201035	4933425D22Rik	-0.323793	no	169.09	179.594	190.105	137.571	g2-g15	rep1	rep3	chr5,149442048,149442049,+	0.107016	-inf
UAGUUCUGAGGAAGACGCUCCGAGU	17-qA3.3-27363	chr17,27297983,27297984,-	149.354	0	.	ENSMUSG00000107164	ENSMUST00000201035	4933425D22Rik	-0.323793	no	169.09	179.594	190.105	137.571	g2-g15	rep1	rep4	chr5,149442048,149442049,+	0.107016	-inf
UAGUUCUGAGGAAGACGCUCCGAGU	17-qA3.3-27363	chr17,27297983,27297984,-	149.354	0	.	ENSMUSG00000107164	ENSMUST00000201035	4933425D22Rik	-0.323793	no	169.09	179.594	190.105	137.571	g2-g15	rep4	rep1	chr5,149442048,149442049,+	0.128577	-inf
UAGUUCUGAGGAAGACGCUCCGAGU	17-qA3.3-27363	chr17,27297983,27297984,-	149.354	0	.	ENSMUSG00000107164	ENSMUST00000201035	4933425D22Rik	-0.323793	no	169.09	179.594	190.105	137.571	g2-g15	rep4	rep2	chr5,149442048,149442049,+	0.128577	-4.37233
UAGUUCUGAGGAAGACGCUCCGAGU	17-qA3.3-27363	chr17,27297983,27297984,-	149.354	0	.	ENSMUSG00000107164	ENSMUST00000201035	4933425D22Rik	-0.323793	no	169.09	179.594	190.105	137.571	g2-g15	rep4	rep3	chr5,149442048,149442049,+	0.128577	-inf
UAGUUCUGAGGAAGACGCUCCGAGU	17-qA3.3-27363	chr17,27297983,27297984,-	149.354	0	.	ENSMUSG00000107164	ENSMUST00000201035	4933425D22Rik	-0.323793	no	169.09	179.594	190.105	137.571	g2-g15	rep4	rep4	chr5,149442048,149442049,+	0.128577	-inf
UCCAAGCAUUUCAACUUCUAGUCGC	17-qA3.3-27363	chr17,27299792,27299793,-	68.2011	0	MurERV4_19-int	ENSMUSG00000108354	ENSMUST00000205522	4931431B13Rik	-0.28005	no	43.4289	49.0532	53.7367	27.4968	g2-g15	rep1	rep1	chr7,128202976,128202977,-	0.190251	-inf
UCCAAGCAUUUCAACUUCUAGUCGC	17-qA3.3-27363	chr17,27299792,27299793,-	68.2011	0	MurERV4_19-int	ENSMUSG00000108354	ENSMUST00000205522	4931431B13Rik	-0.28005	no	43.4289	49.0532	53.7367	27.4968	g2-g15	rep1	rep2	chr7,128202976,128202977,-	0.190251	-inf
UCCAAGCAUUUCAACUUCUAGUCGC	17-qA3.3-27363	chr17,27299792,27299793,-	68.2011	0	MurERV4_19-int	ENSMUSG00000108354	ENSMUST00000205522	4931431B13Rik	-0.28005	no	43.4289	49.0532	53.7367	27.4968	g2-g15	rep1	rep3	chr7,128202976,128202977,-	0.190251	-inf
UCCAAGCAUUUCAACUUCUAGUCGC	17-qA3.3-27363	chr17,27299792,27299793,-	68.2011	0	MurERV4_19-int	ENSMUSG00000108354	ENSMUST00000205522	4931431B13Rik	-0.28005	no	43.4289	49.0532	53.7367	27.4968	g2-g15	rep1	rep4	chr7,128202976,128202977,-	0.190251	-inf
UGAAGGAGACACAGAGUGGCAGAGA	17-qA3.3-27363	chr17,27300387,27300388,-	20.6781	0	.	ENSMUSG00000014748	ENSMUST00000014892	Tex261	-0.106353	no	1366.82	1280.56	1453.8	1366.1	20 nt	rep1	rep1	chr6,83770566,83770567,-	0.139715	-5.89258
UGAAGGAGACACAGAGUGGCAGAGA	17-qA3.3-27363	chr17,27300387,27300388,-	20.6781	0	.	ENSMUSG00000014748	ENSMUST00000014892	Tex261	-0.106353	no	1366.82	1280.56	1453.8	1366.1	20 nt	rep1	rep2	chr6,83770566,83770567,-	0.139715	-inf
UGAAGGAGACACAGAGUGGCAGAGA	17-qA3.3-27363	chr17,27300387,27300388,-	20.6781	0	.	ENSMUSG00000014748	ENSMUST00000014892	Tex261	-0.106353	no	1366.82	1280.56	1453.8	1366.1	20 nt	rep1	rep3	chr6,83770566,83770567,-	0.139715	-inf
UGAAGGAGACACAGAGUGGCAGAGA	17-qA3.3-27363	chr17,27300387,27300388,-	20.6781	0	.	ENSMUSG00000014748	ENSMUST00000014892	Tex261	-0.106353	no	1366.82	1280.56	1453.8	1366.1	20 nt	rep1	rep4	chr6,83770566,83770567,-	0.139715	-inf
UGAAGGAGACACAGAGUGGCAGAGA	17-qA3.3-27363	chr17,27300387,27300388,-	20.6781	0	.	ENSMUSG00000014748	ENSMUST00000014892	Tex261	-0.106353	no	1366.82	1280.56	1453.8	1366.1	20 nt	rep3	rep1	chr6,83770566,83770567,-	0.179131	-6.25111
UGAAGGAGACACAGAGUGGCAGAGA	17-qA3.3-27363	chr17,27300387,27300388,-	20.6781	0	.	ENSMUSG00000014748	ENSMUST00000014892	Tex261	-0.106353	no	1366.82	1280.56	1453.8	1366.1	20 nt	rep3	rep2	chr6,83770566,83770567,-	0.179131	-inf
UGAAGGAGACACAGAGUGGCAGAGA	17-qA3.3-27363	chr17,27300387,27300388,-	20.6781	0	.	ENSMUSG00000014748	ENSMUST00000014892	Tex261	-0.106353	no	1366.82	1280.56	1453.8	1366.1	20 nt	rep3	rep3	chr6,83770566,83770567,-	0.179131	-inf
UGAAGGAGACACAGAGUGGCAGAGA	17-qA3.3-27363	chr17,27300387,27300388,-	20.6781	0	.	ENSMUSG00000014748	ENSMUST00000014892	Tex261	-0.106353	no	1366.82	1280.56	1453.8	1366.1	20 nt	rep3	rep4	chr6,83770566,83770567,-	0.179131	-inf
UGAAGGAGACACAGAGUGGCAGAGA	17-qA3.3-27363	chr17,27300387,27300388,-	20.6781	0	.	ENSMUSG00000014748	ENSMUST00000014892	Tex261	-0.106353	no	1366.82	1280.56	1453.8	1366.1	20 nt	rep4	rep1	chr6,83770566,83770567,-	0.102105	-5.44014
UGAAGGAGACACAGAGUGGCAGAGA	17-qA3.3-27363	chr17,27300387,27300388,-	20.6781	0	.	ENSMUSG00000014748	ENSMUST00000014892	Tex261	-0.106353	no	1366.82	1280.56	1453.8	1366.1	20 nt	rep4	rep2	chr6,83770566,83770567,-	0.102105	-inf
UGAAGGAGACACAGAGUGGCAGAGA	17-qA3.3-27363	chr17,27300387,27300388,-	20.6781	0	.	ENSMUSG00000014748	ENSMUST00000014892	Tex261	-0.106353	no	1366.82	1280.56	1453.8	1366.1	20 nt	rep4	rep3	chr6,83770566,83770567,-	0.102105	-inf
UGAAGGAGACACAGAGUGGCAGAGA	17-qA3.3-27363	chr17,27300387,27300388,-	20.6781	0	.	ENSMUSG00000014748	ENSMUST00000014892	Tex261	-0.106353	no	1366.82	1280.56	1453.8	1366.1	20 nt	rep4	rep4	chr6,83770566,83770567,-	0.102105	-inf
UGCACUCUCUGAGUACUGAGUUUCC	17-qA3.3-27363	chr17,27301136,27301137,-	126.75	0	.	ENSMUSG00000075028	ENSMUST00000111274	Prdm11	-0.0200513	no	137.196	119.762	138.268	153.559	20 nt	rep4	rep1	chr2,92970870,92970871,-	0.139922	-inf
UGCACUCUCUGAGUACUGAGUUUCC	17-qA3.3-27363	chr17,27301136,27301137,-	126.75	0	.	ENSMUSG00000075028	ENSMUST00000111274	Prdm11	-0.0200513	no	137.196	119.762	138.268	153.559	20 nt	rep4	rep2	chr2,92970870,92970871,-	0.139922	-inf
UGCACUCUCUGAGUACUGAGUUUCC	17-qA3.3-27363	chr17,27301136,27301137,-	126.75	0	.	ENSMUSG00000075028	ENSMUST00000111274	Prdm11	-0.0200513	no	137.196	119.762	138.268	153.559	20 nt	rep4	rep3	chr2,92970870,92970871,-	0.139922	-5.67143
UGCACUCUCUGAGUACUGAGUUUCC	17-qA3.3-27363	chr17,27301136,27301137,-	126.75	0	.	ENSMUSG00000075028	ENSMUST00000111274	Prdm11	-0.0200513	no	137.196	119.762	138.268	153.559	20 nt	rep4	rep4	chr2,92970870,92970871,-	0.139922	-inf
UGCAAAGUACCAGGUGGAGGAUCCU	17-qA3.3-27363	chr17,27301201,27301202,-	43.6695	0	.	ENSMUSG00000022543	ENSMUST00000090457	4930451G09Rik	-0.0767406	no	2606.29	2600.9	2678.75	2539.21	21 nt	rep2	rep1	chr16,4978292,4978293,+	0.133171	-inf
UGCAAAGUACCAGGUGGAGGAUCCU	17-qA3.3-27363	chr17,27301201,27301202,-	43.6695	0	.	ENSMUSG00000022543	ENSMUST00000090457	4930451G09Rik	-0.0767406	no	2606.29	2600.9	2678.75	2539.21	21 nt	rep2	rep2	chr16,4978292,4978293,+	0.133171	-inf
UGCAAAGUACCAGGUGGAGGAUCCU	17-qA3.3-27363	chr17,27301201,27301202,-	43.6695	0	.	ENSMUSG00000022543	ENSMUST00000090457	4930451G09Rik	-0.0767406	no	2606.29	2600.9	2678.75	2539.21	21 nt	rep2	rep3	chr16,4978292,4978293,+	0.133171	-inf
UGCAAAGUACCAGGUGGAGGAUCCU	17-qA3.3-27363	chr17,27301201,27301202,-	43.6695	0	.	ENSMUSG00000022543	ENSMUST00000090457	4930451G09Rik	-0.0767406	no	2606.29	2600.9	2678.75	2539.21	21 nt	rep2	rep4	chr16,4978292,4978293,+	0.133171	-inf
UGAUUUUUUUGUUUGUUUGUUUUUU	17-qA3.3-27363	chr17,27301317,27301318,-	137.192	0	Charlie8	ENSMUSG00000025856	ENSMUST00000046901	Pdgfa	-0.363542	no	284.529	233.188	305.467	314.931	21 nt	rep2	rep1	chr5,138976931,138976932,-	0.193415	-3.77683
UGAUUUUUUUGUUUGUUUGUUUUUU	17-qA3.3-27363	chr17,27301317,27301318,-	137.192	0	Charlie8	ENSMUSG00000025872	ENSMUST00000026990	Thoc3	0.0133587	no	392.429	407.988	368.266	401.032	20 nt	rep2	rep4	chr13,54459828,54459829,-	0.104634	-3.5109
UGAUUUUUUUGUUUGUUUGUUUUUU	17-qA3.3-27363	chr17,27301317,27301318,-	137.192	0	Charlie8	ENSMUSG00000035187	ENSMUST00000044125	Nkx6-1	-0.583527	no	66.9993	68.2359	73.7896	58.9723	20 nt	rep3	rep1	chr5,101659181,101659182,-	0.115908	-inf
UGAUUUUUUUGUUUGUUUGUUUUUU	17-qA3.3-27363	chr17,27301317,27301318,-	137.192	0	Charlie8	ENSMUSG00000063511	ENSMUST00000211366	Snrnp70	-0.116373	no	786.218	861.032	690.247	807.374	21 nt	rep3	rep1	chr7,45381317,45381318,-	0.136982	-inf
UGAUUUUUUUGUUUGUUUGUUUUUU	17-qA3.3-27363	chr17,27301317,27301318,-	137.192	0	Charlie8	ENSMUSG00000035187	ENSMUST00000044125	Nkx6-1	-0.583527	no	66.9993	68.2359	73.7896	58.9723	20 nt	rep3	rep3	chr5,101659181,101659182,-	0.115908	-inf
UGAUUUUUUUGUUUGUUUGUUUUUU	17-qA3.3-27363	chr17,27301317,27301318,-	137.192	0	Charlie8	ENSMUSG00000021379	ENSMUST00000021810	Id4	-0.0685866	no	1074.24	956.333	1186.05	1080.33	20 nt	rep3	rep3	chr13,48261318,48261319,+	0.129958	-5.56485
UGAUUUUUUUGUUUGUUUGUUUUUU	17-qA3.3-27363	chr17,27301317,27301318,-	137.192	0	Charlie8	ENSMUSG00000035187	ENSMUST00000044125	Nkx6-1	-0.583527	no	66.9993	68.2359	73.7896	58.9723	20 nt	rep3	rep4	chr5,101659181,101659182,-	0.115908	-inf
UGAUUUUUUUGUUUGUUUGUUUUUU	17-qA3.3-27363	chr17,27301317,27301318,-	137.192	0	Charlie8	ENSMUSG00000021379	ENSMUST00000021810	Id4	-0.0685866	no	1074.24	956.333	1186.05	1080.33	20 nt	rep3	rep4	chr13,48261318,48261319,+	0.129958	-4.82359
UAGAACAGAAAUCCAGGCUGAGAGG	17-qA3.3-27363	chr17,27301427,27301428,-	331.382	0	Charlie8	ENSMUSG00000026851	ENSMUST00000028205	BC005624	-0.104967	no	803.437	776.614	867.098	766.6	g2-g15	rep2	rep1	chr2,30973054,30973055,-	0.133171	-inf
UAGAACAGAAAUCCAGGCUGAGAGG	17-qA3.3-27363	chr17,27301427,27301428,-	331.382	0	Charlie8	ENSMUSG00000026851	ENSMUST00000028205	BC005624	-0.104967	no	803.437	776.614	867.098	766.6	g2-g15	rep2	rep2	chr2,30973054,30973055,-	0.133171	-inf
UAGAACAGAAAUCCAGGCUGAGAGG	17-qA3.3-27363	chr17,27301427,27301428,-	331.382	0	Charlie8	ENSMUSG00000026851	ENSMUST00000028205	BC005624	-0.104967	no	803.437	776.614	867.098	766.6	g2-g15	rep2	rep3	chr2,30973054,30973055,-	0.133171	-inf
UAGAACAGAAAUCCAGGCUGAGAGG	17-qA3.3-27363	chr17,27301427,27301428,-	331.382	0	Charlie8	ENSMUSG00000026851	ENSMUST00000028205	BC005624	-0.104967	no	803.437	776.614	867.098	766.6	g2-g15	rep2	rep4	chr2,30973054,30973055,-	0.133171	-inf
UGAUUUUCGAGAUUUCUGAUUUCUA	17-qA3.3-27363	chr17,27302721,27302722,-	352.826	0	.	ENSMUSG00000015597	ENSMUST00000113481	Zfp318	0.473949	yes	629.178	654.432	580.567	652.536	20 nt	rep1	rep1	chr17,46412077,46412078,+	0.62426	-7.05224
UGAUUUUCGAGAUUUCUGAUUUCUA	17-qA3.3-27363	chr17,27302721,27302722,-	352.826	0	.	ENSMUSG00000015597	ENSMUST00000113481	Zfp318	0.473949	yes	629.178	654.432	580.567	652.536	20 nt	rep1	rep2	chr17,46412077,46412078,+	0.62426	-inf
UGAUUUUCGAGAUUUCUGAUUUCUA	17-qA3.3-27363	chr17,27302721,27302722,-	352.826	0	.	ENSMUSG00000015597	ENSMUST00000113481	Zfp318	0.473949	yes	629.178	654.432	580.567	652.536	20 nt	rep1	rep3	chr17,46412077,46412078,+	0.62426	-7.82896
UGAUUUUCGAGAUUUCUGAUUUCUA	17-qA3.3-27363	chr17,27302721,27302722,-	352.826	0	.	ENSMUSG00000015597	ENSMUST00000113481	Zfp318	0.473949	yes	629.178	654.432	580.567	652.536	20 nt	rep1	rep4	chr17,46412077,46412078,+	0.62426	-inf
UGAUUUUCGAGAUUUCUGAUUUCUA	17-qA3.3-27363	chr17,27302721,27302722,-	352.826	0	.	ENSMUSG00000015597	ENSMUST00000113481	Zfp318	0.473949	yes	629.178	654.432	580.567	652.536	20 nt	rep2	rep3	chr17,46412077,46412078,+	0.428049	-7.28458
UGAUUUUCGAGAUUUCUGAUUUCUA	17-qA3.3-27363	chr17,27302721,27302722,-	352.826	0	.	ENSMUSG00000015597	ENSMUST00000113481	Zfp318	0.473949	yes	629.178	654.432	580.567	652.536	20 nt	rep2	rep4	chr17,46412077,46412078,+	0.428049	-inf
UGAUUUUCGAGAUUUCUGAUUUCUA	17-qA3.3-27363	chr17,27302721,27302722,-	352.826	0	.	ENSMUSG00000015597	ENSMUST00000113481	Zfp318	0.473949	yes	629.178	654.432	580.567	652.536	20 nt	rep3	rep1	chr17,46412077,46412078,+	0.179131	-5.25111
UGAUUUUCGAGAUUUCUGAUUUCUA	17-qA3.3-27363	chr17,27302721,27302722,-	352.826	0	.	ENSMUSG00000015597	ENSMUST00000113481	Zfp318	0.473949	yes	629.178	654.432	580.567	652.536	20 nt	rep3	rep2	chr17,46412077,46412078,+	0.179131	-inf
UGAUUUUCGAGAUUUCUGAUUUCUA	17-qA3.3-27363	chr17,27302721,27302722,-	352.826	0	.	ENSMUSG00000015597	ENSMUST00000113481	Zfp318	0.473949	yes	629.178	654.432	580.567	652.536	20 nt	rep3	rep3	chr17,46412077,46412078,+	0.179131	-6.02782
UGAUUUUCGAGAUUUCUGAUUUCUA	17-qA3.3-27363	chr17,27302721,27302722,-	352.826	0	.	ENSMUSG00000015597	ENSMUST00000113481	Zfp318	0.473949	yes	629.178	654.432	580.567	652.536	20 nt	rep3	rep4	chr17,46412077,46412078,+	0.179131	-inf
UGAUUUUCGAGAUUUCUGAUUUCUA	17-qA3.3-27363	chr17,27302721,27302722,-	352.826	0	.	ENSMUSG00000015597	ENSMUST00000113481	Zfp318	0.473949	yes	629.178	654.432	580.567	652.536	20 nt	rep4	rep1	chr17,46412077,46412078,+	0.185302	-5.29997
UGAUUUUCGAGAUUUCUGAUUUCUA	17-qA3.3-27363	chr17,27302721,27302722,-	352.826	0	.	ENSMUSG00000015597	ENSMUST00000113481	Zfp318	0.473949	yes	629.178	654.432	580.567	652.536	20 nt	rep4	rep2	chr17,46412077,46412078,+	0.185302	-inf
UGAUUUUCGAGAUUUCUGAUUUCUA	17-qA3.3-27363	chr17,27302721,27302722,-	352.826	0	.	ENSMUSG00000015597	ENSMUST00000113481	Zfp318	0.473949	yes	629.178	654.432	580.567	652.536	20 nt	rep4	rep3	chr17,46412077,46412078,+	0.185302	-6.07669
UGAUUUUCGAGAUUUCUGAUUUCUA	17-qA3.3-27363	chr17,27302721,27302722,-	352.826	0	.	ENSMUSG00000015597	ENSMUST00000113481	Zfp318	0.473949	yes	629.178	654.432	580.567	652.536	20 nt	rep4	rep4	chr17,46412077,46412078,+	0.185302	-inf
UAAGCAAGAAACAAGUGCCGGGUGC	17-qA3.3-27363	chr17,27302774,27302775,-	21.0162	0	.	ENSMUSG00000005886	ENSMUST00000068304	Ncoa2	0.0721337	no	58.685	60.2034	54.1181	61.7335	20 nt	rep1	rep1	chr1,13142374,13142375,-	0.101071	-inf
UAAGCAAGAAACAAGUGCCGGGUGC	17-qA3.3-27363	chr17,27302774,27302775,-	21.0162	0	.	ENSMUSG00000005886	ENSMUST00000068304	Ncoa2	0.0721337	no	58.685	60.2034	54.1181	61.7335	20 nt	rep1	rep2	chr1,13142374,13142375,-	0.101071	-inf
UAAGCAAGAAACAAGUGCCGGGUGC	17-qA3.3-27363	chr17,27302774,27302775,-	21.0162	0	.	ENSMUSG00000005886	ENSMUST00000068304	Ncoa2	0.0721337	no	58.685	60.2034	54.1181	61.7335	20 nt	rep1	rep3	chr1,13142374,13142375,-	0.101071	-inf
UAAGCAAGAAACAAGUGCCGGGUGC	17-qA3.3-27363	chr17,27302774,27302775,-	21.0162	0	.	ENSMUSG00000005886	ENSMUST00000068304	Ncoa2	0.0721337	no	58.685	60.2034	54.1181	61.7335	20 nt	rep1	rep4	chr1,13142374,13142375,-	0.101071	-inf
UAAGCAAGAAACAAGUGCCGGGUGC	17-qA3.3-27363	chr17,27302774,27302775,-	21.0162	0	.	ENSMUSG00000005886	ENSMUST00000068304	Ncoa2	0.0721337	no	58.685	60.2034	54.1181	61.7335	20 nt	rep3	rep1	chr1,13142374,13142375,-	0.112396	-inf
UAAGCAAGAAACAAGUGCCGGGUGC	17-qA3.3-27363	chr17,27302774,27302775,-	21.0162	0	.	ENSMUSG00000005886	ENSMUST00000068304	Ncoa2	0.0721337	no	58.685	60.2034	54.1181	61.7335	20 nt	rep3	rep2	chr1,13142374,13142375,-	0.112396	-inf
UAAGCAAGAAACAAGUGCCGGGUGC	17-qA3.3-27363	chr17,27302774,27302775,-	21.0162	0	.	ENSMUSG00000005886	ENSMUST00000068304	Ncoa2	0.0721337	no	58.685	60.2034	54.1181	61.7335	20 nt	rep3	rep3	chr1,13142374,13142375,-	0.112396	-inf
UAAGCAAGAAACAAGUGCCGGGUGC	17-qA3.3-27363	chr17,27302774,27302775,-	21.0162	0	.	ENSMUSG00000005886	ENSMUST00000068304	Ncoa2	0.0721337	no	58.685	60.2034	54.1181	61.7335	20 nt	rep3	rep4	chr1,13142374,13142375,-	0.112396	-inf
UGUGAGCUCCACAUCUCUCUCCCUC	17-qA3.3-27363	chr17,27303580,27303581,-	19.1285	0	.	ENSMUSG00000064302	ENSMUST00000070989	Clasp1	0.051943	no	132.177	135.158	116.99	144.384	20 nt	rep2	rep4	chr1,118608266,118608267,+	0.120488	-4.71444
UGACCUUGAACUCCCAAGUCUCUUC	17-qA3.3-27363	chr17,27305812,27305813,-	50.0465	0	.	ENSMUSG00000041193	ENSMUST00000030524	Pla2g5	-0.190229	no	71.8647	75.1521	73.5913	66.8506	20 nt	rep1	rep3	chr4,138799682,138799683,-	0.166469	-4.92206
UGACCUUGAACUCCCAAGUCUCUUC	17-qA3.3-27363	chr17,27305812,27305813,-	50.0465	0	.	ENSMUSG00000041193	ENSMUST00000030524	Pla2g5	-0.190229	no	71.8647	75.1521	73.5913	66.8506	20 nt	rep2	rep3	chr4,138799682,138799683,-	0.168049	-4.93569
UGACCUUGAACUCCCAAGUCUCUUC	17-qA3.3-27363	chr17,27305812,27305813,-	50.0465	0	.	ENSMUSG00000041193	ENSMUST00000030524	Pla2g5	-0.190229	no	71.8647	75.1521	73.5913	66.8506	20 nt	rep4	rep3	chr4,138799682,138799683,-	0.128577	-4.54944
UAUCCUUGCACAAGUAGCCUGAAGG	17-qA3.3-27363	chr17,27307681,27307682,-	210.29	0	.	ENSMUSG00000056851	ENSMUST00000230114	Pcbp2	0.00657212	no	507.05	582.738	447.936	490.476	20 nt	rep4	rep1	chr15,102473391,102473392,+	0.15883	-3.75565
UUCUUCCACAUCACCGAGAGCCCUG	17-qA3.3-27363	chr17,27307806,27307807,-	191.685	0	.	ENSMUSG00000030286	ENSMUST00000032425	Emc3	0.357394	no	266.204	309.479	249.258	239.875	20 nt	rep1	rep1	chr6,113515980,113515981,-	1.73009	-6.35294
UUCUUCCACAUCACCGAGAGCCCUG	17-qA3.3-27363	chr17,27307806,27307807,-	191.685	0	.	ENSMUSG00000030286	ENSMUST00000032425	Emc3	0.357394	no	266.204	309.479	249.258	239.875	20 nt	rep1	rep2	chr6,113515980,113515981,-	1.73009	-5.61997
UUCUUCCACAUCACCGAGAGCCCUG	17-qA3.3-27363	chr17,27307806,27307807,-	191.685	0	.	ENSMUSG00000030286	ENSMUST00000032425	Emc3	0.357394	no	266.204	309.479	249.258	239.875	20 nt	rep1	rep3	chr6,113515980,113515981,-	1.73009	-7.29959
UUCUUCCACAUCACCGAGAGCCCUG	17-qA3.3-27363	chr17,27307806,27307807,-	191.685	0	.	ENSMUSG00000030286	ENSMUST00000032425	Emc3	0.357394	no	266.204	309.479	249.258	239.875	20 nt	rep1	rep4	chr6,113515980,113515981,-	1.73009	-7.97336
UUCUUCCACAUCACCGAGAGCCCUG	17-qA3.3-27363	chr17,27307806,27307807,-	191.685	0	.	ENSMUSG00000030286	ENSMUST00000032425	Emc3	0.357394	no	266.204	309.479	249.258	239.875	20 nt	rep2	rep1	chr6,113515980,113515981,-	2.00073	-6.56262
UUCUUCCACAUCACCGAGAGCCCUG	17-qA3.3-27363	chr17,27307806,27307807,-	191.685	0	.	ENSMUSG00000030286	ENSMUST00000032425	Emc3	0.357394	no	266.204	309.479	249.258	239.875	20 nt	rep2	rep2	chr6,113515980,113515981,-	2.00073	-5.82965
UUCUUCCACAUCACCGAGAGCCCUG	17-qA3.3-27363	chr17,27307806,27307807,-	191.685	0	.	ENSMUSG00000030286	ENSMUST00000032425	Emc3	0.357394	no	266.204	309.479	249.258	239.875	20 nt	rep2	rep3	chr6,113515980,113515981,-	2.00073	-7.50927
UUCUUCCACAUCACCGAGAGCCCUG	17-qA3.3-27363	chr17,27307806,27307807,-	191.685	0	.	ENSMUSG00000030286	ENSMUST00000032425	Emc3	0.357394	no	266.204	309.479	249.258	239.875	20 nt	rep2	rep4	chr6,113515980,113515981,-	2.00073	-8.18304
UUCUUCCACAUCACCGAGAGCCCUG	17-qA3.3-27363	chr17,27307806,27307807,-	191.685	0	.	ENSMUSG00000030286	ENSMUST00000032425	Emc3	0.357394	no	266.204	309.479	249.258	239.875	20 nt	rep3	rep1	chr6,113515980,113515981,-	1.93531	-6.51466
UUCUUCCACAUCACCGAGAGCCCUG	17-qA3.3-27363	chr17,27307806,27307807,-	191.685	0	.	ENSMUSG00000030286	ENSMUST00000032425	Emc3	0.357394	no	266.204	309.479	249.258	239.875	20 nt	rep3	rep2	chr6,113515980,113515981,-	1.93531	-5.78169
UUCUUCCACAUCACCGAGAGCCCUG	17-qA3.3-27363	chr17,27307806,27307807,-	191.685	0	.	ENSMUSG00000030286	ENSMUST00000032425	Emc3	0.357394	no	266.204	309.479	249.258	239.875	20 nt	rep3	rep3	chr6,113515980,113515981,-	1.93531	-7.46131
UUCUUCCACAUCACCGAGAGCCCUG	17-qA3.3-27363	chr17,27307806,27307807,-	191.685	0	.	ENSMUSG00000030286	ENSMUST00000032425	Emc3	0.357394	no	266.204	309.479	249.258	239.875	20 nt	rep3	rep4	chr6,113515980,113515981,-	1.93531	-8.13508
UUCUUCCACAUCACCGAGAGCCCUG	17-qA3.3-27363	chr17,27307806,27307807,-	191.685	0	.	ENSMUSG00000030286	ENSMUST00000032425	Emc3	0.357394	no	266.204	309.479	249.258	239.875	20 nt	rep4	rep1	chr6,113515980,113515981,-	2.17068	-6.68024
UUCUUCCACAUCACCGAGAGCCCUG	17-qA3.3-27363	chr17,27307806,27307807,-	191.685	0	.	ENSMUSG00000030286	ENSMUST00000032425	Emc3	0.357394	no	266.204	309.479	249.258	239.875	20 nt	rep4	rep2	chr6,113515980,113515981,-	2.17068	-5.94727
UUCUUCCACAUCACCGAGAGCCCUG	17-qA3.3-27363	chr17,27307806,27307807,-	191.685	0	.	ENSMUSG00000030286	ENSMUST00000032425	Emc3	0.357394	no	266.204	309.479	249.258	239.875	20 nt	rep4	rep3	chr6,113515980,113515981,-	2.17068	-7.62689
UUCUUCCACAUCACCGAGAGCCCUG	17-qA3.3-27363	chr17,27307806,27307807,-	191.685	0	.	ENSMUSG00000030286	ENSMUST00000032425	Emc3	0.357394	no	266.204	309.479	249.258	239.875	20 nt	rep4	rep4	chr6,113515980,113515981,-	2.17068	-8.30066
UAUUCUUCCACAUCACCGAGAGCCC	17-qA3.3-27363	chr17,27307808,27307809,-	91.2931	0	.	ENSMUSG00000030286	ENSMUST00000032425	Emc3	0.357394	no	266.204	309.479	249.258	239.875	21 nt	rep1	rep1	chr6,113515978,113515979,-	0.163497	-inf
UAUUCUUCCACAUCACCGAGAGCCC	17-qA3.3-27363	chr17,27307808,27307809,-	91.2931	0	.	ENSMUSG00000030286	ENSMUST00000032425	Emc3	0.357394	no	266.204	309.479	249.258	239.875	21 nt	rep1	rep2	chr6,113515978,113515979,-	0.163497	-inf
UAUUCUUCCACAUCACCGAGAGCCC	17-qA3.3-27363	chr17,27307808,27307809,-	91.2931	0	.	ENSMUSG00000030286	ENSMUST00000032425	Emc3	0.357394	no	266.204	309.479	249.258	239.875	21 nt	rep1	rep3	chr6,113515978,113515979,-	0.163497	-inf
UAUUCUUCCACAUCACCGAGAGCCC	17-qA3.3-27363	chr17,27307808,27307809,-	91.2931	0	.	ENSMUSG00000030286	ENSMUST00000032425	Emc3	0.357394	no	266.204	309.479	249.258	239.875	21 nt	rep1	rep4	chr6,113515978,113515979,-	0.163497	-inf
UAUUCUUCCACAUCACCGAGAGCCC	17-qA3.3-27363	chr17,27307808,27307809,-	91.2931	0	.	ENSMUSG00000030286	ENSMUST00000032425	Emc3	0.357394	no	266.204	309.479	249.258	239.875	21 nt	rep2	rep1	chr6,113515978,113515979,-	0.149024	-inf
UAUUCUUCCACAUCACCGAGAGCCC	17-qA3.3-27363	chr17,27307808,27307809,-	91.2931	0	.	ENSMUSG00000030286	ENSMUST00000032425	Emc3	0.357394	no	266.204	309.479	249.258	239.875	21 nt	rep2	rep2	chr6,113515978,113515979,-	0.149024	-inf
UAUUCUUCCACAUCACCGAGAGCCC	17-qA3.3-27363	chr17,27307808,27307809,-	91.2931	0	.	ENSMUSG00000030286	ENSMUST00000032425	Emc3	0.357394	no	266.204	309.479	249.258	239.875	21 nt	rep2	rep3	chr6,113515978,113515979,-	0.149024	-inf
UAUUCUUCCACAUCACCGAGAGCCC	17-qA3.3-27363	chr17,27307808,27307809,-	91.2931	0	.	ENSMUSG00000030286	ENSMUST00000032425	Emc3	0.357394	no	266.204	309.479	249.258	239.875	21 nt	rep2	rep4	chr6,113515978,113515979,-	0.149024	-inf
UAUUCUUCCACAUCACCGAGAGCCC	17-qA3.3-27363	chr17,27307808,27307809,-	91.2931	0	.	ENSMUSG00000030286	ENSMUST00000032425	Emc3	0.357394	no	266.204	309.479	249.258	239.875	21 nt	rep3	rep1	chr6,113515978,113515979,-	0.172106	-inf
UAUUCUUCCACAUCACCGAGAGCCC	17-qA3.3-27363	chr17,27307808,27307809,-	91.2931	0	.	ENSMUSG00000030286	ENSMUST00000032425	Emc3	0.357394	no	266.204	309.479	249.258	239.875	21 nt	rep3	rep2	chr6,113515978,113515979,-	0.172106	-inf
UAUUCUUCCACAUCACCGAGAGCCC	17-qA3.3-27363	chr17,27307808,27307809,-	91.2931	0	.	ENSMUSG00000030286	ENSMUST00000032425	Emc3	0.357394	no	266.204	309.479	249.258	239.875	21 nt	rep3	rep3	chr6,113515978,113515979,-	0.172106	-inf
UAUUCUUCCACAUCACCGAGAGCCC	17-qA3.3-27363	chr17,27307808,27307809,-	91.2931	0	.	ENSMUSG00000030286	ENSMUST00000032425	Emc3	0.357394	no	266.204	309.479	249.258	239.875	21 nt	rep3	rep4	chr6,113515978,113515979,-	0.172106	-inf
UAUUCUUCCACAUCACCGAGAGCCC	17-qA3.3-27363	chr17,27307808,27307809,-	91.2931	0	.	ENSMUSG00000030286	ENSMUST00000032425	Emc3	0.357394	no	266.204	309.479	249.258	239.875	21 nt	rep4	rep1	chr6,113515978,113515979,-	0.260935	-inf
UAUUCUUCCACAUCACCGAGAGCCC	17-qA3.3-27363	chr17,27307808,27307809,-	91.2931	0	.	ENSMUSG00000030286	ENSMUST00000032425	Emc3	0.357394	no	266.204	309.479	249.258	239.875	21 nt	rep4	rep2	chr6,113515978,113515979,-	0.260935	-inf
UAUUCUUCCACAUCACCGAGAGCCC	17-qA3.3-27363	chr17,27307808,27307809,-	91.2931	0	.	ENSMUSG00000030286	ENSMUST00000032425	Emc3	0.357394	no	266.204	309.479	249.258	239.875	21 nt	rep4	rep3	chr6,113515978,113515979,-	0.260935	-inf
UAUUCUUCCACAUCACCGAGAGCCC	17-qA3.3-27363	chr17,27307808,27307809,-	91.2931	0	.	ENSMUSG00000030286	ENSMUST00000032425	Emc3	0.357394	no	266.204	309.479	249.258	239.875	21 nt	rep4	rep4	chr6,113515978,113515979,-	0.260935	-inf
UGGACAACAAGUUUCAAAAUGGUCC	17-qA3.3-27363	chr17,27307933,27307934,-	140.254	0	.	ENSMUSG00000045336	ENSMUST00000062085	Hsfy2	0.115644	no	127.37	144.017	151.37	86.7227	g2-g15	rep2	rep1	chr1,56636661,56636662,-	0.120488	-inf
UGGACAACAAGUUUCAAAAUGGUCC	17-qA3.3-27363	chr17,27307933,27307934,-	140.254	0	.	ENSMUSG00000045336	ENSMUST00000062085	Hsfy2	0.115644	no	127.37	144.017	151.37	86.7227	g2-g15	rep2	rep2	chr1,56636661,56636662,-	0.120488	-3.54162
UGGACAACAAGUUUCAAAAUGGUCC	17-qA3.3-27363	chr17,27307933,27307934,-	140.254	0	.	ENSMUSG00000045336	ENSMUST00000062085	Hsfy2	0.115644	no	127.37	144.017	151.37	86.7227	g2-g15	rep2	rep3	chr1,56636661,56636662,-	0.120488	-inf
UGGACAACAAGUUUCAAAAUGGUCC	17-qA3.3-27363	chr17,27307933,27307934,-	140.254	0	.	ENSMUSG00000045336	ENSMUST00000062085	Hsfy2	0.115644	no	127.37	144.017	151.37	86.7227	g2-g15	rep2	rep4	chr1,56636661,56636662,-	0.120488	-inf
UCAAAAGAACACCCAGGUGUGUUUC	17-qA3.3-27363	chr17,27308385,27308386,-	190.385	0	MTEa	ENSMUSG00000028741	ENSMUST00000102503	Mrto4	0.01623	no	2245.14	2101.88	2408.61	2224.92	20 nt	rep2	rep1	chr4,139349083,139349084,-	0.126829	-4.75298
UCAAAAGAACACCCAGGUGUGUUUC	17-qA3.3-27363	chr17,27308385,27308386,-	190.385	0	MTEa	ENSMUSG00000028741	ENSMUST00000102503	Mrto4	0.01623	no	2245.14	2101.88	2408.61	2224.92	20 nt	rep2	rep2	chr4,139349083,139349084,-	0.126829	-inf
UCAAAAGAACACCCAGGUGUGUUUC	17-qA3.3-27363	chr17,27308385,27308386,-	190.385	0	MTEa	ENSMUSG00000028741	ENSMUST00000102503	Mrto4	0.01623	no	2245.14	2101.88	2408.61	2224.92	20 nt	rep2	rep3	chr4,139349083,139349084,-	0.126829	-inf
UCAAAAGAACACCCAGGUGUGUUUC	17-qA3.3-27363	chr17,27308385,27308386,-	190.385	0	MTEa	ENSMUSG00000028741	ENSMUST00000102503	Mrto4	0.01623	no	2245.14	2101.88	2408.61	2224.92	20 nt	rep2	rep4	chr4,139349083,139349084,-	0.126829	-inf
UCAAAAGAACACCCAGGUGUGUUUC	17-qA3.3-27363	chr17,27308385,27308386,-	190.385	0	MTEa	ENSMUSG00000028741	ENSMUST00000102503	Mrto4	0.01623	no	2245.14	2101.88	2408.61	2224.92	20 nt	rep3	rep1	chr4,139349083,139349084,-	0.115908	-4.62307
UCAAAAGAACACCCAGGUGUGUUUC	17-qA3.3-27363	chr17,27308385,27308386,-	190.385	0	MTEa	ENSMUSG00000028741	ENSMUST00000102503	Mrto4	0.01623	no	2245.14	2101.88	2408.61	2224.92	20 nt	rep3	rep2	chr4,139349083,139349084,-	0.115908	-inf
UCAAAAGAACACCCAGGUGUGUUUC	17-qA3.3-27363	chr17,27308385,27308386,-	190.385	0	MTEa	ENSMUSG00000028741	ENSMUST00000102503	Mrto4	0.01623	no	2245.14	2101.88	2408.61	2224.92	20 nt	rep3	rep3	chr4,139349083,139349084,-	0.115908	-inf
UCAAAAGAACACCCAGGUGUGUUUC	17-qA3.3-27363	chr17,27308385,27308386,-	190.385	0	MTEa	ENSMUSG00000028741	ENSMUST00000102503	Mrto4	0.01623	no	2245.14	2101.88	2408.61	2224.92	20 nt	rep3	rep4	chr4,139349083,139349084,-	0.115908	-inf
UCAAAAGAACACCCAGGUGUGUUUC	17-qA3.3-27363	chr17,27308385,27308386,-	190.385	0	MTEa	ENSMUSG00000028741	ENSMUST00000102503	Mrto4	0.01623	no	2245.14	2101.88	2408.61	2224.92	20 nt	rep4	rep1	chr4,139349083,139349084,-	0.162612	-5.11153
UCAAAAGAACACCCAGGUGUGUUUC	17-qA3.3-27363	chr17,27308385,27308386,-	190.385	0	MTEa	ENSMUSG00000028741	ENSMUST00000102503	Mrto4	0.01623	no	2245.14	2101.88	2408.61	2224.92	20 nt	rep4	rep2	chr4,139349083,139349084,-	0.162612	-inf
UCAAAAGAACACCCAGGUGUGUUUC	17-qA3.3-27363	chr17,27308385,27308386,-	190.385	0	MTEa	ENSMUSG00000028741	ENSMUST00000102503	Mrto4	0.01623	no	2245.14	2101.88	2408.61	2224.92	20 nt	rep4	rep3	chr4,139349083,139349084,-	0.162612	-inf
UCAAAAGAACACCCAGGUGUGUUUC	17-qA3.3-27363	chr17,27308385,27308386,-	190.385	0	MTEa	ENSMUSG00000028741	ENSMUST00000102503	Mrto4	0.01623	no	2245.14	2101.88	2408.61	2224.92	20 nt	rep4	rep4	chr4,139349083,139349084,-	0.162612	-inf
UCCCACCUCAGCUAAACCUUUCUGG	17-qA3.3-27363	chr17,27308418,27308419,-	121.273	0	MTEa	ENSMUSG00000029267	ENSMUST00000131264	Mtf2	0.536669	yes	427.787	482.046	365.026	436.289	20 nt	rep2	rep1	chr5,108069172,108069173,+	0.104634	-inf
UCCCACCUCAGCUAAACCUUUCUGG	17-qA3.3-27363	chr17,27308418,27308419,-	121.273	0	MTEa	ENSMUSG00000029267	ENSMUST00000131264	Mtf2	0.536669	yes	427.787	482.046	365.026	436.289	20 nt	rep2	rep2	chr5,108069172,108069173,+	0.104634	-inf
UCCCACCUCAGCUAAACCUUUCUGG	17-qA3.3-27363	chr17,27308418,27308419,-	121.273	0	MTEa	ENSMUSG00000029267	ENSMUST00000131264	Mtf2	0.536669	yes	427.787	482.046	365.026	436.289	20 nt	rep2	rep3	chr5,108069172,108069173,+	0.104634	-5.25216
UCCCACCUCAGCUAAACCUUUCUGG	17-qA3.3-27363	chr17,27308418,27308419,-	121.273	0	MTEa	ENSMUSG00000029267	ENSMUST00000131264	Mtf2	0.536669	yes	427.787	482.046	365.026	436.289	20 nt	rep2	rep4	chr5,108069172,108069173,+	0.104634	-inf
UUCCCACCUCAGCUAAACCUUUCUG	17-qA3.3-27363	chr17,27308419,27308420,-	28.494	0	MTEa	ENSMUSG00000029267	ENSMUST00000131264	Mtf2	0.536669	yes	427.787	482.046	365.026	436.289	21 nt	rep1	rep1	chr5,108069173,108069174,+	0.127825	-inf
UUCCCACCUCAGCUAAACCUUUCUG	17-qA3.3-27363	chr17,27308419,27308420,-	28.494	0	MTEa	ENSMUSG00000029267	ENSMUST00000131264	Mtf2	0.536669	yes	427.787	482.046	365.026	436.289	21 nt	rep1	rep2	chr5,108069173,108069174,+	0.127825	-inf
UUCCCACCUCAGCUAAACCUUUCUG	17-qA3.3-27363	chr17,27308419,27308420,-	28.494	0	MTEa	ENSMUSG00000029267	ENSMUST00000131264	Mtf2	0.536669	yes	427.787	482.046	365.026	436.289	21 nt	rep1	rep3	chr5,108069173,108069174,+	0.127825	-inf
UUCCCACCUCAGCUAAACCUUUCUG	17-qA3.3-27363	chr17,27308419,27308420,-	28.494	0	MTEa	ENSMUSG00000029267	ENSMUST00000131264	Mtf2	0.536669	yes	427.787	482.046	365.026	436.289	21 nt	rep2	rep1	chr5,108069173,108069174,+	0.155366	-inf
UUCCCACCUCAGCUAAACCUUUCUG	17-qA3.3-27363	chr17,27308419,27308420,-	28.494	0	MTEa	ENSMUSG00000029267	ENSMUST00000131264	Mtf2	0.536669	yes	427.787	482.046	365.026	436.289	21 nt	rep2	rep2	chr5,108069173,108069174,+	0.155366	-inf
UUCCCACCUCAGCUAAACCUUUCUG	17-qA3.3-27363	chr17,27308419,27308420,-	28.494	0	MTEa	ENSMUSG00000029267	ENSMUST00000131264	Mtf2	0.536669	yes	427.787	482.046	365.026	436.289	21 nt	rep2	rep3	chr5,108069173,108069174,+	0.155366	-inf
UUCCCACCUCAGCUAAACCUUUCUG	17-qA3.3-27363	chr17,27308419,27308420,-	28.494	0	MTEa	ENSMUSG00000029267	ENSMUST00000131264	Mtf2	0.536669	yes	427.787	482.046	365.026	436.289	21 nt	rep3	rep1	chr5,108069173,108069174,+	0.161569	-inf
UUCCCACCUCAGCUAAACCUUUCUG	17-qA3.3-27363	chr17,27308419,27308420,-	28.494	0	MTEa	ENSMUSG00000029267	ENSMUST00000131264	Mtf2	0.536669	yes	427.787	482.046	365.026	436.289	21 nt	rep3	rep2	chr5,108069173,108069174,+	0.161569	-inf
UUCCCACCUCAGCUAAACCUUUCUG	17-qA3.3-27363	chr17,27308419,27308420,-	28.494	0	MTEa	ENSMUSG00000029267	ENSMUST00000131264	Mtf2	0.536669	yes	427.787	482.046	365.026	436.289	21 nt	rep3	rep3	chr5,108069173,108069174,+	0.161569	-inf
UAUUAAAAUUAUAGAUGUAAUGCUA	17-qA3.3-27363	chr17,27309789,27309790,-	149.066	0	.	ENSMUSG00000064357	ENSMUST00000082408	mt-Atp6	0.774668	no	0	0	0	0	20 nt	rep1	rep3	chrM,8507,8508,+	0.13377	-inf
UAUUAAAAUUAUAGAUGUAAUGCUA	17-qA3.3-27363	chr17,27309789,27309790,-	149.066	0	.	ENSMUSG00000064357	ENSMUST00000082408	mt-Atp6	0.774668	no	0	0	0	0	20 nt	rep1	rep4	chrM,8507,8508,+	0.13377	-3.54338
UAAGAUGUGAAGAAAAAUUGUUUUG	17-qA3.3-27363	chr17,27309816,27309817,-	173.648	0	.	ENSMUSG00000031924	ENSMUST00000034400	Cyb5b	0.107017	no	233.291	262.254	204.639	232.981	g2-g15	rep1	rep1	chr8,107185150,107185151,+	0.148633	-inf
UAAGAUGUGAAGAAAAAUUGUUUUG	17-qA3.3-27363	chr17,27309816,27309817,-	173.648	0	.	ENSMUSG00000031924	ENSMUST00000034400	Cyb5b	0.107017	no	233.291	262.254	204.639	232.981	g2-g15	rep1	rep2	chr8,107185150,107185151,+	0.148633	-6.16641
UAAGAUGUGAAGAAAAAUUGUUUUG	17-qA3.3-27363	chr17,27309816,27309817,-	173.648	0	.	ENSMUSG00000031924	ENSMUST00000034400	Cyb5b	0.107017	no	233.291	262.254	204.639	232.981	g2-g15	rep1	rep3	chr8,107185150,107185151,+	0.148633	-4.75857
UAAGAUGUGAAGAAAAAUUGUUUUG	17-qA3.3-27363	chr17,27309816,27309817,-	173.648	0	.	ENSMUSG00000031924	ENSMUST00000034400	Cyb5b	0.107017	no	233.291	262.254	204.639	232.981	g2-g15	rep1	rep4	chr8,107185150,107185151,+	0.148633	-inf
UAAGAUGUGAAGAAAAAUUGUUUUG	17-qA3.3-27363	chr17,27309816,27309817,-	173.648	0	.	ENSMUSG00000031924	ENSMUST00000034400	Cyb5b	0.107017	no	233.291	262.254	204.639	232.981	g2-g15	rep3	rep1	chr8,107185150,107185151,+	0.214254	-inf
UAAGAUGUGAAGAAAAAUUGUUUUG	17-qA3.3-27363	chr17,27309816,27309817,-	173.648	0	.	ENSMUSG00000031924	ENSMUST00000034400	Cyb5b	0.107017	no	233.291	262.254	204.639	232.981	g2-g15	rep3	rep2	chr8,107185150,107185151,+	0.214254	-6.69398
UAAGAUGUGAAGAAAAAUUGUUUUG	17-qA3.3-27363	chr17,27309816,27309817,-	173.648	0	.	ENSMUSG00000031924	ENSMUST00000034400	Cyb5b	0.107017	no	233.291	262.254	204.639	232.981	g2-g15	rep3	rep3	chr8,107185150,107185151,+	0.214254	-5.28613
UAAGAUGUGAAGAAAAAUUGUUUUG	17-qA3.3-27363	chr17,27309816,27309817,-	173.648	0	.	ENSMUSG00000031924	ENSMUST00000034400	Cyb5b	0.107017	no	233.291	262.254	204.639	232.981	g2-g15	rep3	rep4	chr8,107185150,107185151,+	0.214254	-inf
UAAGAUGUGAAGAAAAAUUGUUUUG	17-qA3.3-27363	chr17,27309816,27309817,-	173.648	0	.	ENSMUSG00000031924	ENSMUST00000034400	Cyb5b	0.107017	no	233.291	262.254	204.639	232.981	g2-g15	rep4	rep1	chr8,107185150,107185151,+	0.13614	-inf
UAAGAUGUGAAGAAAAAUUGUUUUG	17-qA3.3-27363	chr17,27309816,27309817,-	173.648	0	.	ENSMUSG00000031924	ENSMUST00000034400	Cyb5b	0.107017	no	233.291	262.254	204.639	232.981	g2-g15	rep4	rep2	chr8,107185150,107185151,+	0.13614	-6.03975
UAAGAUGUGAAGAAAAAUUGUUUUG	17-qA3.3-27363	chr17,27309816,27309817,-	173.648	0	.	ENSMUSG00000031924	ENSMUST00000034400	Cyb5b	0.107017	no	233.291	262.254	204.639	232.981	g2-g15	rep4	rep3	chr8,107185150,107185151,+	0.13614	-4.6319
UAAGAUGUGAAGAAAAAUUGUUUUG	17-qA3.3-27363	chr17,27309816,27309817,-	173.648	0	.	ENSMUSG00000031924	ENSMUST00000034400	Cyb5b	0.107017	no	233.291	262.254	204.639	232.981	g2-g15	rep4	rep4	chr8,107185150,107185151,+	0.13614	-inf
UGUUAAACUGCCAAGACUGACAUCU	17-qA3.3-27363	chr17,27313165,27313166,-	131.194	0	.	ENSMUSG00000031601	ENSMUST00000149992	Cnot7	0.171261	no	207.68	240.154	187.556	195.33	g2-g15	rep1	rep2	chr8,40507479,40507480,-	0.196196	-3.56695
UGUUAAACUGCCAAGACUGACAUCU	17-qA3.3-27363	chr17,27313165,27313166,-	131.194	0	.	ENSMUSG00000031601	ENSMUST00000149992	Cnot7	0.171261	no	207.68	240.154	187.556	195.33	g2-g15	rep1	rep3	chr8,40507479,40507480,-	0.196196	-inf
UGUUAAACUGCCAAGACUGACAUCU	17-qA3.3-27363	chr17,27313165,27313166,-	131.194	0	.	ENSMUSG00000031601	ENSMUST00000149992	Cnot7	0.171261	no	207.68	240.154	187.556	195.33	g2-g15	rep1	rep4	chr8,40507479,40507480,-	0.196196	-4.83288
UGUUAAACUGCCAAGACUGACAUCU	17-qA3.3-27363	chr17,27313165,27313166,-	131.194	0	.	ENSMUSG00000031601	ENSMUST00000149992	Cnot7	0.171261	no	207.68	240.154	187.556	195.33	g2-g15	rep2	rep3	chr8,40507479,40507480,-	0.110976	-inf
UGUUAAACUGCCAAGACUGACAUCU	17-qA3.3-27363	chr17,27313165,27313166,-	131.194	0	.	ENSMUSG00000031601	ENSMUST00000149992	Cnot7	0.171261	no	207.68	240.154	187.556	195.33	g2-g15	rep2	rep4	chr8,40507479,40507480,-	0.110976	-4.01083
UGUUAAACUGCCAAGACUGACAUCU	17-qA3.3-27363	chr17,27313165,27313166,-	131.194	0	.	ENSMUSG00000031601	ENSMUST00000149992	Cnot7	0.171261	no	207.68	240.154	187.556	195.33	g2-g15	rep4	rep3	chr8,40507479,40507480,-	0.121013	-inf
UGUUAAACUGCCAAGACUGACAUCU	17-qA3.3-27363	chr17,27313165,27313166,-	131.194	0	.	ENSMUSG00000031601	ENSMUST00000149992	Cnot7	0.171261	no	207.68	240.154	187.556	195.33	g2-g15	rep4	rep4	chr8,40507479,40507480,-	0.121013	-4.13575
UCAAGUCACCGCAGGAUGGAAAGGG	17-qA3.3-27363	chr17,27313563,27313564,-	262.688	0	.	ENSMUSG00000030870	ENSMUST00000033158	Ubfd1	-0.0138809	no	534.89	524.579	526.512	553.58	20 nt	rep1	rep1	chr7,122081278,122081279,+	0.130797	-inf
UCAAGUCACCGCAGGAUGGAAAGGG	17-qA3.3-27363	chr17,27313563,27313564,-	262.688	0	.	ENSMUSG00000030870	ENSMUST00000033158	Ubfd1	-0.0138809	no	534.89	524.579	526.512	553.58	20 nt	rep1	rep2	chr7,122081278,122081279,+	0.130797	-inf
UCAAGUCACCGCAGGAUGGAAAGGG	17-qA3.3-27363	chr17,27313563,27313564,-	262.688	0	.	ENSMUSG00000030870	ENSMUST00000033158	Ubfd1	-0.0138809	no	534.89	524.579	526.512	553.58	20 nt	rep1	rep3	chr7,122081278,122081279,+	0.130797	-inf
UCAAGUCACCGCAGGAUGGAAAGGG	17-qA3.3-27363	chr17,27313563,27313564,-	262.688	0	.	ENSMUSG00000030870	ENSMUST00000033158	Ubfd1	-0.0138809	no	534.89	524.579	526.512	553.58	20 nt	rep1	rep4	chr7,122081278,122081279,+	0.130797	-5.83288
UACUGAGUGUACACAGACAGUAUCU	17-qA3.3-27363	chr17,27313728,27313729,-	293.47	0	.	ENSMUSG00000047215	ENSMUST00000057885	Rpl9	0.542617	yes	788.302	690.119	800.171	874.617	20 nt	rep1	rep1	chr5,65389581,65389582,-	0.434009	-3.00426
UACUGAGUGUACACAGACAGUAUCU	17-qA3.3-27363	chr17,27313728,27313729,-	293.47	0	.	ENSMUSG00000047215	ENSMUST00000057885	Rpl9	0.542617	yes	788.302	690.119	800.171	874.617	20 nt	rep1	rep2	chr5,65389581,65389582,-	0.434009	-5.12742
UACUGAGUGUACACAGACAGUAUCU	17-qA3.3-27363	chr17,27313728,27313729,-	293.47	0	.	ENSMUSG00000047215	ENSMUST00000057885	Rpl9	0.542617	yes	788.302	690.119	800.171	874.617	20 nt	rep1	rep3	chr5,65389581,65389582,-	0.434009	-6.30454
UACUGAGUGUACACAGACAGUAUCU	17-qA3.3-27363	chr17,27313728,27313729,-	293.47	0	.	ENSMUSG00000047215	ENSMUST00000057885	Rpl9	0.542617	yes	788.302	690.119	800.171	874.617	20 nt	rep1	rep4	chr5,65389581,65389582,-	0.434009	-3.39335
UACUGAGUGUACACAGACAGUAUCU	17-qA3.3-27363	chr17,27313728,27313729,-	293.47	0	.	ENSMUSG00000047215	ENSMUST00000057885	Rpl9	0.542617	yes	788.302	690.119	800.171	874.617	20 nt	rep2	rep1	chr5,65389581,65389582,-	0.846585	-3.96819
UACUGAGUGUACACAGACAGUAUCU	17-qA3.3-27363	chr17,27313728,27313729,-	293.47	0	.	ENSMUSG00000047215	ENSMUST00000057885	Rpl9	0.542617	yes	788.302	690.119	800.171	874.617	20 nt	rep2	rep2	chr5,65389581,65389582,-	0.846585	-6.09135
UACUGAGUGUACACAGACAGUAUCU	17-qA3.3-27363	chr17,27313728,27313729,-	293.47	0	.	ENSMUSG00000047215	ENSMUST00000057885	Rpl9	0.542617	yes	788.302	690.119	800.171	874.617	20 nt	rep2	rep3	chr5,65389581,65389582,-	0.846585	-7.26847
UACUGAGUGUACACAGACAGUAUCU	17-qA3.3-27363	chr17,27313728,27313729,-	293.47	0	.	ENSMUSG00000047215	ENSMUST00000057885	Rpl9	0.542617	yes	788.302	690.119	800.171	874.617	20 nt	rep2	rep4	chr5,65389581,65389582,-	0.846585	-4.35728
UACUGAGUGUACACAGACAGUAUCU	17-qA3.3-27363	chr17,27313728,27313729,-	293.47	0	.	ENSMUSG00000047215	ENSMUST00000057885	Rpl9	0.542617	yes	788.302	690.119	800.171	874.617	20 nt	rep3	rep1	chr5,65389581,65389582,-	0.828919	-3.93776
UACUGAGUGUACACAGACAGUAUCU	17-qA3.3-27363	chr17,27313728,27313729,-	293.47	0	.	ENSMUSG00000047215	ENSMUST00000057885	Rpl9	0.542617	yes	788.302	690.119	800.171	874.617	20 nt	rep3	rep2	chr5,65389581,65389582,-	0.828919	-6.06092
UACUGAGUGUACACAGACAGUAUCU	17-qA3.3-27363	chr17,27313728,27313729,-	293.47	0	.	ENSMUSG00000047215	ENSMUST00000057885	Rpl9	0.542617	yes	788.302	690.119	800.171	874.617	20 nt	rep3	rep3	chr5,65389581,65389582,-	0.828919	-7.23804
UACUGAGUGUACACAGACAGUAUCU	17-qA3.3-27363	chr17,27313728,27313729,-	293.47	0	.	ENSMUSG00000047215	ENSMUST00000057885	Rpl9	0.542617	yes	788.302	690.119	800.171	874.617	20 nt	rep3	rep4	chr5,65389581,65389582,-	0.828919	-4.32685
UACUGAGUGUACACAGACAGUAUCU	17-qA3.3-27363	chr17,27313728,27313729,-	293.47	0	.	ENSMUSG00000047215	ENSMUST00000057885	Rpl9	0.542617	yes	788.302	690.119	800.171	874.617	20 nt	rep4	rep2	chr5,65389581,65389582,-	0.276062	-4.47469
UACUGAGUGUACACAGACAGUAUCU	17-qA3.3-27363	chr17,27313728,27313729,-	293.47	0	.	ENSMUSG00000047215	ENSMUST00000057885	Rpl9	0.542617	yes	788.302	690.119	800.171	874.617	20 nt	rep4	rep3	chr5,65389581,65389582,-	0.276062	-5.6518
UGAGAUUCUAUGUUCACUGAGCUCU	17-qA3.3-27363	chr17,27314539,27314540,-	295.139	0	.	ENSMUSG00000028333	ENSMUST00000102926	Anp32b	0.0550303	no	305.673	285.072	290.906	341.041	21 nt	rep2	rep4	chr4,46463823,46463824,+	1.80098	-4.75828
UGAAACACAAAAACCAAAGGAAUAA	17-qA3.3-27363	chr17,27315352,27315353,-	70.0762	0	.	ENSMUSG00000079215	ENSMUST00000111417	Zfp664	0.140623	no	618.58	642.341	594.726	618.674	20 nt	rep1	rep1	chr5,124887963,124887964,+	0.175387	-inf
UGAAACACAAAAACCAAAGGAAUAA	17-qA3.3-27363	chr17,27315352,27315353,-	70.0762	0	.	ENSMUSG00000079215	ENSMUST00000111417	Zfp664	0.140623	no	618.58	642.341	594.726	618.674	20 nt	rep1	rep2	chr5,124887963,124887964,+	0.175387	-3.59784
UGAAACACAAAAACCAAAGGAAUAA	17-qA3.3-27363	chr17,27315352,27315353,-	70.0762	0	.	ENSMUSG00000079215	ENSMUST00000111417	Zfp664	0.140623	no	618.58	642.341	594.726	618.674	20 nt	rep1	rep4	chr5,124887963,124887964,+	0.175387	-inf
UGAAACACAAAAACCAAAGGAAUAA	17-qA3.3-27363	chr17,27315352,27315353,-	70.0762	0	.	ENSMUSG00000079215	ENSMUST00000111417	Zfp664	0.140623	no	618.58	642.341	594.726	618.674	20 nt	rep2	rep1	chr5,124887963,124887964,+	0.272683	-inf
UGAAACACAAAAACCAAAGGAAUAA	17-qA3.3-27363	chr17,27315352,27315353,-	70.0762	0	.	ENSMUSG00000079215	ENSMUST00000111417	Zfp664	0.140623	no	618.58	642.341	594.726	618.674	20 nt	rep2	rep2	chr5,124887963,124887964,+	0.272683	-4.23452
UGAAACACAAAAACCAAAGGAAUAA	17-qA3.3-27363	chr17,27315352,27315353,-	70.0762	0	.	ENSMUSG00000079215	ENSMUST00000111417	Zfp664	0.140623	no	618.58	642.341	594.726	618.674	20 nt	rep2	rep3	chr5,124887963,124887964,+	0.272683	-3.63404
UGAAACACAAAAACCAAAGGAAUAA	17-qA3.3-27363	chr17,27315352,27315353,-	70.0762	0	.	ENSMUSG00000079215	ENSMUST00000111417	Zfp664	0.140623	no	618.58	642.341	594.726	618.674	20 nt	rep2	rep4	chr5,124887963,124887964,+	0.272683	-inf
UGAAACACAAAAACCAAAGGAAUAA	17-qA3.3-27363	chr17,27315352,27315353,-	70.0762	0	.	ENSMUSG00000079215	ENSMUST00000111417	Zfp664	0.140623	no	618.58	642.341	594.726	618.674	20 nt	rep4	rep1	chr5,124887963,124887964,+	0.18152	-inf
UGAAACACAAAAACCAAAGGAAUAA	17-qA3.3-27363	chr17,27315352,27315353,-	70.0762	0	.	ENSMUSG00000079215	ENSMUST00000111417	Zfp664	0.140623	no	618.58	642.341	594.726	618.674	20 nt	rep4	rep2	chr5,124887963,124887964,+	0.18152	-3.64743
UGAAACACAAAAACCAAAGGAAUAA	17-qA3.3-27363	chr17,27315352,27315353,-	70.0762	0	.	ENSMUSG00000079215	ENSMUST00000111417	Zfp664	0.140623	no	618.58	642.341	594.726	618.674	20 nt	rep4	rep3	chr5,124887963,124887964,+	0.18152	-3.04694
UGAAACACAAAAACCAAAGGAAUAA	17-qA3.3-27363	chr17,27315352,27315353,-	70.0762	0	.	ENSMUSG00000079215	ENSMUST00000111417	Zfp664	0.140623	no	618.58	642.341	594.726	618.674	20 nt	rep4	rep4	chr5,124887963,124887964,+	0.18152	-inf
UCCUCUGCACCUUUUUGUUCUCACC	17-qA3.3-27363	chr17,27315740,27315741,-	29.9999	0	.	ENSMUSG00000023307	ENSMUST00000024078	2024-03-05	0.40372	no	115.02	101.808	117.651	125.6	20 nt	rep2	rep1	chr19,37210736,37210737,+	0.158537	-inf
UCCUCUGCACCUUUUUGUUCUCACC	17-qA3.3-27363	chr17,27315740,27315741,-	29.9999	0	.	ENSMUSG00000023307	ENSMUST00000024078	2024-03-05	0.40372	no	115.02	101.808	117.651	125.6	20 nt	rep2	rep2	chr19,37210736,37210737,+	0.158537	-6.25948
UCCUCUGCACCUUUUUGUUCUCACC	17-qA3.3-27363	chr17,27315740,27315741,-	29.9999	0	.	ENSMUSG00000023307	ENSMUST00000024078	2024-03-05	0.40372	no	115.02	101.808	117.651	125.6	20 nt	rep2	rep3	chr19,37210736,37210737,+	0.158537	-inf
UCCUCUGCACCUUUUUGUUCUCACC	17-qA3.3-27363	chr17,27315740,27315741,-	29.9999	0	.	ENSMUSG00000023307	ENSMUST00000024078	2024-03-05	0.40372	no	115.02	101.808	117.651	125.6	20 nt	rep2	rep4	chr19,37210736,37210737,+	0.158537	-6.11037
UCCUCUGCACCUUUUUGUUCUCACC	17-qA3.3-27363	chr17,27315740,27315741,-	29.9999	0	.	ENSMUSG00000023307	ENSMUST00000024078	2024-03-05	0.40372	no	115.02	101.808	117.651	125.6	20 nt	rep3	rep1	chr19,37210736,37210737,+	0.196693	-inf
UCCUCUGCACCUUUUUGUUCUCACC	17-qA3.3-27363	chr17,27315740,27315741,-	29.9999	0	.	ENSMUSG00000023307	ENSMUST00000024078	2024-03-05	0.40372	no	115.02	101.808	117.651	125.6	20 nt	rep3	rep2	chr19,37210736,37210737,+	0.196693	-6.5706
UCCUCUGCACCUUUUUGUUCUCACC	17-qA3.3-27363	chr17,27315740,27315741,-	29.9999	0	.	ENSMUSG00000023307	ENSMUST00000024078	2024-03-05	0.40372	no	115.02	101.808	117.651	125.6	20 nt	rep3	rep3	chr19,37210736,37210737,+	0.196693	-inf
UCCUCUGCACCUUUUUGUUCUCACC	17-qA3.3-27363	chr17,27315740,27315741,-	29.9999	0	.	ENSMUSG00000023307	ENSMUST00000024078	2024-03-05	0.40372	no	115.02	101.808	117.651	125.6	20 nt	rep3	rep4	chr19,37210736,37210737,+	0.196693	-6.4215
UGAACAGAGGCACUCAAAGACUCUG	17-qA3.3-27363	chr17,27315911,27315912,-	37.9986	0	.	ENSMUSG00000025137	ENSMUST00000026129	Pcyt2	-0.20362	no	2604.45	2252.79	2925.79	2634.77	20 nt	rep2	rep2	chr11,120610270,120610271,-	0.101463	-inf
UGAUUCUGCAAUUCUUCUGCCCUUG	17-qA3.3-27363	chr17,27316238,27316239,-	131.15	0	.	ENSMUSG00000053754	ENSMUST00000200169	Chd8	0.358089	yes	185.692	194.348	172.223	190.505	g2-g15	rep1	rep1	chr14,52212837,52212838,-	0.594533	-5.39689
UGAUUCUGCAAUUCUUCUGCCCUUG	17-qA3.3-27363	chr17,27316238,27316239,-	131.15	0	.	ENSMUSG00000053754	ENSMUST00000200169	Chd8	0.358089	yes	185.692	194.348	172.223	190.505	g2-g15	rep1	rep2	chr14,52212837,52212838,-	0.594533	-3.12202
UGAUUCUGCAAUUCUUCUGCCCUUG	17-qA3.3-27363	chr17,27316238,27316239,-	131.15	0	.	ENSMUSG00000053754	ENSMUST00000200169	Chd8	0.358089	yes	185.692	194.348	172.223	190.505	g2-g15	rep1	rep3	chr14,52212837,52212838,-	0.594533	-4.43664
UGAUUCUGCAAUUCUUCUGCCCUUG	17-qA3.3-27363	chr17,27316238,27316239,-	131.15	0	.	ENSMUSG00000053754	ENSMUST00000200169	Chd8	0.358089	yes	185.692	194.348	172.223	190.505	g2-g15	rep1	rep4	chr14,52212837,52212838,-	0.594533	-4.31686
UGAUUCUGCAAUUCUUCUGCCCUUG	17-qA3.3-27363	chr17,27316238,27316239,-	131.15	0	.	ENSMUSG00000053754	ENSMUST00000200169	Chd8	0.358089	yes	185.692	194.348	172.223	190.505	g2-g15	rep2	rep1	chr14,52212837,52212838,-	0.764146	-5.75898
UGAUUCUGCAAUUCUUCUGCCCUUG	17-qA3.3-27363	chr17,27316238,27316239,-	131.15	0	.	ENSMUSG00000053754	ENSMUST00000200169	Chd8	0.358089	yes	185.692	194.348	172.223	190.505	g2-g15	rep2	rep2	chr14,52212837,52212838,-	0.764146	-3.48411
UGAUUCUGCAAUUCUUCUGCCCUUG	17-qA3.3-27363	chr17,27316238,27316239,-	131.15	0	.	ENSMUSG00000053754	ENSMUST00000200169	Chd8	0.358089	yes	185.692	194.348	172.223	190.505	g2-g15	rep2	rep3	chr14,52212837,52212838,-	0.764146	-4.79873
UGAUUCUGCAAUUCUUCUGCCCUUG	17-qA3.3-27363	chr17,27316238,27316239,-	131.15	0	.	ENSMUSG00000053754	ENSMUST00000200169	Chd8	0.358089	yes	185.692	194.348	172.223	190.505	g2-g15	rep2	rep4	chr14,52212837,52212838,-	0.764146	-4.67895
UGAUUCUGCAAUUCUUCUGCCCUUG	17-qA3.3-27363	chr17,27316238,27316239,-	131.15	0	.	ENSMUSG00000053754	ENSMUST00000200169	Chd8	0.358089	yes	185.692	194.348	172.223	190.505	g2-g15	rep3	rep1	chr14,52212837,52212838,-	0.611152	-5.43666
UGAUUCUGCAAUUCUUCUGCCCUUG	17-qA3.3-27363	chr17,27316238,27316239,-	131.15	0	.	ENSMUSG00000053754	ENSMUST00000200169	Chd8	0.358089	yes	185.692	194.348	172.223	190.505	g2-g15	rep3	rep2	chr14,52212837,52212838,-	0.611152	-3.16179
UGAUUCUGCAAUUCUUCUGCCCUUG	17-qA3.3-27363	chr17,27316238,27316239,-	131.15	0	.	ENSMUSG00000053754	ENSMUST00000200169	Chd8	0.358089	yes	185.692	194.348	172.223	190.505	g2-g15	rep3	rep3	chr14,52212837,52212838,-	0.611152	-4.47641
UGAUUCUGCAAUUCUUCUGCCCUUG	17-qA3.3-27363	chr17,27316238,27316239,-	131.15	0	.	ENSMUSG00000053754	ENSMUST00000200169	Chd8	0.358089	yes	185.692	194.348	172.223	190.505	g2-g15	rep3	rep4	chr14,52212837,52212838,-	0.611152	-4.35664
UGAUUCUGCAAUUCUUCUGCCCUUG	17-qA3.3-27363	chr17,27316238,27316239,-	131.15	0	.	ENSMUSG00000053754	ENSMUST00000200169	Chd8	0.358089	yes	185.692	194.348	172.223	190.505	g2-g15	rep4	rep1	chr14,52212837,52212838,-	0.608848	-5.43121
UGAUUCUGCAAUUCUUCUGCCCUUG	17-qA3.3-27363	chr17,27316238,27316239,-	131.15	0	.	ENSMUSG00000053754	ENSMUST00000200169	Chd8	0.358089	yes	185.692	194.348	172.223	190.505	g2-g15	rep4	rep2	chr14,52212837,52212838,-	0.608848	-3.15634
UGAUUCUGCAAUUCUUCUGCCCUUG	17-qA3.3-27363	chr17,27316238,27316239,-	131.15	0	.	ENSMUSG00000053754	ENSMUST00000200169	Chd8	0.358089	yes	185.692	194.348	172.223	190.505	g2-g15	rep4	rep3	chr14,52212837,52212838,-	0.608848	-4.47096
UGAUUCUGCAAUUCUUCUGCCCUUG	17-qA3.3-27363	chr17,27316238,27316239,-	131.15	0	.	ENSMUSG00000053754	ENSMUST00000200169	Chd8	0.358089	yes	185.692	194.348	172.223	190.505	g2-g15	rep4	rep4	chr14,52212837,52212838,-	0.608848	-4.35119
UGUCUGUCUGUGUUUCUGGGAUUGG	17-qA3.3-27363	chr17,27316290,27316291,-	125.354	0	.	ENSMUSG00000073758	ENSMUST00000152402	Sh3d21	-0.393059	no	246.693	237.71	292.647	209.723	g3-g16	rep1	rep4	chr4,126150735,126150736,-	0.72533	-4.13426
UUAGAAGAAGUCAUCAGAAGCAUGG	17-qA3.3-27363	chr17,27316650,27316651,-	26.9753	0	.	ENSMUSG00000023456	ENSMUST00000172132	Tpi1	-0.109834	no	1142.11	1042.23	1374.15	1009.94	20 nt	rep1	rep4	chr6,124811176,124811177,-	0.208087	-4.50273
UUAGAAGAAGUCAUCAGAAGCAUGG	17-qA3.3-27363	chr17,27316650,27316651,-	26.9753	0	.	ENSMUSG00000023456	ENSMUST00000172132	Tpi1	-0.109834	no	1142.11	1042.23	1374.15	1009.94	20 nt	rep2	rep4	chr6,124811176,124811177,-	0.136341	-3.89277
UAGCACUCCACUCUCAGCCAGGCUG	17-qA3.3-27363	chr17,27316682,27316683,-	37.0932	0	.	ENSMUSG00000032115	ENSMUST00000160902	Hyou1	-0.0118173	no	1972.93	1723.54	2159.23	2036.02	20 nt	rep2	rep1	chr9,44385683,44385684,+	0.164878	-3.32413
UAGCACUCCACUCUCAGCCAGGCUG	17-qA3.3-27363	chr17,27316682,27316683,-	37.0932	0	.	ENSMUSG00000032115	ENSMUST00000160902	Hyou1	-0.0118173	no	1972.93	1723.54	2159.23	2036.02	20 nt	rep2	rep2	chr9,44385683,44385684,+	0.164878	-inf
UAGCACUCCACUCUCAGCCAGGCUG	17-qA3.3-27363	chr17,27316682,27316683,-	37.0932	0	.	ENSMUSG00000032115	ENSMUST00000160902	Hyou1	-0.0118173	no	1972.93	1723.54	2159.23	2036.02	20 nt	rep2	rep3	chr9,44385683,44385684,+	0.164878	-inf
UAGCACUCCACUCUCAGCCAGGCUG	17-qA3.3-27363	chr17,27316682,27316683,-	37.0932	0	.	ENSMUSG00000032115	ENSMUST00000160902	Hyou1	-0.0118173	no	1972.93	1723.54	2159.23	2036.02	20 nt	rep2	rep4	chr9,44385683,44385684,+	0.164878	-inf
UGAAGUUAGCACAUUCUGUUUUCUG	17-qA3.3-27363	chr17,27317110,27317111,-	163.66	0	.	ENSMUSG00000038170	ENSMUST00000168438	Pde4dip	0.00277786	no	116.907	119.135	120.567	111.02	20 nt	rep1	rep1	chr3,97690208,97690209,-	0.196196	-5.38239
UGAAGUUAGCACAUUCUGUUUUCUG	17-qA3.3-27363	chr17,27317110,27317111,-	163.66	0	.	ENSMUSG00000038170	ENSMUST00000168438	Pde4dip	0.00277786	no	116.907	119.135	120.567	111.02	20 nt	rep1	rep2	chr3,97690208,97690209,-	0.196196	-3.24503
UGAAGUUAGCACAUUCUGUUUUCUG	17-qA3.3-27363	chr17,27317110,27317111,-	163.66	0	.	ENSMUSG00000038170	ENSMUST00000168438	Pde4dip	0.00277786	no	116.907	119.135	120.567	111.02	20 nt	rep2	rep1	chr3,97690208,97690209,-	0.240976	-5.67898
UGAAGUUAGCACAUUCUGUUUUCUG	17-qA3.3-27363	chr17,27317110,27317111,-	163.66	0	.	ENSMUSG00000038170	ENSMUST00000168438	Pde4dip	0.00277786	no	116.907	119.135	120.567	111.02	20 nt	rep2	rep2	chr3,97690208,97690209,-	0.240976	-3.54162
UGAAGUUAGCACAUUCUGUUUUCUG	17-qA3.3-27363	chr17,27317110,27317111,-	163.66	0	.	ENSMUSG00000038170	ENSMUST00000168438	Pde4dip	0.00277786	no	116.907	119.135	120.567	111.02	20 nt	rep2	rep3	chr3,97690208,97690209,-	0.240976	-3.28578
UGAAGUUAGCACAUUCUGUUUUCUG	17-qA3.3-27363	chr17,27317110,27317111,-	163.66	0	.	ENSMUSG00000038170	ENSMUST00000168438	Pde4dip	0.00277786	no	116.907	119.135	120.567	111.02	20 nt	rep3	rep1	chr3,97690208,97690209,-	0.186155	-5.3066
UGAAGUUAGCACAUUCUGUUUUCUG	17-qA3.3-27363	chr17,27317110,27317111,-	163.66	0	.	ENSMUSG00000038170	ENSMUST00000168438	Pde4dip	0.00277786	no	116.907	119.135	120.567	111.02	20 nt	rep3	rep2	chr3,97690208,97690209,-	0.186155	-3.16923
UGAAGUUAGCACAUUCUGUUUUCUG	17-qA3.3-27363	chr17,27317110,27317111,-	163.66	0	.	ENSMUSG00000038170	ENSMUST00000168438	Pde4dip	0.00277786	no	116.907	119.135	120.567	111.02	20 nt	rep4	rep1	chr3,97690208,97690209,-	0.2269	-5.59215
UGAAGUUAGCACAUUCUGUUUUCUG	17-qA3.3-27363	chr17,27317110,27317111,-	163.66	0	.	ENSMUSG00000038170	ENSMUST00000168438	Pde4dip	0.00277786	no	116.907	119.135	120.567	111.02	20 nt	rep4	rep2	chr3,97690208,97690209,-	0.2269	-3.45479
UGAAGUUAGCACAUUCUGUUUUCUG	17-qA3.3-27363	chr17,27317110,27317111,-	163.66	0	.	ENSMUSG00000038170	ENSMUST00000168438	Pde4dip	0.00277786	no	116.907	119.135	120.567	111.02	20 nt	rep4	rep3	chr3,97690208,97690209,-	0.2269	-3.19894
UCUCGUGAAGCCUUGUUUGGCCUCC	17-qA3.3-27363	chr17,27317223,27317224,-	351.114	0	.	ENSMUSG00000028760	ENSMUST00000203828	Eif4g3	-0.268952	no	548.711	559.777	489.155	597.202	g3-g16	rep1	rep2	chr4,138171072,138171073,+	0.136743	-4.46116
UGUUUGCUGAGCAUUUUCUCUACUG	17-qA3.3-27363	chr17,27317484,27317485,-	89.4271	0	.	ENSMUSG00000026196	ENSMUST00000027393	Bard1	0.359694	no	102	106.162	89.4358	110.403	g2-g15	rep1	rep1	chr1,71047695,71047696,-	0.472654	-6.06591
UGUUUGCUGAGCAUUUUCUCUACUG	17-qA3.3-27363	chr17,27317484,27317485,-	89.4271	0	.	ENSMUSG00000026196	ENSMUST00000027393	Bard1	0.359694	no	102	106.162	89.4358	110.403	g2-g15	rep1	rep2	chr1,71047695,71047696,-	0.472654	-7.83544
UGUUUGCUGAGCAUUUUCUCUACUG	17-qA3.3-27363	chr17,27317484,27317485,-	89.4271	0	.	ENSMUSG00000026196	ENSMUST00000027393	Bard1	0.359694	no	102	106.162	89.4358	110.403	g2-g15	rep1	rep3	chr1,71047695,71047696,-	0.472654	-6.4276
UGUUUGCUGAGCAUUUUCUCUACUG	17-qA3.3-27363	chr17,27317484,27317485,-	89.4271	0	.	ENSMUSG00000026196	ENSMUST00000027393	Bard1	0.359694	no	102	106.162	89.4358	110.403	g2-g15	rep1	rep4	chr1,71047695,71047696,-	0.472654	-7.68634
UGUUUGCUGAGCAUUUUCUCUACUG	17-qA3.3-27363	chr17,27317484,27317485,-	89.4271	0	.	ENSMUSG00000026196	ENSMUST00000027393	Bard1	0.359694	no	102	106.162	89.4358	110.403	g2-g15	rep2	rep1	chr1,71047695,71047696,-	0.497805	-6.14071
UGUUUGCUGAGCAUUUUCUCUACUG	17-qA3.3-27363	chr17,27317484,27317485,-	89.4271	0	.	ENSMUSG00000026196	ENSMUST00000027393	Bard1	0.359694	no	102	106.162	89.4358	110.403	g2-g15	rep2	rep2	chr1,71047695,71047696,-	0.497805	-7.91024
UGUUUGCUGAGCAUUUUCUCUACUG	17-qA3.3-27363	chr17,27317484,27317485,-	89.4271	0	.	ENSMUSG00000026196	ENSMUST00000027393	Bard1	0.359694	no	102	106.162	89.4358	110.403	g2-g15	rep2	rep3	chr1,71047695,71047696,-	0.497805	-6.50239
UGUUUGCUGAGCAUUUUCUCUACUG	17-qA3.3-27363	chr17,27317484,27317485,-	89.4271	0	.	ENSMUSG00000026196	ENSMUST00000027393	Bard1	0.359694	no	102	106.162	89.4358	110.403	g2-g15	rep2	rep4	chr1,71047695,71047696,-	0.497805	-7.76113
UGUUUGCUGAGCAUUUUCUCUACUG	17-qA3.3-27363	chr17,27317484,27317485,-	89.4271	0	.	ENSMUSG00000026196	ENSMUST00000027393	Bard1	0.359694	no	102	106.162	89.4358	110.403	g2-g15	rep3	rep1	chr1,71047695,71047696,-	0.40041	-5.82661
UGUUUGCUGAGCAUUUUCUCUACUG	17-qA3.3-27363	chr17,27317484,27317485,-	89.4271	0	.	ENSMUSG00000026196	ENSMUST00000027393	Bard1	0.359694	no	102	106.162	89.4358	110.403	g2-g15	rep3	rep2	chr1,71047695,71047696,-	0.40041	-7.59614
UGUUUGCUGAGCAUUUUCUCUACUG	17-qA3.3-27363	chr17,27317484,27317485,-	89.4271	0	.	ENSMUSG00000026196	ENSMUST00000027393	Bard1	0.359694	no	102	106.162	89.4358	110.403	g2-g15	rep3	rep3	chr1,71047695,71047696,-	0.40041	-6.18829
UGUUUGCUGAGCAUUUUCUCUACUG	17-qA3.3-27363	chr17,27317484,27317485,-	89.4271	0	.	ENSMUSG00000026196	ENSMUST00000027393	Bard1	0.359694	no	102	106.162	89.4358	110.403	g2-g15	rep3	rep4	chr1,71047695,71047696,-	0.40041	-7.44703
UGUUUGCUGAGCAUUUUCUCUACUG	17-qA3.3-27363	chr17,27317484,27317485,-	89.4271	0	.	ENSMUSG00000026196	ENSMUST00000027393	Bard1	0.359694	no	102	106.162	89.4358	110.403	g2-g15	rep4	rep1	chr1,71047695,71047696,-	0.419765	-5.89471
UGUUUGCUGAGCAUUUUCUCUACUG	17-qA3.3-27363	chr17,27317484,27317485,-	89.4271	0	.	ENSMUSG00000026196	ENSMUST00000027393	Bard1	0.359694	no	102	106.162	89.4358	110.403	g2-g15	rep4	rep2	chr1,71047695,71047696,-	0.419765	-7.66424
UGUUUGCUGAGCAUUUUCUCUACUG	17-qA3.3-27363	chr17,27317484,27317485,-	89.4271	0	.	ENSMUSG00000026196	ENSMUST00000027393	Bard1	0.359694	no	102	106.162	89.4358	110.403	g2-g15	rep4	rep3	chr1,71047695,71047696,-	0.419765	-6.25639
UGUUUGCUGAGCAUUUUCUCUACUG	17-qA3.3-27363	chr17,27317484,27317485,-	89.4271	0	.	ENSMUSG00000026196	ENSMUST00000027393	Bard1	0.359694	no	102	106.162	89.4358	110.403	g2-g15	rep4	rep4	chr1,71047695,71047696,-	0.419765	-7.51513
UAAACUCAGUUCUUCACGCUGGCAC	17-qA3.3-27363	chr17,27319002,27319003,-	283.571	0	.	ENSMUSG00000036745	ENSMUST00000037942	Ttll7	-0.0500371	no	20.5392	26.2696	20.0273	15.3206	g2-g15	rep1	rep1	chr3,146961674,146961675,+	0.127825	-inf
UAAACUCAGUUCUUCACGCUGGCAC	17-qA3.3-27363	chr17,27319002,27319003,-	283.571	0	.	ENSMUSG00000036745	ENSMUST00000037942	Ttll7	-0.0500371	no	20.5392	26.2696	20.0273	15.3206	g2-g15	rep1	rep2	chr3,146961674,146961675,+	0.127825	-inf
UAAACUCAGUUCUUCACGCUGGCAC	17-qA3.3-27363	chr17,27319002,27319003,-	283.571	0	.	ENSMUSG00000036745	ENSMUST00000037942	Ttll7	-0.0500371	no	20.5392	26.2696	20.0273	15.3206	g2-g15	rep1	rep3	chr3,146961674,146961675,+	0.127825	-inf
UAAACUCAGUUCUUCACGCUGGCAC	17-qA3.3-27363	chr17,27319002,27319003,-	283.571	0	.	ENSMUSG00000036745	ENSMUST00000037942	Ttll7	-0.0500371	no	20.5392	26.2696	20.0273	15.3206	g2-g15	rep1	rep4	chr3,146961674,146961675,+	0.127825	-inf
UAAACUCAGUUCUUCACGCUGGCAC	17-qA3.3-27363	chr17,27319002,27319003,-	283.571	0	.	ENSMUSG00000036745	ENSMUST00000037942	Ttll7	-0.0500371	no	20.5392	26.2696	20.0273	15.3206	g2-g15	rep2	rep1	chr3,146961674,146961675,+	0.142683	-inf
UAAACUCAGUUCUUCACGCUGGCAC	17-qA3.3-27363	chr17,27319002,27319003,-	283.571	0	.	ENSMUSG00000036745	ENSMUST00000037942	Ttll7	-0.0500371	no	20.5392	26.2696	20.0273	15.3206	g2-g15	rep2	rep2	chr3,146961674,146961675,+	0.142683	-inf
UAAACUCAGUUCUUCACGCUGGCAC	17-qA3.3-27363	chr17,27319002,27319003,-	283.571	0	.	ENSMUSG00000036745	ENSMUST00000037942	Ttll7	-0.0500371	no	20.5392	26.2696	20.0273	15.3206	g2-g15	rep2	rep3	chr3,146961674,146961675,+	0.142683	-inf
UAAACUCAGUUCUUCACGCUGGCAC	17-qA3.3-27363	chr17,27319002,27319003,-	283.571	0	.	ENSMUSG00000036745	ENSMUST00000037942	Ttll7	-0.0500371	no	20.5392	26.2696	20.0273	15.3206	g2-g15	rep2	rep4	chr3,146961674,146961675,+	0.142683	-inf
UACUGCUGCUGCUGCUGCUGCUGAC	17-qA3.3-27363	chr17,27319123,27319124,-	33.1757	0	.	ENSMUSG00000106179	ENSMUST00000092907	Gm47300	-0.336208	no	0	0	0	0	20 nt	rep1	rep1	chr11,75318512,75318513,-	0.109989	-5.54745
UACUGCUGCUGCUGCUGCUGCUGAC	17-qA3.3-27363	chr17,27319123,27319124,-	33.1757	0	.	ENSMUSG00000106179	ENSMUST00000092907	Gm47300	-0.336208	no	0	0	0	0	20 nt	rep1	rep2	chr11,75318512,75318513,-	0.109989	-3.14705
UACUGCUGCUGCUGCUGCUGCUGAC	17-qA3.3-27363	chr17,27319123,27319124,-	33.1757	0	.	ENSMUSG00000029505	ENSMUST00000112436	Ep400	0.00236977	no	887.076	916.656	776.735	967.838	20 nt	rep1	rep2	chr5,110676658,110676659,-	0.172415	-4.79558
UACUGCUGCUGCUGCUGCUGCUGAC	17-qA3.3-27363	chr17,27319123,27319124,-	33.1757	0	.	ENSMUSG00000024014	ENSMUST00000024811	Pim1	-0.288184	no	64.0864	63.4834	72.0551	56.7206	22 nt	rep1	rep2	chr17,29490865,29490866,+	0.124852	-3.32991
UACUGCUGCUGCUGCUGCUGCUGAC	17-qA3.3-27363	chr17,27319123,27319124,-	33.1757	0	.	ENSMUSG00000037437	ENSMUST00000121438	Adam32	0.359122	no	627.59	689.659	528.082	665.028	20 nt	rep1	rep3	chr8,24836286,24836287,-	0.107016	-inf
UACUGCUGCUGCUGCUGCUGCUGAC	17-qA3.3-27363	chr17,27319123,27319124,-	33.1757	0	.	ENSMUSG00000001052	ENSMUST00000001079	Sec24b	-0.144178	no	217.172	225.693	200.936	224.886	21 nt	rep1	rep3	chr3,130040816,130040817,-	0.13377	-3.02161
UACUGCUGCUGCUGCUGCUGCUGAC	17-qA3.3-27363	chr17,27319123,27319124,-	33.1757	0	.	ENSMUSG00000012114	ENSMUST00000012259	Med15	-0.277843	no	157.395	163.136	139.874	169.176	22 nt	rep1	rep3	chr16,17674450,17674451,-	0.104043	-inf
UACUGCUGCUGCUGCUGCUGCUGAC	17-qA3.3-27363	chr17,27319123,27319124,-	33.1757	0	.	ENSMUSG00000001052	ENSMUST00000001079	Sec24b	-0.144178	no	217.172	225.693	200.936	224.886	21 nt	rep1	rep4	chr3,130040804,130040805,-	0.104043	-5.50273
UACUGCUGCUGCUGCUGCUGCUGAC	17-qA3.3-27363	chr17,27319123,27319124,-	33.1757	0	.	ENSMUSG00000024014	ENSMUST00000024811	Pim1	-0.288184	no	64.0864	63.4834	72.0551	56.7206	22 nt	rep1	rep4	chr17,29490865,29490866,+	0.124852	-inf
UACUGCUGCUGCUGCUGCUGCUGAC	17-qA3.3-27363	chr17,27319123,27319124,-	33.1757	0	.	ENSMUSG00000037437	ENSMUST00000121438	Adam32	0.359122	no	627.59	689.659	528.082	665.028	20 nt	rep1	rep4	chr8,24836286,24836287,-	0.107016	-3.95841
UACUGCUGCUGCUGCUGCUGCUGAC	17-qA3.3-27363	chr17,27319123,27319124,-	33.1757	0	.	ENSMUSG00000106179	ENSMUST00000092907	Gm47300	-0.336208	no	0	0	0	0	21 nt	rep2	rep1	chr11,75318506,75318507,-	0.120488	-inf
UACUGCUGCUGCUGCUGCUGCUGAC	17-qA3.3-27363	chr17,27319123,27319124,-	33.1757	0	.	ENSMUSG00000024560	ENSMUST00000025444	Cxxc1	-0.187311	no	1870.56	1576.5	2169.24	1865.94	20 nt	rep2	rep2	chr18,74218113,74218114,+	0.114146	-5.78554
UACUGCUGCUGCUGCUGCUGCUGAC	17-qA3.3-27363	chr17,27319123,27319124,-	33.1757	0	.	ENSMUSG00000106179	ENSMUST00000092907	Gm47300	-0.336208	no	0	0	0	0	21 nt	rep2	rep2	chr11,75318506,75318507,-	0.120488	-4.27858
UACUGCUGCUGCUGCUGCUGCUGAC	17-qA3.3-27363	chr17,27319123,27319124,-	33.1757	0	.	ENSMUSG00000038369	ENSMUST00000043126	Ncoa6	0.127518	no	163.068	167.175	149.063	172.967	20 nt	rep2	rep2	chr2,155421715,155421716,-	0.110976	-5.74491
UACUGCUGCUGCUGCUGCUGCUGAC	17-qA3.3-27363	chr17,27319123,27319124,-	33.1757	0	.	ENSMUSG00000028820	ENSMUST00000030623	Sfpq	0.0364362	no	650.321	670.452	603.261	677.249	20 nt	rep2	rep3	chr4,127021618,127021619,+	0.120488	-inf
UACUGCUGCUGCUGCUGCUGCUGAC	17-qA3.3-27363	chr17,27319123,27319124,-	33.1757	0	.	ENSMUSG00000038369	ENSMUST00000043126	Ncoa6	0.127518	no	163.068	167.175	149.063	172.967	20 nt	rep2	rep3	chr2,155421715,155421716,-	0.110976	-3.7521
UACUGCUGCUGCUGCUGCUGCUGAC	17-qA3.3-27363	chr17,27319123,27319124,-	33.1757	0	.	ENSMUSG00000039168	ENSMUST00000044524	Dap	-0.146835	no	243.314	234.506	250.703	244.734	21 nt	rep2	rep3	chr15,31273346,31273347,+	0.101463	-3.6228
UACUGCUGCUGCUGCUGCUGCUGAC	17-qA3.3-27363	chr17,27319123,27319124,-	33.1757	0	.	ENSMUSG00000028820	ENSMUST00000030623	Sfpq	0.0364362	no	650.321	670.452	603.261	677.249	20 nt	rep2	rep4	chr4,127021618,127021619,+	0.120488	-3.12948
UACUGCUGCUGCUGCUGCUGCUGAC	17-qA3.3-27363	chr17,27319123,27319124,-	33.1757	0	.	ENSMUSG00000037573	ENSMUST00000041589	Tob1	0.00583722	no	380.738	328.742	385.039	428.434	21 nt	rep3	rep1	chr11,94214393,94214394,+	0.172106	-inf
UACUGCUGCUGCUGCUGCUGCUGAC	17-qA3.3-27363	chr17,27319123,27319124,-	33.1757	0	.	ENSMUSG00000027678	ENSMUST00000088095	Ncoa3	-0.0352055	no	79.5983	76.6072	72.4973	89.6905	20 nt	rep3	rep1	chr2,166059439,166059440,+	0.105371	-inf
UACUGCUGCUGCUGCUGCUGCUGAC	17-qA3.3-27363	chr17,27319123,27319124,-	33.1757	0	.	ENSMUSG00000106179	ENSMUST00000092907	Gm47300	-0.336208	no	0	0	0	0	21 nt	rep3	rep2	chr11,75318500,75318501,-	0.13347	-4.01117
UACUGCUGCUGCUGCUGCUGCUGAC	17-qA3.3-27363	chr17,27319123,27319124,-	33.1757	0	.	ENSMUSG00000027678	ENSMUST00000088095	Ncoa3	-0.0352055	no	79.5983	76.6072	72.4973	89.6905	20 nt	rep3	rep2	chr2,166059439,166059440,+	0.105371	-4.67013
UACUGCUGCUGCUGCUGCUGCUGAC	17-qA3.3-27363	chr17,27319123,27319124,-	33.1757	0	.	ENSMUSG00000106179	ENSMUST00000092907	Gm47300	-0.336208	no	0	0	0	0	21 nt	rep3	rep2	chr11,75318503,75318504,-	0.147519	-inf
UACUGCUGCUGCUGCUGCUGCUGAC	17-qA3.3-27363	chr17,27319123,27319124,-	33.1757	0	.	ENSMUSG00000027678	ENSMUST00000088095	Ncoa3	-0.0352055	no	79.5983	76.6072	72.4973	89.6905	20 nt	rep3	rep3	chr2,166059439,166059440,+	0.105371	-inf
UACUGCUGCUGCUGCUGCUGCUGAC	17-qA3.3-27363	chr17,27319123,27319124,-	33.1757	0	.	ENSMUSG00000106179	ENSMUST00000092907	Gm47300	-0.336208	no	0	0	0	0	21 nt	rep3	rep3	chr11,75318497,75318498,-	0.129958	-3.97989
UACUGCUGCUGCUGCUGCUGCUGAC	17-qA3.3-27363	chr17,27319123,27319124,-	33.1757	0	.	ENSMUSG00000106179	ENSMUST00000092907	Gm47300	-0.336208	no	0	0	0	0	21 nt	rep3	rep3	chr11,75318503,75318504,-	0.147519	-3.16275
UACUGCUGCUGCUGCUGCUGCUGAC	17-qA3.3-27363	chr17,27319123,27319124,-	33.1757	0	.	ENSMUSG00000038346	ENSMUST00000112424	Zfp384	-0.219846	no	348.883	374.263	320.16	352.226	20 nt	rep3	rep4	chr6,125036382,125036383,+	0.295039	-3.83653
UACUGCUGCUGCUGCUGCUGCUGAC	17-qA3.3-27363	chr17,27319123,27319124,-	33.1757	0	.	ENSMUSG00000106179	ENSMUST00000092907	Gm47300	-0.336208	no	0	0	0	0	20 nt	rep4	rep1	chr11,75318494,75318495,-	0.11345	-inf
UACUGCUGCUGCUGCUGCUGCUGAC	17-qA3.3-27363	chr17,27319123,27319124,-	33.1757	0	.	ENSMUSG00000106179	ENSMUST00000092907	Gm47300	-0.336208	no	0	0	0	0	21 nt	rep4	rep2	chr11,75318503,75318504,-	0.109668	-inf
UACUGCUGCUGCUGCUGCUGCUGAC	17-qA3.3-27363	chr17,27319123,27319124,-	33.1757	0	.	ENSMUSG00000106179	ENSMUST00000092907	Gm47300	-0.336208	no	0	0	0	0	20 nt	rep4	rep2	chr11,75318494,75318495,-	0.11345	-3.19175
UACUGCUGCUGCUGCUGCUGCUGAC	17-qA3.3-27363	chr17,27319123,27319124,-	33.1757	0	.	ENSMUSG00000106179	ENSMUST00000092907	Gm47300	-0.336208	no	0	0	0	0	21 nt	rep4	rep3	chr11,75318497,75318498,-	0.109668	-3.73499
UACUGCUGCUGCUGCUGCUGCUGAC	17-qA3.3-27363	chr17,27319123,27319124,-	33.1757	0	.	ENSMUSG00000106179	ENSMUST00000092907	Gm47300	-0.336208	no	0	0	0	0	20 nt	rep4	rep3	chr11,75318494,75318495,-	0.11345	-inf
UCACAGAGAAUCUUCCAGUCAGAAC	17-qA3.3-27363	chr17,27319324,27319325,-	739.344	0	.	ENSMUSG00000032900	ENSMUST00000035640	Tex43	-0.00051067	no	80.9641	84.3298	92.0341	66.5283	g3-g16	rep1	rep1	chr18,56594488,56594489,+	0.142688	-3.1156
UCACAGAGAAUCUUCCAGUCAGAAC	17-qA3.3-27363	chr17,27319324,27319325,-	739.344	0	.	ENSMUSG00000032900	ENSMUST00000035640	Tex43	-0.00051067	no	80.9641	84.3298	92.0341	66.5283	g3-g16	rep1	rep2	chr18,56594488,56594489,+	0.142688	-3.30016
UCACAGAGAAUCUUCCAGUCAGAAC	17-qA3.3-27363	chr17,27319324,27319325,-	739.344	0	.	ENSMUSG00000032900	ENSMUST00000035640	Tex43	-0.00051067	no	80.9641	84.3298	92.0341	66.5283	g3-g16	rep1	rep3	chr18,56594488,56594489,+	0.142688	-inf
UCACAGAGAAUCUUCCAGUCAGAAC	17-qA3.3-27363	chr17,27319324,27319325,-	739.344	0	.	ENSMUSG00000032900	ENSMUST00000035640	Tex43	-0.00051067	no	80.9641	84.3298	92.0341	66.5283	g3-g16	rep1	rep4	chr18,56594488,56594489,+	0.142688	-3.15106
UCACAGAGAAUCUUCCAGUCAGAAC	17-qA3.3-27363	chr17,27319324,27319325,-	739.344	0	.	ENSMUSG00000032900	ENSMUST00000035640	Tex43	-0.00051067	no	80.9641	84.3298	92.0341	66.5283	g3-g16	rep2	rep1	chr18,56594488,56594489,+	0.225122	-3.77344
UCACAGAGAAUCUUCCAGUCAGAAC	17-qA3.3-27363	chr17,27319324,27319325,-	739.344	0	.	ENSMUSG00000032900	ENSMUST00000035640	Tex43	-0.00051067	no	80.9641	84.3298	92.0341	66.5283	g3-g16	rep2	rep2	chr18,56594488,56594489,+	0.225122	-3.95801
UCACAGAGAAUCUUCCAGUCAGAAC	17-qA3.3-27363	chr17,27319324,27319325,-	739.344	0	.	ENSMUSG00000032900	ENSMUST00000035640	Tex43	-0.00051067	no	80.9641	84.3298	92.0341	66.5283	g3-g16	rep2	rep3	chr18,56594488,56594489,+	0.225122	-inf
UCACAGAGAAUCUUCCAGUCAGAAC	17-qA3.3-27363	chr17,27319324,27319325,-	739.344	0	.	ENSMUSG00000032900	ENSMUST00000035640	Tex43	-0.00051067	no	80.9641	84.3298	92.0341	66.5283	g3-g16	rep2	rep4	chr18,56594488,56594489,+	0.225122	-3.8089
UCACAGAGAAUCUUCCAGUCAGAAC	17-qA3.3-27363	chr17,27319324,27319325,-	739.344	0	.	ENSMUSG00000032900	ENSMUST00000035640	Tex43	-0.00051067	no	80.9641	84.3298	92.0341	66.5283	g3-g16	rep3	rep3	chr18,56594488,56594489,+	0.101859	-inf
UCACAGAGAAUCUUCCAGUCAGAAC	17-qA3.3-27363	chr17,27319324,27319325,-	739.344	0	.	ENSMUSG00000032900	ENSMUST00000035640	Tex43	-0.00051067	no	80.9641	84.3298	92.0341	66.5283	g3-g16	rep4	rep3	chr18,56594488,56594489,+	0.105887	-inf
UGAGGACUCUUUCUGUGAAGGGUGC	17-qA3.3-27363	chr17,27320130,27320131,-	46.5901	0	.	ENSMUSG00000028310	ENSMUST00000029991	Ppp3r2	0.0999245	no	2179.88	2063.38	2407.51	2068.75	20 nt	rep2	rep3	chr4,49680721,49680722,-	0.383659	-3.31928
UGAGGACUCUUUCUGUGAAGGGUGC	17-qA3.3-27363	chr17,27320130,27320131,-	46.5901	0	.	ENSMUSG00000028310	ENSMUST00000029991	Ppp3r2	0.0999245	no	2179.88	2063.38	2407.51	2068.75	20 nt	rep2	rep4	chr4,49680721,49680722,-	0.383659	-3.06344
UGCGAAGCCAGGGAUCCCCCCACCU	17-qA3.3-27363	chr17,27321109,27321110,-	48.0526	0	.	ENSMUSG00000028678	ENSMUST00000065896	Kif2c	0.0947875	no	1310.68	1385.47	1348.27	1198.31	20 nt	rep1	rep1	chr4,117159922,117159923,-	0.101071	-inf
UGCGAAGCCAGGGAUCCCCCCACCU	17-qA3.3-27363	chr17,27321109,27321110,-	48.0526	0	.	ENSMUSG00000028678	ENSMUST00000065896	Kif2c	0.0947875	no	1310.68	1385.47	1348.27	1198.31	20 nt	rep1	rep2	chr4,117159922,117159923,-	0.101071	-inf
UGCGAAGCCAGGGAUCCCCCCACCU	17-qA3.3-27363	chr17,27321109,27321110,-	48.0526	0	.	ENSMUSG00000028678	ENSMUST00000065896	Kif2c	0.0947875	no	1310.68	1385.47	1348.27	1198.31	20 nt	rep1	rep3	chr4,117159922,117159923,-	0.101071	-4.20218
UGCGAAGCCAGGGAUCCCCCCACCU	17-qA3.3-27363	chr17,27321109,27321110,-	48.0526	0	.	ENSMUSG00000028678	ENSMUST00000065896	Kif2c	0.0947875	no	1310.68	1385.47	1348.27	1198.31	20 nt	rep1	rep4	chr4,117159922,117159923,-	0.101071	-3.87596
UGCGAAGCCAGGGAUCCCCCCACCU	17-qA3.3-27363	chr17,27321109,27321110,-	48.0526	0	.	ENSMUSG00000028678	ENSMUST00000065896	Kif2c	0.0947875	no	1310.68	1385.47	1348.27	1198.31	20 nt	rep2	rep1	chr4,117159922,117159923,-	0.133171	-inf
UGCGAAGCCAGGGAUCCCCCCACCU	17-qA3.3-27363	chr17,27321109,27321110,-	48.0526	0	.	ENSMUSG00000028678	ENSMUST00000065896	Kif2c	0.0947875	no	1310.68	1385.47	1348.27	1198.31	20 nt	rep2	rep2	chr4,117159922,117159923,-	0.133171	-inf
UGCGAAGCCAGGGAUCCCCCCACCU	17-qA3.3-27363	chr17,27321109,27321110,-	48.0526	0	.	ENSMUSG00000028678	ENSMUST00000065896	Kif2c	0.0947875	no	1310.68	1385.47	1348.27	1198.31	20 nt	rep2	rep3	chr4,117159922,117159923,-	0.133171	-4.60009
UGCGAAGCCAGGGAUCCCCCCACCU	17-qA3.3-27363	chr17,27321109,27321110,-	48.0526	0	.	ENSMUSG00000028678	ENSMUST00000065896	Kif2c	0.0947875	no	1310.68	1385.47	1348.27	1198.31	20 nt	rep2	rep4	chr4,117159922,117159923,-	0.133171	-4.27387
UCUACUCUGUUCUCUGUAGCUGGGG	17-qA3.3-27363	chr17,27321150,27321151,-	401.479	0	.	ENSMUSG00000031782	ENSMUST00000034234	Coq9	0.0416993	no	585.763	562.872	602.327	592.09	20 nt	rep3	rep1	chr8,94844785,94844786,+	0.101859	-inf
UCUACUCUGUUCUCUGUAGCUGGGG	17-qA3.3-27363	chr17,27321150,27321151,-	401.479	0	.	ENSMUSG00000031782	ENSMUST00000034234	Coq9	0.0416993	no	585.763	562.872	602.327	592.09	20 nt	rep3	rep2	chr8,94844785,94844786,+	0.101859	-inf
UCUACUCUGUUCUCUGUAGCUGGGG	17-qA3.3-27363	chr17,27321150,27321151,-	401.479	0	.	ENSMUSG00000031782	ENSMUST00000034234	Coq9	0.0416993	no	585.763	562.872	602.327	592.09	20 nt	rep3	rep3	chr8,94844785,94844786,+	0.101859	-inf
UCUACUCUGUUCUCUGUAGCUGGGG	17-qA3.3-27363	chr17,27321150,27321151,-	401.479	0	.	ENSMUSG00000031782	ENSMUST00000034234	Coq9	0.0416993	no	585.763	562.872	602.327	592.09	20 nt	rep3	rep4	chr8,94844785,94844786,+	0.101859	-inf
UUCUACUCUGUUCUCUGUAGCUGGG	17-qA3.3-27363	chr17,27321151,27321152,-	512.478	0	.	ENSMUSG00000031782	ENSMUST00000034234	Coq9	0.0416993	no	585.763	562.872	602.327	592.09	20 nt	rep1	rep1	chr8,94844786,94844787,+	0.127825	-4.1793
UUCUACUCUGUUCUCUGUAGCUGGG	17-qA3.3-27363	chr17,27321151,27321152,-	512.478	0	.	ENSMUSG00000031782	ENSMUST00000034234	Coq9	0.0416993	no	585.763	562.872	602.327	592.09	20 nt	rep1	rep2	chr8,94844786,94844787,+	0.127825	-5.94883
UUCUACUCUGUUCUCUGUAGCUGGG	17-qA3.3-27363	chr17,27321151,27321152,-	512.478	0	.	ENSMUSG00000031782	ENSMUST00000034234	Coq9	0.0416993	no	585.763	562.872	602.327	592.09	20 nt	rep1	rep3	chr8,94844786,94844787,+	0.127825	-inf
UUCUACUCUGUUCUCUGUAGCUGGG	17-qA3.3-27363	chr17,27321151,27321152,-	512.478	0	.	ENSMUSG00000031782	ENSMUST00000034234	Coq9	0.0416993	no	585.763	562.872	602.327	592.09	20 nt	rep1	rep4	chr8,94844786,94844787,+	0.127825	-3.21476
UUCUACUCUGUUCUCUGUAGCUGGG	17-qA3.3-27363	chr17,27321151,27321152,-	512.478	0	.	ENSMUSG00000031782	ENSMUST00000034234	Coq9	0.0416993	no	585.763	562.872	602.327	592.09	20 nt	rep2	rep1	chr8,94844786,94844787,+	0.123659	-4.1315
UUCUACUCUGUUCUCUGUAGCUGGG	17-qA3.3-27363	chr17,27321151,27321152,-	512.478	0	.	ENSMUSG00000031782	ENSMUST00000034234	Coq9	0.0416993	no	585.763	562.872	602.327	592.09	20 nt	rep2	rep2	chr8,94844786,94844787,+	0.123659	-5.90102
UUCUACUCUGUUCUCUGUAGCUGGG	17-qA3.3-27363	chr17,27321151,27321152,-	512.478	0	.	ENSMUSG00000031782	ENSMUST00000034234	Coq9	0.0416993	no	585.763	562.872	602.327	592.09	20 nt	rep2	rep3	chr8,94844786,94844787,+	0.123659	-inf
UUCUACUCUGUUCUCUGUAGCUGGG	17-qA3.3-27363	chr17,27321151,27321152,-	512.478	0	.	ENSMUSG00000031782	ENSMUST00000034234	Coq9	0.0416993	no	585.763	562.872	602.327	592.09	20 nt	rep2	rep4	chr8,94844786,94844787,+	0.123659	-3.16696
UACAUUUCAAAUGUUUUCCCCUUUA	17-qA3.3-27363	chr17,27321284,27321285,-	133.84	0	Lx	ENSMUSG00000086401	ENSMUST00000132267	Gm15559	0.202618	no	3470.93	3044.28	3978.98	3389.52	g2-g15	rep1	rep2	chr5,110779220,110779221,+	0.13377	-inf
UACAUUUCAAAUGUUUUCCCCUUUA	17-qA3.3-27363	chr17,27321284,27321285,-	133.84	0	Lx	ENSMUSG00000086401	ENSMUST00000132267	Gm15559	0.202618	no	3470.93	3044.28	3978.98	3389.52	g2-g15	rep1	rep4	chr5,110779220,110779221,+	0.13377	-3.05795
UACAUUUCAAAUGUUUUCCCCUUUA	17-qA3.3-27363	chr17,27321284,27321285,-	133.84	0	Lx	ENSMUSG00000086401	ENSMUST00000132267	Gm15559	0.202618	no	3470.93	3044.28	3978.98	3389.52	g2-g15	rep2	rep2	chr5,110779220,110779221,+	0.107805	-inf
UACAUUUCAAAUGUUUUCCCCUUUA	17-qA3.3-27363	chr17,27321284,27321285,-	133.84	0	Lx	ENSMUSG00000086401	ENSMUST00000132267	Gm15559	0.202618	no	3470.93	3044.28	3978.98	3389.52	g2-g15	rep4	rep2	chr5,110779220,110779221,+	0.102105	-inf
UUACAUUUCAAAUGUUUUCCCCUUU	17-qA3.3-27363	chr17,27321285,27321286,-	42.3139	0	Lx	ENSMUSG00000086401	ENSMUST00000132267	Gm15559	0.202618	no	3470.93	3044.28	3978.98	3389.52	23 nt	rep1	rep2	chr5,110779221,110779222,+	0.17836	-4.84448
UUACAUUUCAAAUGUUUUCCCCUUU	17-qA3.3-27363	chr17,27321285,27321286,-	42.3139	0	Lx	ENSMUSG00000086401	ENSMUST00000132267	Gm15559	0.202618	no	3470.93	3044.28	3978.98	3389.52	23 nt	rep1	rep3	chr5,110779221,110779222,+	0.17836	-3.69967
UUACAUUUCAAAUGUUUUCCCCUUU	17-qA3.3-27363	chr17,27321285,27321286,-	42.3139	0	Lx	ENSMUSG00000086401	ENSMUST00000132267	Gm15559	0.202618	no	3470.93	3044.28	3978.98	3389.52	23 nt	rep1	rep4	chr5,110779221,110779222,+	0.17836	-inf
UAUUUACAUUUCAAAUGUUUUCCCC	17-qA3.3-27363	chr17,27321288,27321289,-	40.5813	0	Lx	ENSMUSG00000086401	ENSMUST00000132267	Gm15559	0.202618	no	3470.93	3044.28	3978.98	3389.52	23 nt	rep1	rep4	chr5,110779224,110779225,+	0.107016	-3.22145
UAAGCAACCAACAACCACCUCAACC	17-qA3.3-27363	chr17,27323188,27323189,-	33.7886	0	RMER4A	ENSMUSG00000035764	ENSMUST00000042732	Fbxo45	0.213235	no	202.729	210.716	192.436	205.036	22 nt	rep1	rep1	chr16,32231780,32231781,-	0.107016	-inf
UAAGCAACCAACAACCACCUCAACC	17-qA3.3-27363	chr17,27323188,27323189,-	33.7886	0	RMER4A	ENSMUSG00000035764	ENSMUST00000042732	Fbxo45	0.213235	no	202.729	210.716	192.436	205.036	22 nt	rep1	rep2	chr16,32231780,32231781,-	0.107016	-inf
UAAGCAACCAACAACCACCUCAACC	17-qA3.3-27363	chr17,27323188,27323189,-	33.7886	0	RMER4A	ENSMUSG00000035764	ENSMUST00000042732	Fbxo45	0.213235	no	202.729	210.716	192.436	205.036	22 nt	rep1	rep3	chr16,32231780,32231781,-	0.107016	-inf
UAAGCAACCAACAACCACCUCAACC	17-qA3.3-27363	chr17,27323188,27323189,-	33.7886	0	RMER4A	ENSMUSG00000035764	ENSMUST00000042732	Fbxo45	0.213235	no	202.729	210.716	192.436	205.036	22 nt	rep1	rep4	chr16,32231780,32231781,-	0.107016	-inf
UGACAUGAGGUUUGGGUUUAAAUAG	17-qA3.3-27363	chr17,27323809,27323810,-	63.9005	0	MLTR14	ENSMUSG00000031938	ENSMUST00000180339	4931406C07Rik	0.0914357	no	265.367	289.961	246.275	259.866	21 nt	rep2	rep1	chr9,15283748,15283749,-	0.101463	-inf
UGACAUGAGGUUUGGGUUUAAAUAG	17-qA3.3-27363	chr17,27323809,27323810,-	63.9005	0	MLTR14	ENSMUSG00000031938	ENSMUST00000180339	4931406C07Rik	0.0914357	no	265.367	289.961	246.275	259.866	21 nt	rep2	rep2	chr9,15283748,15283749,-	0.101463	-3.61561
UGACAUGAGGUUUGGGUUUAAAUAG	17-qA3.3-27363	chr17,27323809,27323810,-	63.9005	0	MLTR14	ENSMUSG00000031938	ENSMUST00000180339	4931406C07Rik	0.0914357	no	265.367	289.961	246.275	259.866	21 nt	rep2	rep3	chr9,15283748,15283749,-	0.101463	-5.20776
UGACAUGAGGUUUGGGUUUAAAUAG	17-qA3.3-27363	chr17,27323809,27323810,-	63.9005	0	MLTR14	ENSMUSG00000031938	ENSMUST00000180339	4931406C07Rik	0.0914357	no	265.367	289.961	246.275	259.866	21 nt	rep2	rep4	chr9,15283748,15283749,-	0.101463	-inf
UGAUCUGCUUUUCUCCUGCCCACUC	17-qA3.3-27363	chr17,27324474,27324475,-	100.237	0	.	ENSMUSG00000051435	ENSMUST00000105779	Fhad1	-0.0911316	no	209.901	218.75	213.866	197.088	g2-g15	rep4	rep1	chr4,141932870,141932871,-	0.234463	-3.31752
UAGGCUCUAUUUCCAUCUACCUUCA	17-qA3.3-27363	chr17,27324582,27324583,-	71.8532	0	.	ENSMUSG00000004460	ENSMUST00000004574	Dnajb11	-0.00762762	no	243.021	263.602	242.594	222.868	g2-g15	rep4	rep2	chr16,22869154,22869155,+	0.109668	-4.7278
UAGGCUCUAUUUCCAUCUACCUUCA	17-qA3.3-27363	chr17,27324582,27324583,-	71.8532	0	.	ENSMUSG00000004460	ENSMUST00000004574	Dnajb11	-0.00762762	no	243.021	263.602	242.594	222.868	g2-g15	rep4	rep3	chr16,22869154,22869155,+	0.109668	-3.31996
UCUAAAGCCUUGAACUGGAAUUGAC	17-qA3.3-27363	chr17,27324723,27324724,-	289.554	0	.	ENSMUSG00000020361	ENSMUST00000020630	Hspa4	0.181941	no	228.326	238.777	214.848	231.352	g3-g16	rep3	rep1	chr11,53289134,53289135,-	0.126445	-inf
UAUUUAGGGAAUACGUGAUGGGUUU	17-qA3.3-26735	chr17,27326283,27326284,+	79.707	0	.	ENSMUSG00000026584	ENSMUST00000162234	Scyl3	-0.0229018	no	308.695	313.153	298.247	314.685	g2-g15	rep4	rep1	chr1,163950642,163950643,+	0.11345	-inf
UAUUUAGGGAAUACGUGAUGGGUUU	17-qA3.3-26735	chr17,27326283,27326284,+	79.707	0	.	ENSMUSG00000026584	ENSMUST00000162234	Scyl3	-0.0229018	no	308.695	313.153	298.247	314.685	g2-g15	rep4	rep2	chr1,163950642,163950643,+	0.11345	-inf
UAUUUAGGGAAUACGUGAUGGGUUU	17-qA3.3-26735	chr17,27326283,27326284,+	79.707	0	.	ENSMUSG00000026584	ENSMUST00000162234	Scyl3	-0.0229018	no	308.695	313.153	298.247	314.685	g2-g15	rep4	rep3	chr1,163950642,163950643,+	0.11345	-inf
UAUUUAGGGAAUACGUGAUGGGUUU	17-qA3.3-26735	chr17,27326283,27326284,+	79.707	0	.	ENSMUSG00000026584	ENSMUST00000162234	Scyl3	-0.0229018	no	308.695	313.153	298.247	314.685	g2-g15	rep4	rep4	chr1,163950642,163950643,+	0.11345	-inf
UAGGCAAGAACAAACCCUGGUUGGA	17-qA3.3-26735	chr17,27328253,27328254,+	217.645	0	.	ENSMUSG00000057342	ENSMUST00000072836	Sphk2	-0.0735725	no	1506.39	1271.98	1737.12	1510.06	21 nt	rep1	rep1	chr7,45710481,45710482,-	0.362665	-inf
UAGGCAAGAACAAACCCUGGUUGGA	17-qA3.3-26735	chr17,27328253,27328254,+	217.645	0	.	ENSMUSG00000057342	ENSMUST00000072836	Sphk2	-0.0735725	no	1506.39	1271.98	1737.12	1510.06	21 nt	rep1	rep2	chr7,45710481,45710482,-	0.362665	-inf
UAGGCAAGAACAAACCCUGGUUGGA	17-qA3.3-26735	chr17,27328253,27328254,+	217.645	0	.	ENSMUSG00000057342	ENSMUST00000072836	Sphk2	-0.0735725	no	1506.39	1271.98	1737.12	1510.06	21 nt	rep1	rep3	chr7,45710481,45710482,-	0.362665	-inf
UAGGCAAGAACAAACCCUGGUUGGA	17-qA3.3-26735	chr17,27328253,27328254,+	217.645	0	.	ENSMUSG00000057342	ENSMUST00000072836	Sphk2	-0.0735725	no	1506.39	1271.98	1737.12	1510.06	21 nt	rep1	rep4	chr7,45710481,45710482,-	0.362665	-inf
UAGGCAAGAACAAACCCUGGUUGGA	17-qA3.3-26735	chr17,27328253,27328254,+	217.645	0	.	ENSMUSG00000057342	ENSMUST00000072836	Sphk2	-0.0735725	no	1506.39	1271.98	1737.12	1510.06	21 nt	rep2	rep1	chr7,45710481,45710482,-	0.43439	-inf
UAGGCAAGAACAAACCCUGGUUGGA	17-qA3.3-26735	chr17,27328253,27328254,+	217.645	0	.	ENSMUSG00000057342	ENSMUST00000072836	Sphk2	-0.0735725	no	1506.39	1271.98	1737.12	1510.06	21 nt	rep2	rep2	chr7,45710481,45710482,-	0.43439	-inf
UAGGCAAGAACAAACCCUGGUUGGA	17-qA3.3-26735	chr17,27328253,27328254,+	217.645	0	.	ENSMUSG00000057342	ENSMUST00000072836	Sphk2	-0.0735725	no	1506.39	1271.98	1737.12	1510.06	21 nt	rep2	rep3	chr7,45710481,45710482,-	0.43439	-inf
UAGGCAAGAACAAACCCUGGUUGGA	17-qA3.3-26735	chr17,27328253,27328254,+	217.645	0	.	ENSMUSG00000057342	ENSMUST00000072836	Sphk2	-0.0735725	no	1506.39	1271.98	1737.12	1510.06	21 nt	rep2	rep4	chr7,45710481,45710482,-	0.43439	-inf
UUUUGCAGAUCGACCUUGCUUCCAA	17-qA3.3-26735	chr17,27329631,27329632,+	194.791	0	.	ENSMUSG00000015882	ENSMUST00000200142	Lcorl	0.642965	yes	187.943	200.235	169.909	193.685	20 nt	rep1	rep1	chr5,45724810,45724811,-	0.101071	-inf
UUUUGCAGAUCGACCUUGCUUCCAA	17-qA3.3-26735	chr17,27329631,27329632,+	194.791	0	.	ENSMUSG00000015882	ENSMUST00000200142	Lcorl	0.642965	yes	187.943	200.235	169.909	193.685	20 nt	rep1	rep2	chr5,45724810,45724811,-	0.101071	-4.61002
UUUUGCAGAUCGACCUUGCUUCCAA	17-qA3.3-26735	chr17,27329631,27329632,+	194.791	0	.	ENSMUSG00000015882	ENSMUST00000200142	Lcorl	0.642965	yes	187.943	200.235	169.909	193.685	20 nt	rep1	rep3	chr5,45724810,45724811,-	0.101071	-5.20218
UUUUGCAGAUCGACCUUGCUUCCAA	17-qA3.3-26735	chr17,27329631,27329632,+	194.791	0	.	ENSMUSG00000015882	ENSMUST00000200142	Lcorl	0.642965	yes	187.943	200.235	169.909	193.685	20 nt	rep1	rep4	chr5,45724810,45724811,-	0.101071	-inf
UUAUGUUUUUAUUUUUCCCCACAGU	17-qA3.3-26735	chr17,27331567,27331568,+	16.0682	0	.	ENSMUSG00000070372	ENSMUST00000094028	Capza1	0.422198	yes	392.712	459.292	335.868	382.975	21 nt	rep1	rep2	chr3,104823821,104823822,-	0.181333	-inf
UUAUGUUUUUAUUUUUCCCCACAGU	17-qA3.3-26735	chr17,27331567,27331568,+	16.0682	0	.	ENSMUSG00000070372	ENSMUST00000094028	Capza1	0.422198	yes	392.712	459.292	335.868	382.975	21 nt	rep2	rep2	chr3,104823821,104823822,-	0.117317	-inf
UAGGCAAGCAAAAGAAAAGAGCAGG	17-qA3.3-26735	chr17,27331592,27331593,+	150.075	0	.	ENSMUSG00000035151	ENSMUST00000053902	Elmod2	0.453216	no	182.225	189.517	188.478	168.679	20 nt	rep4	rep1	chr8,83315411,83315412,-	0.117232	-inf
UAGGCAAGCAAAAGAAAAGAGCAGG	17-qA3.3-26735	chr17,27331592,27331593,+	150.075	0	.	ENSMUSG00000035151	ENSMUST00000053902	Elmod2	0.453216	no	182.225	189.517	188.478	168.679	20 nt	rep4	rep2	chr8,83315411,83315412,-	0.117232	-inf
UAGGCAAGCAAAAGAAAAGAGCAGG	17-qA3.3-26735	chr17,27331592,27331593,+	150.075	0	.	ENSMUSG00000035151	ENSMUST00000053902	Elmod2	0.453216	no	182.225	189.517	188.478	168.679	20 nt	rep4	rep3	chr8,83315411,83315412,-	0.117232	-4.41618
UAGGCAAGCAAAAGAAAAGAGCAGG	17-qA3.3-26735	chr17,27331592,27331593,+	150.075	0	.	ENSMUSG00000035151	ENSMUST00000053902	Elmod2	0.453216	no	182.225	189.517	188.478	168.679	20 nt	rep4	rep4	chr8,83315411,83315412,-	0.117232	-inf
UGACAUUCCCUGGGAAAUAUGUUCU	17-qA3.3-26735	chr17,27331786,27331787,+	36.7745	0	.	ENSMUSG00000098134	ENSMUST00000183146	Rnf113a2	-0.126113	no	873.841	794.641	1057.3	769.583	20 nt	rep3	rep2	chr12,84417355,84417356,+	0.224791	-6.76324
UGACAUUCCCUGGGAAAUAUGUUCU	17-qA3.3-26735	chr17,27331786,27331787,+	36.7745	0	.	ENSMUSG00000098134	ENSMUST00000183146	Rnf113a2	-0.126113	no	873.841	794.641	1057.3	769.583	20 nt	rep3	rep3	chr12,84417355,84417356,+	0.224791	-3.54804
UGACAUUCCCUGGGAAAUAUGUUCU	17-qA3.3-26735	chr17,27331786,27331787,+	36.7745	0	.	ENSMUSG00000098134	ENSMUST00000183146	Rnf113a2	-0.126113	no	873.841	794.641	1057.3	769.583	20 nt	rep3	rep4	chr12,84417355,84417356,+	0.224791	-4.02917
UGACAGCAUUGUCUUCUGAGUCAGC	17-qA3.3-26735	chr17,27332219,27332220,+	580.588	0	.	ENSMUSG00000003437	ENSMUST00000122857	Paf1	-0.20691	no	844.683	775.166	919.214	839.669	20 nt	rep1	rep1	chr7,28399028,28399029,+	0.124852	-inf
UGACAGCAUUGUCUUCUGAGUCAGC	17-qA3.3-26735	chr17,27332219,27332220,+	580.588	0	.	ENSMUSG00000003437	ENSMUST00000122857	Paf1	-0.20691	no	844.683	775.166	919.214	839.669	20 nt	rep1	rep2	chr7,28399028,28399029,+	0.124852	-3.59295
UGACAGCAUUGUCUUCUGAGUCAGC	17-qA3.3-26735	chr17,27332219,27332220,+	580.588	0	.	ENSMUSG00000003437	ENSMUST00000122857	Paf1	-0.20691	no	844.683	775.166	919.214	839.669	20 nt	rep1	rep3	chr7,28399028,28399029,+	0.124852	-5.50703
UGACAGCAUUGUCUUCUGAGUCAGC	17-qA3.3-26735	chr17,27332219,27332220,+	580.588	0	.	ENSMUSG00000003437	ENSMUST00000122857	Paf1	-0.20691	no	844.683	775.166	919.214	839.669	20 nt	rep1	rep4	chr7,28399028,28399029,+	0.124852	-inf
UGACAGCAUUGUCUUCUGAGUCAGC	17-qA3.3-26735	chr17,27332219,27332220,+	580.588	0	.	ENSMUSG00000003437	ENSMUST00000122857	Paf1	-0.20691	no	844.683	775.166	919.214	839.669	20 nt	rep2	rep1	chr7,28399028,28399029,+	0.107805	-inf
UGACAGCAUUGUCUUCUGAGUCAGC	17-qA3.3-26735	chr17,27332219,27332220,+	580.588	0	.	ENSMUSG00000003437	ENSMUST00000122857	Paf1	-0.20691	no	844.683	775.166	919.214	839.669	20 nt	rep2	rep2	chr7,28399028,28399029,+	0.107805	-3.38115
UGACAGCAUUGUCUUCUGAGUCAGC	17-qA3.3-26735	chr17,27332219,27332220,+	580.588	0	.	ENSMUSG00000003437	ENSMUST00000122857	Paf1	-0.20691	no	844.683	775.166	919.214	839.669	20 nt	rep2	rep3	chr7,28399028,28399029,+	0.107805	-5.29523
UGACAGCAUUGUCUUCUGAGUCAGC	17-qA3.3-26735	chr17,27332219,27332220,+	580.588	0	.	ENSMUSG00000003437	ENSMUST00000122857	Paf1	-0.20691	no	844.683	775.166	919.214	839.669	20 nt	rep2	rep4	chr7,28399028,28399029,+	0.107805	-inf
UGACAGCAUUGUCUUCUGAGUCAGC	17-qA3.3-26735	chr17,27332219,27332220,+	580.588	0	.	ENSMUSG00000003437	ENSMUST00000122857	Paf1	-0.20691	no	844.683	775.166	919.214	839.669	20 nt	rep3	rep1	chr7,28399028,28399029,+	0.129958	-inf
UGACAGCAUUGUCUUCUGAGUCAGC	17-qA3.3-26735	chr17,27332219,27332220,+	580.588	0	.	ENSMUSG00000003437	ENSMUST00000122857	Paf1	-0.20691	no	844.683	775.166	919.214	839.669	20 nt	rep3	rep2	chr7,28399028,28399029,+	0.129958	-3.65077
UGACAGCAUUGUCUUCUGAGUCAGC	17-qA3.3-26735	chr17,27332219,27332220,+	580.588	0	.	ENSMUSG00000003437	ENSMUST00000122857	Paf1	-0.20691	no	844.683	775.166	919.214	839.669	20 nt	rep3	rep3	chr7,28399028,28399029,+	0.129958	-5.56485
UGACAGCAUUGUCUUCUGAGUCAGC	17-qA3.3-26735	chr17,27332219,27332220,+	580.588	0	.	ENSMUSG00000003437	ENSMUST00000122857	Paf1	-0.20691	no	844.683	775.166	919.214	839.669	20 nt	rep3	rep4	chr7,28399028,28399029,+	0.129958	-inf
UAUUGAUCUGGUGCAGGAGAUUCUG	17-qA3.3-26735	chr17,27332500,27332501,+	367.017	0	.	ENSMUSG00000074922	ENSMUST00000099556	Fam122a	-0.284741	no	0	0	0	0	g3-g16	rep1	rep1	chr19,24477106,24477107,-	0.187278	-inf
UAUUGAUCUGGUGCAGGAGAUUCUG	17-qA3.3-26735	chr17,27332500,27332501,+	367.017	0	.	ENSMUSG00000074922	ENSMUST00000099556	Fam122a	-0.284741	no	0	0	0	0	g3-g16	rep1	rep2	chr19,24477106,24477107,-	0.187278	-inf
UAUUGAUCUGGUGCAGGAGAUUCUG	17-qA3.3-26735	chr17,27332500,27332501,+	367.017	0	.	ENSMUSG00000074922	ENSMUST00000099556	Fam122a	-0.284741	no	0	0	0	0	g3-g16	rep1	rep3	chr19,24477106,24477107,-	0.187278	-inf
UAUUGAUCUGGUGCAGGAGAUUCUG	17-qA3.3-26735	chr17,27332500,27332501,+	367.017	0	.	ENSMUSG00000074922	ENSMUST00000099556	Fam122a	-0.284741	no	0	0	0	0	g3-g16	rep1	rep4	chr19,24477106,24477107,-	0.187278	-inf
UAUUGAUCUGGUGCAGGAGAUUCUG	17-qA3.3-26735	chr17,27332500,27332501,+	367.017	0	.	ENSMUSG00000074922	ENSMUST00000099556	Fam122a	-0.284741	no	0	0	0	0	g3-g16	rep2	rep1	chr19,24477106,24477107,-	0.168049	-inf
UAUUGAUCUGGUGCAGGAGAUUCUG	17-qA3.3-26735	chr17,27332500,27332501,+	367.017	0	.	ENSMUSG00000074922	ENSMUST00000099556	Fam122a	-0.284741	no	0	0	0	0	g3-g16	rep2	rep2	chr19,24477106,24477107,-	0.168049	-inf
UAUUGAUCUGGUGCAGGAGAUUCUG	17-qA3.3-26735	chr17,27332500,27332501,+	367.017	0	.	ENSMUSG00000074922	ENSMUST00000099556	Fam122a	-0.284741	no	0	0	0	0	g3-g16	rep2	rep3	chr19,24477106,24477107,-	0.168049	-inf
UAUUGAUCUGGUGCAGGAGAUUCUG	17-qA3.3-26735	chr17,27332500,27332501,+	367.017	0	.	ENSMUSG00000074922	ENSMUST00000099556	Fam122a	-0.284741	no	0	0	0	0	g3-g16	rep2	rep4	chr19,24477106,24477107,-	0.168049	-inf
UUGUUCUGUUUGGUUGGUUUGUUUU	17-qA3.3-26735	chr17,27333424,27333425,+	30.9414	0	.	ENSMUSG00000049387	ENSMUST00000050129	Cox7b2	0.646513	no	265.132	295.584	231.484	268.328	20 nt	rep1	rep3	chr5,71442899,71442900,-	0.118907	-3.11471
UUGUUCUGUUUGGUUGGUUUGUUUU	17-qA3.3-26735	chr17,27333424,27333425,+	30.9414	0	.	ENSMUSG00000049387	ENSMUST00000050129	Cox7b2	0.646513	no	265.132	295.584	231.484	268.328	20 nt	rep1	rep4	chr5,71442899,71442900,-	0.118907	-4.69538
UUGUUCUGUUUGGUUGGUUUGUUUU	17-qA3.3-26735	chr17,27333424,27333425,+	30.9414	0	.	ENSMUSG00000049387	ENSMUST00000050129	Cox7b2	0.646513	no	265.132	295.584	231.484	268.328	20 nt	rep2	rep3	chr5,71442899,71442900,-	0.117317	-3.09529
UUGUUCUGUUUGGUUGGUUUGUUUU	17-qA3.3-26735	chr17,27333424,27333425,+	30.9414	0	.	ENSMUSG00000049387	ENSMUST00000050129	Cox7b2	0.646513	no	265.132	295.584	231.484	268.328	20 nt	rep2	rep4	chr5,71442899,71442900,-	0.117317	-4.67596
UAGCUUCUCUCUCUGGGGACAGGCG	17-qA3.3-26735	chr17,27334938,27334939,+	150.17	0	.	ENSMUSG00000024816	ENSMUST00000025728	Frmd8	-0.317087	no	922.298	813.515	954.528	998.852	20 nt	rep4	rep2	chr19,5865292,5865293,-	0.109668	-inf
UAGCUUCUCUCUCUGGGGACAGGCG	17-qA3.3-26735	chr17,27334938,27334939,+	150.17	0	.	ENSMUSG00000024816	ENSMUST00000025728	Frmd8	-0.317087	no	922.298	813.515	954.528	998.852	20 nt	rep4	rep4	chr19,5865292,5865293,-	0.109668	-inf
UCCAGAAAAAACAAACCACAAAGCC	17-qA3.3-26735	chr17,27336021,27336022,+	24.2782	0	.	ENSMUSG00000028676	ENSMUST00000105853	Srsf10	0.22566	no	581.602	663	535.23	546.576	20 nt	rep1	rep1	chr4,135864847,135864848,+	0.112961	-4.58592
UCCAGAAAAAACAAACCACAAAGCC	17-qA3.3-26735	chr17,27336021,27336022,+	24.2782	0	.	ENSMUSG00000028676	ENSMUST00000105853	Srsf10	0.22566	no	581.602	663	535.23	546.576	20 nt	rep3	rep1	chr4,135864847,135864848,+	0.158056	-5.07053
UCCAGAAAAAACAAACCACAAAGCC	17-qA3.3-26735	chr17,27336021,27336022,+	24.2782	0	.	ENSMUSG00000028676	ENSMUST00000105853	Srsf10	0.22566	no	581.602	663	535.23	546.576	20 nt	rep4	rep1	chr4,135864847,135864848,+	0.166393	-5.14469
UCUGUACAGUAGCCAGGGUCAGGAA	17-qA3.3-26735	chr17,27336119,27336120,+	142.633	0	.	ENSMUSG00000030138	ENSMUST00000032237	Bms1	-0.0287774	no	343.63	372.158	292.281	366.452	20 nt	rep1	rep1	chr6,118404815,118404816,-	0.107016	-inf
UCUGUACAGUAGCCAGGGUCAGGAA	17-qA3.3-26735	chr17,27336119,27336120,+	142.633	0	.	ENSMUSG00000030138	ENSMUST00000032237	Bms1	-0.0287774	no	343.63	372.158	292.281	366.452	20 nt	rep1	rep2	chr6,118404815,118404816,-	0.107016	-inf
UCUGUACAGUAGCCAGGGUCAGGAA	17-qA3.3-26735	chr17,27336119,27336120,+	142.633	0	.	ENSMUSG00000030138	ENSMUST00000032237	Bms1	-0.0287774	no	343.63	372.158	292.281	366.452	20 nt	rep1	rep3	chr6,118404815,118404816,-	0.107016	-inf
UCUGUACAGUAGCCAGGGUCAGGAA	17-qA3.3-26735	chr17,27336119,27336120,+	142.633	0	.	ENSMUSG00000030138	ENSMUST00000032237	Bms1	-0.0287774	no	343.63	372.158	292.281	366.452	20 nt	rep2	rep1	chr6,118404815,118404816,-	0.110976	-inf
UCUGUACAGUAGCCAGGGUCAGGAA	17-qA3.3-26735	chr17,27336119,27336120,+	142.633	0	.	ENSMUSG00000030138	ENSMUST00000032237	Bms1	-0.0287774	no	343.63	372.158	292.281	366.452	20 nt	rep2	rep2	chr6,118404815,118404816,-	0.110976	-inf
UCUGUACAGUAGCCAGGGUCAGGAA	17-qA3.3-26735	chr17,27336119,27336120,+	142.633	0	.	ENSMUSG00000030138	ENSMUST00000032237	Bms1	-0.0287774	no	343.63	372.158	292.281	366.452	20 nt	rep2	rep3	chr6,118404815,118404816,-	0.110976	-inf
UCUGUACAGUAGCCAGGGUCAGGAA	17-qA3.3-26735	chr17,27336119,27336120,+	142.633	0	.	ENSMUSG00000030138	ENSMUST00000032237	Bms1	-0.0287774	no	343.63	372.158	292.281	366.452	20 nt	rep3	rep1	chr6,118404815,118404816,-	0.115908	-inf
UCUGUACAGUAGCCAGGGUCAGGAA	17-qA3.3-26735	chr17,27336119,27336120,+	142.633	0	.	ENSMUSG00000030138	ENSMUST00000032237	Bms1	-0.0287774	no	343.63	372.158	292.281	366.452	20 nt	rep3	rep2	chr6,118404815,118404816,-	0.115908	-inf
UCUGUACAGUAGCCAGGGUCAGGAA	17-qA3.3-26735	chr17,27336119,27336120,+	142.633	0	.	ENSMUSG00000030138	ENSMUST00000032237	Bms1	-0.0287774	no	343.63	372.158	292.281	366.452	20 nt	rep3	rep3	chr6,118404815,118404816,-	0.115908	-inf
UUCCUACCUGGAACUCUCCCAGGUC	17-qA3.3-26735	chr17,27336300,27336301,+	24.4968	0	.	ENSMUSG00000039133	ENSMUST00000197011	9330171B17Rik	-0.298079	no	2526.66	2195.14	2861.58	2523.26	20 nt	rep1	rep3	chr7,79711503,79711504,+	0.234841	-inf
UUCCUACCUGGAACUCUCCCAGGUC	17-qA3.3-26735	chr17,27336300,27336301,+	24.4968	0	.	ENSMUSG00000039133	ENSMUST00000197011	9330171B17Rik	-0.298079	no	2526.66	2195.14	2861.58	2523.26	20 nt	rep1	rep4	chr7,79711503,79711504,+	0.234841	-inf
UUCCUACCUGGAACUCUCCCAGGUC	17-qA3.3-26735	chr17,27336300,27336301,+	24.4968	0	.	ENSMUSG00000039133	ENSMUST00000197011	9330171B17Rik	-0.298079	no	2526.66	2195.14	2861.58	2523.26	20 nt	rep3	rep1	chr7,79711503,79711504,+	0.112396	-inf
UUCCUACCUGGAACUCUCCCAGGUC	17-qA3.3-26735	chr17,27336300,27336301,+	24.4968	0	.	ENSMUSG00000039133	ENSMUST00000197011	9330171B17Rik	-0.298079	no	2526.66	2195.14	2861.58	2523.26	20 nt	rep3	rep2	chr7,79711503,79711504,+	0.112396	-inf
UUCCUACCUGGAACUCUCCCAGGUC	17-qA3.3-26735	chr17,27336300,27336301,+	24.4968	0	.	ENSMUSG00000039133	ENSMUST00000197011	9330171B17Rik	-0.298079	no	2526.66	2195.14	2861.58	2523.26	20 nt	rep3	rep3	chr7,79711503,79711504,+	0.112396	-inf
UUCCUACCUGGAACUCUCCCAGGUC	17-qA3.3-26735	chr17,27336300,27336301,+	24.4968	0	.	ENSMUSG00000039133	ENSMUST00000197011	9330171B17Rik	-0.298079	no	2526.66	2195.14	2861.58	2523.26	20 nt	rep3	rep4	chr7,79711503,79711504,+	0.112396	-inf
UCCUGUUGUUCCUUGAAGUGUUGCC	17-qA3.3-26735	chr17,27337606,27337607,+	211.822	0	.	ENSMUSG00000000056	ENSMUST00000103015	Narf	0.390365	no	123.305	123.913	117.189	128.813	g2-g15	rep1	rep1	chr11,121252980,121252981,+	0.136743	-inf
UCCUGUUGUUCCUUGAAGUGUUGCC	17-qA3.3-26735	chr17,27337606,27337607,+	211.822	0	.	ENSMUSG00000000056	ENSMUST00000103015	Narf	0.390365	no	123.305	123.913	117.189	128.813	g2-g15	rep1	rep2	chr11,121252980,121252981,+	0.136743	-inf
UCCUGUUGUUCCUUGAAGUGUUGCC	17-qA3.3-26735	chr17,27337606,27337607,+	211.822	0	.	ENSMUSG00000000056	ENSMUST00000103015	Narf	0.390365	no	123.305	123.913	117.189	128.813	g2-g15	rep1	rep3	chr11,121252980,121252981,+	0.136743	-inf
UCCUGUUGUUCCUUGAAGUGUUGCC	17-qA3.3-26735	chr17,27337606,27337607,+	211.822	0	.	ENSMUSG00000000056	ENSMUST00000103015	Narf	0.390365	no	123.305	123.913	117.189	128.813	g2-g15	rep1	rep4	chr11,121252980,121252981,+	0.136743	-inf
UCCUGUUGUUCCUUGAAGUGUUGCC	17-qA3.3-26735	chr17,27337606,27337607,+	211.822	0	.	ENSMUSG00000000056	ENSMUST00000103015	Narf	0.390365	no	123.305	123.913	117.189	128.813	g2-g15	rep2	rep1	chr11,121252980,121252981,+	0.120488	-inf
UCCUGUUGUUCCUUGAAGUGUUGCC	17-qA3.3-26735	chr17,27337606,27337607,+	211.822	0	.	ENSMUSG00000000056	ENSMUST00000103015	Narf	0.390365	no	123.305	123.913	117.189	128.813	g2-g15	rep2	rep2	chr11,121252980,121252981,+	0.120488	-inf
UCCUGUUGUUCCUUGAAGUGUUGCC	17-qA3.3-26735	chr17,27337606,27337607,+	211.822	0	.	ENSMUSG00000000056	ENSMUST00000103015	Narf	0.390365	no	123.305	123.913	117.189	128.813	g2-g15	rep2	rep3	chr11,121252980,121252981,+	0.120488	-inf
UCCUGUUGUUCCUUGAAGUGUUGCC	17-qA3.3-26735	chr17,27337606,27337607,+	211.822	0	.	ENSMUSG00000006818	ENSMUST00000007012	Sod2	-0.0505728	no	340.875	381.446	343.936	297.244	g2-g15	rep2	rep4	chr17,13013604,13013605,+	1.75024	-3.16564
UCCUGUUGUUCCUUGAAGUGUUGCC	17-qA3.3-26735	chr17,27337606,27337607,+	211.822	0	.	ENSMUSG00000000056	ENSMUST00000103015	Narf	0.390365	no	123.305	123.913	117.189	128.813	g2-g15	rep2	rep4	chr11,121252980,121252981,+	0.120488	-inf
UCCUGUUGUUCCUUGAAGUGUUGCC	17-qA3.3-26735	chr17,27337606,27337607,+	211.822	0	.	ENSMUSG00000000056	ENSMUST00000103015	Narf	0.390365	no	123.305	123.913	117.189	128.813	g2-g15	rep3	rep1	chr11,121252980,121252981,+	0.165081	-inf
UCCUGUUGUUCCUUGAAGUGUUGCC	17-qA3.3-26735	chr17,27337606,27337607,+	211.822	0	.	ENSMUSG00000000056	ENSMUST00000103015	Narf	0.390365	no	123.305	123.913	117.189	128.813	g2-g15	rep3	rep2	chr11,121252980,121252981,+	0.165081	-inf
UCCUGUUGUUCCUUGAAGUGUUGCC	17-qA3.3-26735	chr17,27337606,27337607,+	211.822	0	.	ENSMUSG00000000056	ENSMUST00000103015	Narf	0.390365	no	123.305	123.913	117.189	128.813	g2-g15	rep3	rep3	chr11,121252980,121252981,+	0.165081	-inf
UCCUGUUGUUCCUUGAAGUGUUGCC	17-qA3.3-26735	chr17,27337606,27337607,+	211.822	0	.	ENSMUSG00000000056	ENSMUST00000103015	Narf	0.390365	no	123.305	123.913	117.189	128.813	g2-g15	rep3	rep4	chr11,121252980,121252981,+	0.165081	-inf
UCUGCUGUGGUUUCUGGGCUUCUUA	17-qA3.3-26735	chr17,27338002,27338003,+	19.9579	0	.	ENSMUSG00000000085	ENSMUST00000000087	Scmh1	-0.172658	no	279.496	302.233	240.897	295.359	20 nt	rep1	rep1	chr4,120505341,120505342,+	0.109989	-5.54745
UCUGCUGUGGUUUCUGGGCUUCUUA	17-qA3.3-26735	chr17,27338002,27338003,+	19.9579	0	.	ENSMUSG00000000085	ENSMUST00000000087	Scmh1	-0.172658	no	279.496	302.233	240.897	295.359	20 nt	rep1	rep3	chr4,120505341,120505342,+	0.109989	-5.32417
UUAUGAUUAAAUUUGUUUCUCAAGG	17-qA3.3-26735	chr17,27338500,27338501,+	995.244	0	RLTR24	ENSMUSG00000044627	ENSMUST00000127131	Swi5	0.00610608	no	2492.79	2540.38	2452.4	2485.6	21 nt	rep1	rep1	chr2,32286786,32286787,-	0.199169	-6.40408
UUAUGAUUAAAUUUGUUUCUCAAGG	17-qA3.3-26735	chr17,27338500,27338501,+	995.244	0	RLTR24	ENSMUSG00000044627	ENSMUST00000127131	Swi5	0.00610608	no	2492.79	2540.38	2452.4	2485.6	21 nt	rep1	rep2	chr2,32286786,32286787,-	0.199169	-inf
UUAUGAUUAAAUUUGUUUCUCAAGG	17-qA3.3-26735	chr17,27338500,27338501,+	995.244	0	RLTR24	ENSMUSG00000044627	ENSMUST00000127131	Swi5	0.00610608	no	2492.79	2540.38	2452.4	2485.6	21 nt	rep1	rep3	chr2,32286786,32286787,-	0.199169	-inf
UUAUGAUUAAAUUUGUUUCUCAAGG	17-qA3.3-26735	chr17,27338500,27338501,+	995.244	0	RLTR24	ENSMUSG00000044627	ENSMUST00000127131	Swi5	0.00610608	no	2492.79	2540.38	2452.4	2485.6	21 nt	rep1	rep4	chr2,32286786,32286787,-	0.199169	-6.43954
UUAUGAUUAAAUUUGUUUCUCAAGG	17-qA3.3-26735	chr17,27338500,27338501,+	995.244	0	RLTR24	ENSMUSG00000044627	ENSMUST00000127131	Swi5	0.00610608	no	2492.79	2540.38	2452.4	2485.6	21 nt	rep2	rep1	chr2,32286786,32286787,-	0.250488	-6.73483
UUAUGAUUAAAUUUGUUUCUCAAGG	17-qA3.3-26735	chr17,27338500,27338501,+	995.244	0	RLTR24	ENSMUSG00000044627	ENSMUST00000127131	Swi5	0.00610608	no	2492.79	2540.38	2452.4	2485.6	21 nt	rep2	rep2	chr2,32286786,32286787,-	0.250488	-inf
UUAUGAUUAAAUUUGUUUCUCAAGG	17-qA3.3-26735	chr17,27338500,27338501,+	995.244	0	RLTR24	ENSMUSG00000044627	ENSMUST00000127131	Swi5	0.00610608	no	2492.79	2540.38	2452.4	2485.6	21 nt	rep2	rep3	chr2,32286786,32286787,-	0.250488	-inf
UUAUGAUUAAAUUUGUUUCUCAAGG	17-qA3.3-26735	chr17,27338500,27338501,+	995.244	0	RLTR24	ENSMUSG00000044627	ENSMUST00000127131	Swi5	0.00610608	no	2492.79	2540.38	2452.4	2485.6	21 nt	rep2	rep4	chr2,32286786,32286787,-	0.250488	-6.77029
UUAUGAUUAAAUUUGUUUCUCAAGG	17-qA3.3-26735	chr17,27338500,27338501,+	995.244	0	RLTR24	ENSMUSG00000044627	ENSMUST00000127131	Swi5	0.00610608	no	2492.79	2540.38	2452.4	2485.6	21 nt	rep3	rep1	chr2,32286786,32286787,-	0.26694	-6.82661
UUAUGAUUAAAUUUGUUUCUCAAGG	17-qA3.3-26735	chr17,27338500,27338501,+	995.244	0	RLTR24	ENSMUSG00000044627	ENSMUST00000127131	Swi5	0.00610608	no	2492.79	2540.38	2452.4	2485.6	21 nt	rep3	rep2	chr2,32286786,32286787,-	0.26694	-inf
UUAUGAUUAAAUUUGUUUCUCAAGG	17-qA3.3-26735	chr17,27338500,27338501,+	995.244	0	RLTR24	ENSMUSG00000044627	ENSMUST00000127131	Swi5	0.00610608	no	2492.79	2540.38	2452.4	2485.6	21 nt	rep3	rep3	chr2,32286786,32286787,-	0.26694	-inf
UUAUGAUUAAAUUUGUUUCUCAAGG	17-qA3.3-26735	chr17,27338500,27338501,+	995.244	0	RLTR24	ENSMUSG00000044627	ENSMUST00000127131	Swi5	0.00610608	no	2492.79	2540.38	2452.4	2485.6	21 nt	rep3	rep4	chr2,32286786,32286787,-	0.26694	-6.86207
UUAUGAUUAAAUUUGUUUCUCAAGG	17-qA3.3-26735	chr17,27338500,27338501,+	995.244	0	RLTR24	ENSMUSG00000044627	ENSMUST00000127131	Swi5	0.00610608	no	2492.79	2540.38	2452.4	2485.6	21 nt	rep4	rep1	chr2,32286786,32286787,-	0.173957	-6.20882
UUAUGAUUAAAUUUGUUUCUCAAGG	17-qA3.3-26735	chr17,27338500,27338501,+	995.244	0	RLTR24	ENSMUSG00000044627	ENSMUST00000127131	Swi5	0.00610608	no	2492.79	2540.38	2452.4	2485.6	21 nt	rep4	rep2	chr2,32286786,32286787,-	0.173957	-inf
UUAUGAUUAAAUUUGUUUCUCAAGG	17-qA3.3-26735	chr17,27338500,27338501,+	995.244	0	RLTR24	ENSMUSG00000044627	ENSMUST00000127131	Swi5	0.00610608	no	2492.79	2540.38	2452.4	2485.6	21 nt	rep4	rep3	chr2,32286786,32286787,-	0.173957	-inf
UUAUGAUUAAAUUUGUUUCUCAAGG	17-qA3.3-26735	chr17,27338500,27338501,+	995.244	0	RLTR24	ENSMUSG00000044627	ENSMUST00000127131	Swi5	0.00610608	no	2492.79	2540.38	2452.4	2485.6	21 nt	rep4	rep4	chr2,32286786,32286787,-	0.173957	-6.24428
UGUUUUUUGUUGUUUUUUUUCUUGA	17-qA3.3-26735	chr17,27339717,27339718,+	52.5295	0	.	ENSMUSG00000025527	ENSMUST00000026601	Satl1	-0.159342	no	2.21859	2.55249	2.95818	1.14511	20 nt	rep1	rep3	chrX,112384409,112384410,-	0.151606	-inf
UGUUUUUUGUUGUUUUUUUUCUUGA	17-qA3.3-26735	chr17,27339717,27339718,+	52.5295	0	.	ENSMUSG00000025527	ENSMUST00000026601	Satl1	-0.159342	no	2.21859	2.55249	2.95818	1.14511	20 nt	rep1	rep4	chrX,112384409,112384410,-	0.151606	-inf
UGUUUUUUGUUGUUUUUUUUCUUGA	17-qA3.3-26735	chr17,27339717,27339718,+	52.5295	0	.	ENSMUSG00000034818	ENSMUST00000119060	Celf5	-0.563534	yes	304.047	320.731	328.364	263.047	20 nt	rep4	rep1	chr10,81459738,81459739,-	0.105887	-inf
UUGUUUUUUUUCUUGAGUCUUCCCU	17-qA3.3-26735	chr17,27339726,27339727,+	99.1264	0	.	ENSMUSG00000024576	ENSMUST00000170862	Csnk1a1	0.0303585	no	294.998	332.795	254.615	297.583	22 nt	rep1	rep1	chr18,61588061,61588062,+	0.157551	-6.06591
UUGUUUUUUUUCUUGAGUCUUCCCU	17-qA3.3-26735	chr17,27339726,27339727,+	99.1264	0	.	ENSMUSG00000024576	ENSMUST00000170862	Csnk1a1	0.0303585	no	294.998	332.795	254.615	297.583	22 nt	rep1	rep2	chr18,61588061,61588062,+	0.157551	-5.25047
UUGUUUUUUUUCUUGAGUCUUCCCU	17-qA3.3-26735	chr17,27339726,27339727,+	99.1264	0	.	ENSMUSG00000024576	ENSMUST00000170862	Csnk1a1	0.0303585	no	294.998	332.795	254.615	297.583	22 nt	rep1	rep3	chr18,61588061,61588062,+	0.157551	-5.84263
UUGUUUUUUUUCUUGAGUCUUCCCU	17-qA3.3-26735	chr17,27339726,27339727,+	99.1264	0	.	ENSMUSG00000024576	ENSMUST00000170862	Csnk1a1	0.0303585	no	294.998	332.795	254.615	297.583	22 nt	rep1	rep4	chr18,61588061,61588062,+	0.157551	-4.10137
UUGUUUUUUUUCUUGAGUCUUCCCU	17-qA3.3-26735	chr17,27339726,27339727,+	99.1264	0	.	ENSMUSG00000024576	ENSMUST00000170862	Csnk1a1	0.0303585	no	294.998	332.795	254.615	297.583	22 nt	rep2	rep3	chr18,61588061,61588062,+	0.329756	-6.90821
UUGUUUUUUUUCUUGAGUCUUCCCU	17-qA3.3-26735	chr17,27339726,27339727,+	99.1264	0	.	ENSMUSG00000024576	ENSMUST00000170862	Csnk1a1	0.0303585	no	294.998	332.795	254.615	297.583	22 nt	rep4	rep1	chr18,61588061,61588062,+	0.223118	-6.5679
UUGUUUUUUUUCUUGAGUCUUCCCU	17-qA3.3-26735	chr17,27339726,27339727,+	99.1264	0	.	ENSMUSG00000024576	ENSMUST00000170862	Csnk1a1	0.0303585	no	294.998	332.795	254.615	297.583	22 nt	rep4	rep2	chr18,61588061,61588062,+	0.223118	-5.75246
UUGUUUUUUUUCUUGAGUCUUCCCU	17-qA3.3-26735	chr17,27339726,27339727,+	99.1264	0	.	ENSMUSG00000024576	ENSMUST00000170862	Csnk1a1	0.0303585	no	294.998	332.795	254.615	297.583	22 nt	rep4	rep3	chr18,61588061,61588062,+	0.223118	-6.34462
UUGUUUUUUUUCUUGAGUCUUCCCU	17-qA3.3-26735	chr17,27339726,27339727,+	99.1264	0	.	ENSMUSG00000024576	ENSMUST00000170862	Csnk1a1	0.0303585	no	294.998	332.795	254.615	297.583	22 nt	rep4	rep4	chr18,61588061,61588062,+	0.223118	-4.60335
UAACCAUUGAGCAAAAGAAGUCAGA	17-qA3.3-26735	chr17,27340248,27340249,+	550.676	0	.	ENSMUSG00000034211	ENSMUST00000121813	Mrps17	0.2663	no	332.603	378.892	356.587	262.331	g2-g15	rep1	rep1	chr5,129718201,129718202,+	0.651014	-5.11278
UAACCAUUGAGCAAAAGAAGUCAGA	17-qA3.3-26735	chr17,27340248,27340249,+	550.676	0	.	ENSMUSG00000034211	ENSMUST00000121813	Mrps17	0.2663	no	332.603	378.892	356.587	262.331	g2-g15	rep1	rep2	chr5,129718201,129718202,+	0.651014	-7.29734
UAACCAUUGAGCAAAAGAAGUCAGA	17-qA3.3-26735	chr17,27340248,27340249,+	550.676	0	.	ENSMUSG00000034211	ENSMUST00000121813	Mrps17	0.2663	no	332.603	378.892	356.587	262.331	g2-g15	rep1	rep3	chr5,129718201,129718202,+	0.651014	-7.8895
UAACCAUUGAGCAAAAGAAGUCAGA	17-qA3.3-26735	chr17,27340248,27340249,+	550.676	0	.	ENSMUSG00000034211	ENSMUST00000121813	Mrps17	0.2663	no	332.603	378.892	356.587	262.331	g2-g15	rep1	rep4	chr5,129718201,129718202,+	0.651014	-4.82631
UAACCAUUGAGCAAAAGAAGUCAGA	17-qA3.3-26735	chr17,27340248,27340249,+	550.676	0	.	ENSMUSG00000034211	ENSMUST00000121813	Mrps17	0.2663	no	332.603	378.892	356.587	262.331	g2-g15	rep2	rep1	chr5,129718201,129718202,+	0.760976	-5.33794
UAACCAUUGAGCAAAAGAAGUCAGA	17-qA3.3-26735	chr17,27340248,27340249,+	550.676	0	.	ENSMUSG00000034211	ENSMUST00000121813	Mrps17	0.2663	no	332.603	378.892	356.587	262.331	g2-g15	rep2	rep2	chr5,129718201,129718202,+	0.760976	-7.52251
UAACCAUUGAGCAAAAGAAGUCAGA	17-qA3.3-26735	chr17,27340248,27340249,+	550.676	0	.	ENSMUSG00000034211	ENSMUST00000121813	Mrps17	0.2663	no	332.603	378.892	356.587	262.331	g2-g15	rep2	rep3	chr5,129718201,129718202,+	0.760976	-8.11466
UAACCAUUGAGCAAAAGAAGUCAGA	17-qA3.3-26735	chr17,27340248,27340249,+	550.676	0	.	ENSMUSG00000034211	ENSMUST00000121813	Mrps17	0.2663	no	332.603	378.892	356.587	262.331	g2-g15	rep2	rep4	chr5,129718201,129718202,+	0.760976	-5.05147
UAACCAUUGAGCAAAAGAAGUCAGA	17-qA3.3-26735	chr17,27340248,27340249,+	550.676	0	.	ENSMUSG00000034211	ENSMUST00000121813	Mrps17	0.2663	no	332.603	378.892	356.587	262.331	g2-g15	rep3	rep1	chr5,129718201,129718202,+	0.421484	-4.48557
UAACCAUUGAGCAAAAGAAGUCAGA	17-qA3.3-26735	chr17,27340248,27340249,+	550.676	0	.	ENSMUSG00000034211	ENSMUST00000121813	Mrps17	0.2663	no	332.603	378.892	356.587	262.331	g2-g15	rep3	rep2	chr5,129718201,129718202,+	0.421484	-6.67013
UAACCAUUGAGCAAAAGAAGUCAGA	17-qA3.3-26735	chr17,27340248,27340249,+	550.676	0	.	ENSMUSG00000034211	ENSMUST00000121813	Mrps17	0.2663	no	332.603	378.892	356.587	262.331	g2-g15	rep3	rep3	chr5,129718201,129718202,+	0.421484	-7.26229
UAACCAUUGAGCAAAAGAAGUCAGA	17-qA3.3-26735	chr17,27340248,27340249,+	550.676	0	.	ENSMUSG00000034211	ENSMUST00000121813	Mrps17	0.2663	no	332.603	378.892	356.587	262.331	g2-g15	rep3	rep4	chr5,129718201,129718202,+	0.421484	-4.1991
UAACCAUUGAGCAAAAGAAGUCAGA	17-qA3.3-26735	chr17,27340248,27340249,+	550.676	0	.	ENSMUSG00000034211	ENSMUST00000121813	Mrps17	0.2663	no	332.603	378.892	356.587	262.331	g2-g15	rep4	rep1	chr5,129718201,129718202,+	0.468926	-4.63945
UAACCAUUGAGCAAAAGAAGUCAGA	17-qA3.3-26735	chr17,27340248,27340249,+	550.676	0	.	ENSMUSG00000034211	ENSMUST00000121813	Mrps17	0.2663	no	332.603	378.892	356.587	262.331	g2-g15	rep4	rep2	chr5,129718201,129718202,+	0.468926	-6.82401
UAACCAUUGAGCAAAAGAAGUCAGA	17-qA3.3-26735	chr17,27340248,27340249,+	550.676	0	.	ENSMUSG00000034211	ENSMUST00000121813	Mrps17	0.2663	no	332.603	378.892	356.587	262.331	g2-g15	rep4	rep3	chr5,129718201,129718202,+	0.468926	-7.41617
UAACCAUUGAGCAAAAGAAGUCAGA	17-qA3.3-26735	chr17,27340248,27340249,+	550.676	0	.	ENSMUSG00000034211	ENSMUST00000121813	Mrps17	0.2663	no	332.603	378.892	356.587	262.331	g2-g15	rep4	rep4	chr5,129718201,129718202,+	0.468926	-4.35298
UGAUGUCACCUCCAACAAAUAGUGU	17-qA3.3-26735	chr17,27340593,27340594,+	191.013	0	.	ENSMUSG00000042744	ENSMUST00000042614	Hectd4	-0.211508	no	679.214	679.713	611.274	746.655	20 nt	rep3	rep1	chr5,121366874,121366875,+	0.108883	-inf
UGAUGUCACCUCCAACAAAUAGUGU	17-qA3.3-26735	chr17,27340593,27340594,+	191.013	0	.	ENSMUSG00000042744	ENSMUST00000042614	Hectd4	-0.211508	no	679.214	679.713	611.274	746.655	20 nt	rep3	rep2	chr5,121366874,121366875,+	0.108883	-inf
UGAUGUCACCUCCAACAAAUAGUGU	17-qA3.3-26735	chr17,27340593,27340594,+	191.013	0	.	ENSMUSG00000042744	ENSMUST00000042614	Hectd4	-0.211508	no	679.214	679.713	611.274	746.655	20 nt	rep3	rep3	chr5,121366874,121366875,+	0.108883	-inf
UUCCAUACUGCUGUUCAUCACCAAA	17-qA3.3-26735	chr17,27341527,27341528,+	47.8596	0	MTB_Mm	ENSMUSG00000100798	ENSMUST00000189394	Gm19589	0.411853	no	236.542	277.661	226.057	205.908	21 nt	rep1	rep3	chr1,88551680,88551681,+	0.561834	-3.35503
UUCCAUACUGCUGUUCAUCACCAAA	17-qA3.3-26735	chr17,27341527,27341528,+	47.8596	0	MTB_Mm	ENSMUSG00000100798	ENSMUST00000189394	Gm19589	0.411853	no	236.542	277.661	226.057	205.908	21 nt	rep2	rep1	chr1,88551680,88551681,+	1.21756	-3.80656
UUCCAUACUGCUGUUCAUCACCAAA	17-qA3.3-26735	chr17,27341527,27341528,+	47.8596	0	MTB_Mm	ENSMUSG00000100798	ENSMUST00000189394	Gm19589	0.411853	no	236.542	277.661	226.057	205.908	21 nt	rep2	rep3	chr1,88551680,88551681,+	1.21756	-4.4708
UUCCAUACUGCUGUUCAUCACCAAA	17-qA3.3-26735	chr17,27341527,27341528,+	47.8596	0	MTB_Mm	ENSMUSG00000100798	ENSMUST00000189394	Gm19589	0.411853	no	236.542	277.661	226.057	205.908	21 nt	rep2	rep4	chr1,88551680,88551681,+	1.21756	-3.65915
UUCCAUACUGCUGUUCAUCACCAAA	17-qA3.3-26735	chr17,27341527,27341528,+	47.8596	0	MTB_Mm	ENSMUSG00000100798	ENSMUST00000189394	Gm19589	0.411853	no	236.542	277.661	226.057	205.908	21 nt	rep3	rep1	chr1,88551680,88551681,+	1.26796	-3.86508
UUCCAUACUGCUGUUCAUCACCAAA	17-qA3.3-26735	chr17,27341527,27341528,+	47.8596	0	MTB_Mm	ENSMUSG00000100798	ENSMUST00000189394	Gm19589	0.411853	no	236.542	277.661	226.057	205.908	21 nt	rep3	rep3	chr1,88551680,88551681,+	1.26796	-4.52932
UUCCAUACUGCUGUUCAUCACCAAA	17-qA3.3-26735	chr17,27341527,27341528,+	47.8596	0	MTB_Mm	ENSMUSG00000100798	ENSMUST00000189394	Gm19589	0.411853	no	236.542	277.661	226.057	205.908	21 nt	rep3	rep4	chr1,88551680,88551681,+	1.26796	-3.71767
UUCCAUACUGCUGUUCAUCACCAAA	17-qA3.3-26735	chr17,27341527,27341528,+	47.8596	0	MTB_Mm	ENSMUSG00000100798	ENSMUST00000189394	Gm19589	0.411853	no	236.542	277.661	226.057	205.908	21 nt	rep4	rep3	chr1,88551680,88551681,+	0.673136	-3.61578
UCUCACAGAACCUAGGACUACCAGC	17-qA3.3-26735	chr17,27341670,27341671,+	34.9252	0	MTB_Mm	ENSMUSG00000097353	ENSMUST00000180477	A430046D13Rik	0.0397982	no	1175.24	1189.87	1142.14	1193.71	20 nt	rep3	rep1	chr10,128503707,128503708,+	0.122933	-5.70796
UCUCACAGAACCUAGGACUACCAGC	17-qA3.3-26735	chr17,27341670,27341671,+	34.9252	0	MTB_Mm	ENSMUSG00000097353	ENSMUST00000180477	A430046D13Rik	0.0397982	no	1175.24	1189.87	1142.14	1193.71	20 nt	rep3	rep2	chr10,128503707,128503708,+	0.122933	-4.30757
UCUCACAGAACCUAGGACUACCAGC	17-qA3.3-26735	chr17,27341670,27341671,+	34.9252	0	MTB_Mm	ENSMUSG00000097353	ENSMUST00000180477	A430046D13Rik	0.0397982	no	1175.24	1189.87	1142.14	1193.71	20 nt	rep3	rep3	chr10,128503707,128503708,+	0.122933	-inf
AUCUCAUGGAGGCAUUUUCUCAACU	17-qA3.3-26735	chr17,27341770,27341771,+	45.9584	0	MTB_Mm	ENSMUSG00000116244	ENSMUST00000229369	AL844841.3	0.150142	no	1205.83	1264.31	1165.24	1187.95	23 nt	rep1	rep1	chr2,68566557,68566558,+	0.145661	-inf
AUCUCAUGGAGGCAUUUUCUCAACU	17-qA3.3-26735	chr17,27341770,27341771,+	45.9584	0	MTB_Mm	ENSMUSG00000116244	ENSMUST00000229369	AL844841.3	0.150142	no	1205.83	1264.31	1165.24	1187.95	23 nt	rep1	rep2	chr2,68566557,68566558,+	0.145661	-3.55231
AUCUCAUGGAGGCAUUUUCUCAACU	17-qA3.3-26735	chr17,27341770,27341771,+	45.9584	0	MTB_Mm	ENSMUSG00000116244	ENSMUST00000229369	AL844841.3	0.150142	no	1205.83	1264.31	1165.24	1187.95	23 nt	rep1	rep3	chr2,68566557,68566558,+	0.145661	-inf
AUCUCAUGGAGGCAUUUUCUCAACU	17-qA3.3-26735	chr17,27341770,27341771,+	45.9584	0	MTB_Mm	ENSMUSG00000116244	ENSMUST00000229369	AL844841.3	0.150142	no	1205.83	1264.31	1165.24	1187.95	23 nt	rep1	rep4	chr2,68566557,68566558,+	0.145661	-5.98817
AUCUCAUGGAGGCAUUUUCUCAACU	17-qA3.3-26735	chr17,27341770,27341771,+	45.9584	0	MTB_Mm	ENSMUSG00000116244	ENSMUST00000229369	AL844841.3	0.150142	no	1205.83	1264.31	1165.24	1187.95	23 nt	rep2	rep1	chr2,68566557,68566558,+	0.225122	-inf
AUCUCAUGGAGGCAUUUUCUCAACU	17-qA3.3-26735	chr17,27341770,27341771,+	45.9584	0	MTB_Mm	ENSMUSG00000116244	ENSMUST00000229369	AL844841.3	0.150142	no	1205.83	1264.31	1165.24	1187.95	23 nt	rep2	rep2	chr2,68566557,68566558,+	0.225122	-4.1804
AUCUCAUGGAGGCAUUUUCUCAACU	17-qA3.3-26735	chr17,27341770,27341771,+	45.9584	0	MTB_Mm	ENSMUSG00000116244	ENSMUST00000229369	AL844841.3	0.150142	no	1205.83	1264.31	1165.24	1187.95	23 nt	rep2	rep3	chr2,68566557,68566558,+	0.225122	-inf
AUCUCAUGGAGGCAUUUUCUCAACU	17-qA3.3-26735	chr17,27341770,27341771,+	45.9584	0	MTB_Mm	ENSMUSG00000116244	ENSMUST00000229369	AL844841.3	0.150142	no	1205.83	1264.31	1165.24	1187.95	23 nt	rep2	rep4	chr2,68566557,68566558,+	0.225122	-6.61626
UCUCAUGGAGGCAUUUUCUCAACUG	17-qA3.3-26735	chr17,27341771,27341772,+	27.237	0	MTB_Mm	ENSMUSG00000116244	ENSMUST00000229369	AL844841.3	0.150142	no	1205.83	1264.31	1165.24	1187.95	23 nt	rep2	rep1	chr2,68566556,68566557,+	0.123659	-inf
UCUCAUGGAGGCAUUUUCUCAACUG	17-qA3.3-26735	chr17,27341771,27341772,+	27.237	0	MTB_Mm	ENSMUSG00000116244	ENSMUST00000229369	AL844841.3	0.150142	no	1205.83	1264.31	1165.24	1187.95	23 nt	rep2	rep3	chr2,68566556,68566557,+	0.123659	-4.49318
UCUCAUGGAGGCAUUUUCUCAACUG	17-qA3.3-26735	chr17,27341771,27341772,+	27.237	0	MTB_Mm	ENSMUSG00000116244	ENSMUST00000229369	AL844841.3	0.150142	no	1205.83	1264.31	1165.24	1187.95	23 nt	rep2	rep4	chr2,68566556,68566557,+	0.123659	-inf
UAGCAGCCCCAUUUCAUCAUGGUCC	17-qA3.3-26735	chr17,27341934,27341935,+	37.5616	0	CR1_Mam	ENSMUSG00000003119	ENSMUST00000107538	Cdk12	0.0172914	no	412.445	465.87	358.076	413.388	20 nt	rep1	rep1	chr11,98224484,98224485,+	0.112961	-5.58592
UAGCAGCCCCAUUUCAUCAUGGUCC	17-qA3.3-26735	chr17,27341934,27341935,+	37.5616	0	CR1_Mam	ENSMUSG00000003119	ENSMUST00000107538	Cdk12	0.0172914	no	412.445	465.87	358.076	413.388	20 nt	rep2	rep1	chr11,98224484,98224485,+	0.21878	-6.53957
UAGCAGCCCCAUUUCAUCAUGGUCC	17-qA3.3-26735	chr17,27341934,27341935,+	37.5616	0	CR1_Mam	ENSMUSG00000003119	ENSMUST00000107538	Cdk12	0.0172914	no	412.445	465.87	358.076	413.388	20 nt	rep2	rep2	chr11,98224484,98224485,+	0.21878	-6.72414
AUUUGUUGAAUGGAUGAAUGGGUGG	17-qA3.3-26735	chr17,27345061,27345062,+	89.4375	0	L2a	ENSMUSG00000034636	ENSMUST00000043616	Zyg11b	0.496273	yes	95.2103	98.5527	85.6903	101.388	g2-g15	rep3	rep1	chr4,108244750,108244751,-	0.25289	-inf
AUUUGUUGAAUGGAUGAAUGGGUGG	17-qA3.3-26735	chr17,27345061,27345062,+	89.4375	0	L2a	ENSMUSG00000034636	ENSMUST00000043616	Zyg11b	0.496273	yes	95.2103	98.5527	85.6903	101.388	g2-g15	rep3	rep2	chr4,108244750,108244751,-	0.25289	-6.93317
AUUUGUUGAAUGGAUGAAUGGGUGG	17-qA3.3-26735	chr17,27345061,27345062,+	89.4375	0	L2a	ENSMUSG00000034636	ENSMUST00000043616	Zyg11b	0.496273	yes	95.2103	98.5527	85.6903	101.388	g2-g15	rep3	rep3	chr4,108244750,108244751,-	0.25289	-inf
AUUUGUUGAAUGGAUGAAUGGGUGG	17-qA3.3-26735	chr17,27345061,27345062,+	89.4375	0	L2a	ENSMUSG00000034636	ENSMUST00000043616	Zyg11b	0.496273	yes	95.2103	98.5527	85.6903	101.388	g2-g15	rep3	rep4	chr4,108244750,108244751,-	0.25289	-3.46213
UUUGUUGAAUGGAUGAAUGGGUGGA	17-qA3.3-26735	chr17,27345062,27345063,+	1639.32	0	L2a	ENSMUSG00000034636	ENSMUST00000043616	Zyg11b	0.496273	yes	95.2103	98.5527	85.6903	101.388	g2-g15	rep1	rep1	chr4,108244751,108244752,-	0.692631	-3.39483
UUUGUUGAAUGGAUGAAUGGGUGGA	17-qA3.3-26735	chr17,27345062,27345063,+	1639.32	0	L2a	ENSMUSG00000034636	ENSMUST00000043616	Zyg11b	0.496273	yes	95.2103	98.5527	85.6903	101.388	g2-g15	rep1	rep2	chr4,108244751,108244752,-	0.692631	-5.80178
UUUGUUGAAUGGAUGAAUGGGUGGA	17-qA3.3-26735	chr17,27345062,27345063,+	1639.32	0	L2a	ENSMUSG00000034636	ENSMUST00000043616	Zyg11b	0.496273	yes	95.2103	98.5527	85.6903	101.388	g2-g15	rep1	rep3	chr4,108244751,108244752,-	0.692631	-3.22401
UUUGUUGAAUGGAUGAAUGGGUGGA	17-qA3.3-26735	chr17,27345062,27345063,+	1639.32	0	L2a	ENSMUSG00000034636	ENSMUST00000043616	Zyg11b	0.496273	yes	95.2103	98.5527	85.6903	101.388	g2-g15	rep1	rep4	chr4,108244751,108244752,-	0.692631	-3.59378
UUUGUUGAAUGGAUGAAUGGGUGGA	17-qA3.3-26735	chr17,27345062,27345063,+	1639.32	0	L2a	ENSMUSG00000034636	ENSMUST00000043616	Zyg11b	0.496273	yes	95.2103	98.5527	85.6903	101.388	g2-g15	rep2	rep1	chr4,108244751,108244752,-	1.57902	-4.5837
UUUGUUGAAUGGAUGAAUGGGUGGA	17-qA3.3-26735	chr17,27345062,27345063,+	1639.32	0	L2a	ENSMUSG00000034636	ENSMUST00000043616	Zyg11b	0.496273	yes	95.2103	98.5527	85.6903	101.388	g2-g15	rep2	rep2	chr4,108244751,108244752,-	1.57902	-6.99065
UUUGUUGAAUGGAUGAAUGGGUGGA	17-qA3.3-26735	chr17,27345062,27345063,+	1639.32	0	L2a	ENSMUSG00000034636	ENSMUST00000043616	Zyg11b	0.496273	yes	95.2103	98.5527	85.6903	101.388	g2-g15	rep2	rep3	chr4,108244751,108244752,-	1.57902	-4.41288
UUUGUUGAAUGGAUGAAUGGGUGGA	17-qA3.3-26735	chr17,27345062,27345063,+	1639.32	0	L2a	ENSMUSG00000034636	ENSMUST00000043616	Zyg11b	0.496273	yes	95.2103	98.5527	85.6903	101.388	g2-g15	rep2	rep4	chr4,108244751,108244752,-	1.57902	-4.78265
UUUGUUGAAUGGAUGAAUGGGUGGA	17-qA3.3-26735	chr17,27345062,27345063,+	1639.32	0	L2a	ENSMUSG00000034636	ENSMUST00000043616	Zyg11b	0.496273	yes	95.2103	98.5527	85.6903	101.388	g2-g15	rep3	rep1	chr4,108244751,108244752,-	0.677887	-3.36378
UUUGUUGAAUGGAUGAAUGGGUGGA	17-qA3.3-26735	chr17,27345062,27345063,+	1639.32	0	L2a	ENSMUSG00000034636	ENSMUST00000043616	Zyg11b	0.496273	yes	95.2103	98.5527	85.6903	101.388	g2-g15	rep3	rep2	chr4,108244751,108244752,-	0.677887	-5.77074
UUUGUUGAAUGGAUGAAUGGGUGGA	17-qA3.3-26735	chr17,27345062,27345063,+	1639.32	0	L2a	ENSMUSG00000034636	ENSMUST00000043616	Zyg11b	0.496273	yes	95.2103	98.5527	85.6903	101.388	g2-g15	rep3	rep3	chr4,108244751,108244752,-	0.677887	-3.19297
UUUGUUGAAUGGAUGAAUGGGUGGA	17-qA3.3-26735	chr17,27345062,27345063,+	1639.32	0	L2a	ENSMUSG00000034636	ENSMUST00000043616	Zyg11b	0.496273	yes	95.2103	98.5527	85.6903	101.388	g2-g15	rep3	rep4	chr4,108244751,108244752,-	0.677887	-3.56274
UUUGUUGAAUGGAUGAAUGGGUGGA	17-qA3.3-26735	chr17,27345062,27345063,+	1639.32	0	L2a	ENSMUSG00000034636	ENSMUST00000043616	Zyg11b	0.496273	yes	95.2103	98.5527	85.6903	101.388	g2-g15	rep4	rep1	chr4,108244751,108244752,-	0.70339	-3.41706
UUUGUUGAAUGGAUGAAUGGGUGGA	17-qA3.3-26735	chr17,27345062,27345063,+	1639.32	0	L2a	ENSMUSG00000034636	ENSMUST00000043616	Zyg11b	0.496273	yes	95.2103	98.5527	85.6903	101.388	g2-g15	rep4	rep2	chr4,108244751,108244752,-	0.70339	-5.82402
UUUGUUGAAUGGAUGAAUGGGUGGA	17-qA3.3-26735	chr17,27345062,27345063,+	1639.32	0	L2a	ENSMUSG00000034636	ENSMUST00000043616	Zyg11b	0.496273	yes	95.2103	98.5527	85.6903	101.388	g2-g15	rep4	rep3	chr4,108244751,108244752,-	0.70339	-3.24625
UUUGUUGAAUGGAUGAAUGGGUGGA	17-qA3.3-26735	chr17,27345062,27345063,+	1639.32	0	L2a	ENSMUSG00000034636	ENSMUST00000043616	Zyg11b	0.496273	yes	95.2103	98.5527	85.6903	101.388	g2-g15	rep4	rep4	chr4,108244751,108244752,-	0.70339	-3.61602
UGCUCUGCACAGUAAACACACAGGA	17-qA3.3-26735	chr17,27345458,27345459,+	293.428	0	.	ENSMUSG00000074227	ENSMUST00000207601	Spint2	-0.126417	no	1927.65	1922.57	1769.62	2090.77	20 nt	rep1	rep1	chr7,29260122,29260123,-	0.145661	-inf
UGCUCUGCACAGUAAACACACAGGA	17-qA3.3-26735	chr17,27345458,27345459,+	293.428	0	.	ENSMUSG00000074227	ENSMUST00000207601	Spint2	-0.126417	no	1927.65	1922.57	1769.62	2090.77	20 nt	rep1	rep2	chr7,29260122,29260123,-	0.145661	-inf
UGCUCUGCACAGUAAACACACAGGA	17-qA3.3-26735	chr17,27345458,27345459,+	293.428	0	.	ENSMUSG00000074227	ENSMUST00000207601	Spint2	-0.126417	no	1927.65	1922.57	1769.62	2090.77	20 nt	rep1	rep3	chr7,29260122,29260123,-	0.145661	-4.14446
UUUAUUCCAAAGGUGGUUUUCUACA	17-qA3.3-26735	chr17,27345897,27345898,+	20.1127	0	.	ENSMUSG00000032097	ENSMUST00000217034	Ddx6	0.390383	yes	300.524	327.064	275.679	298.828	20 nt	rep1	rep1	chr9,44640149,44640150,+	0.175387	-3.63567
UUUAUUCCAAAGGUGGUUUUCUACA	17-qA3.3-26735	chr17,27345897,27345898,+	20.1127	0	.	ENSMUSG00000032097	ENSMUST00000217034	Ddx6	0.390383	yes	300.524	327.064	275.679	298.828	20 nt	rep1	rep2	chr9,44640149,44640150,+	0.175387	-6.4052
UUUAUUCCAAAGGUGGUUUUCUACA	17-qA3.3-26735	chr17,27345897,27345898,+	20.1127	0	.	ENSMUSG00000032097	ENSMUST00000217034	Ddx6	0.390383	yes	300.524	327.064	275.679	298.828	20 nt	rep1	rep3	chr9,44640149,44640150,+	0.175387	-5.99735
UUUAUUCCAAAGGUGGUUUUCUACA	17-qA3.3-26735	chr17,27345897,27345898,+	20.1127	0	.	ENSMUSG00000032097	ENSMUST00000217034	Ddx6	0.390383	yes	300.524	327.064	275.679	298.828	20 nt	rep1	rep4	chr9,44640149,44640150,+	0.175387	-3.67113
UUUAUUCCAAAGGUGGUUUUCUACA	17-qA3.3-26735	chr17,27345897,27345898,+	20.1127	0	.	ENSMUSG00000032097	ENSMUST00000217034	Ddx6	0.390383	yes	300.524	327.064	275.679	298.828	20 nt	rep2	rep1	chr9,44640149,44640150,+	0.149024	-3.40067
UUUAUUCCAAAGGUGGUUUUCUACA	17-qA3.3-26735	chr17,27345897,27345898,+	20.1127	0	.	ENSMUSG00000032097	ENSMUST00000217034	Ddx6	0.390383	yes	300.524	327.064	275.679	298.828	20 nt	rep2	rep2	chr9,44640149,44640150,+	0.149024	-6.1702
UUUAUUCCAAAGGUGGUUUUCUACA	17-qA3.3-26735	chr17,27345897,27345898,+	20.1127	0	.	ENSMUSG00000032097	ENSMUST00000217034	Ddx6	0.390383	yes	300.524	327.064	275.679	298.828	20 nt	rep2	rep3	chr9,44640149,44640150,+	0.149024	-5.76235
UUUAUUCCAAAGGUGGUUUUCUACA	17-qA3.3-26735	chr17,27345897,27345898,+	20.1127	0	.	ENSMUSG00000032097	ENSMUST00000217034	Ddx6	0.390383	yes	300.524	327.064	275.679	298.828	20 nt	rep2	rep4	chr9,44640149,44640150,+	0.149024	-3.43613
UUUAUUCCAAAGGUGGUUUUCUACA	17-qA3.3-26735	chr17,27345897,27345898,+	20.1127	0	.	ENSMUSG00000032097	ENSMUST00000217034	Ddx6	0.390383	yes	300.524	327.064	275.679	298.828	20 nt	rep3	rep1	chr9,44640149,44640150,+	0.115908	-3.03811
UUUAUUCCAAAGGUGGUUUUCUACA	17-qA3.3-26735	chr17,27345897,27345898,+	20.1127	0	.	ENSMUSG00000032097	ENSMUST00000217034	Ddx6	0.390383	yes	300.524	327.064	275.679	298.828	20 nt	rep3	rep2	chr9,44640149,44640150,+	0.115908	-5.80764
UUUAUUCCAAAGGUGGUUUUCUACA	17-qA3.3-26735	chr17,27345897,27345898,+	20.1127	0	.	ENSMUSG00000032097	ENSMUST00000217034	Ddx6	0.390383	yes	300.524	327.064	275.679	298.828	20 nt	rep3	rep3	chr9,44640149,44640150,+	0.115908	-5.39979
UUUAUUCCAAAGGUGGUUUUCUACA	17-qA3.3-26735	chr17,27345897,27345898,+	20.1127	0	.	ENSMUSG00000032097	ENSMUST00000217034	Ddx6	0.390383	yes	300.524	327.064	275.679	298.828	20 nt	rep3	rep4	chr9,44640149,44640150,+	0.115908	-3.07357
UGUCAGGUGUGGACUUGUGUCUGCA	17-qA3.3-26735	chr17,27346264,27346265,+	23.5801	0	.	ENSMUSG00000027531	ENSMUST00000065938	Impa1	-0.00575321	no	1164.33	1217.13	1017.5	1258.35	20 nt	rep1	rep1	chr3,10314710,10314711,-	0.145661	-4.95271
UGUCAGGUGUGGACUUGUGUCUGCA	17-qA3.3-26735	chr17,27346264,27346265,+	23.5801	0	.	ENSMUSG00000027531	ENSMUST00000065938	Impa1	-0.00575321	no	1164.33	1217.13	1017.5	1258.35	20 nt	rep1	rep2	chr3,10314710,10314711,-	0.145661	-inf
UGUCAGGUGUGGACUUGUGUCUGCA	17-qA3.3-26735	chr17,27346264,27346265,+	23.5801	0	.	ENSMUSG00000027531	ENSMUST00000065938	Impa1	-0.00575321	no	1164.33	1217.13	1017.5	1258.35	20 nt	rep1	rep3	chr3,10314710,10314711,-	0.145661	-5.72942
UGUCAGGUGUGGACUUGUGUCUGCA	17-qA3.3-26735	chr17,27346264,27346265,+	23.5801	0	.	ENSMUSG00000027531	ENSMUST00000065938	Impa1	-0.00575321	no	1164.33	1217.13	1017.5	1258.35	20 nt	rep1	rep4	chr3,10314710,10314711,-	0.145661	-inf
UGUCAGGUGUGGACUUGUGUCUGCA	17-qA3.3-26735	chr17,27346264,27346265,+	23.5801	0	.	ENSMUSG00000027531	ENSMUST00000065938	Impa1	-0.00575321	no	1164.33	1217.13	1017.5	1258.35	20 nt	rep2	rep1	chr3,10314710,10314711,-	0.313902	-6.06041
UGUCAGGUGUGGACUUGUGUCUGCA	17-qA3.3-26735	chr17,27346264,27346265,+	23.5801	0	.	ENSMUSG00000027531	ENSMUST00000065938	Impa1	-0.00575321	no	1164.33	1217.13	1017.5	1258.35	20 nt	rep2	rep2	chr3,10314710,10314711,-	0.313902	-inf
UGUCAGGUGUGGACUUGUGUCUGCA	17-qA3.3-26735	chr17,27346264,27346265,+	23.5801	0	.	ENSMUSG00000027531	ENSMUST00000065938	Impa1	-0.00575321	no	1164.33	1217.13	1017.5	1258.35	20 nt	rep2	rep3	chr3,10314710,10314711,-	0.313902	-6.83712
UGUCAGGUGUGGACUUGUGUCUGCA	17-qA3.3-26735	chr17,27346264,27346265,+	23.5801	0	.	ENSMUSG00000027531	ENSMUST00000065938	Impa1	-0.00575321	no	1164.33	1217.13	1017.5	1258.35	20 nt	rep2	rep4	chr3,10314710,10314711,-	0.313902	-inf
UGUCAGGUGUGGACUUGUGUCUGCA	17-qA3.3-26735	chr17,27346264,27346265,+	23.5801	0	.	ENSMUSG00000027531	ENSMUST00000065938	Impa1	-0.00575321	no	1164.33	1217.13	1017.5	1258.35	20 nt	rep3	rep1	chr3,10314710,10314711,-	0.186155	-5.3066
UGUCAGGUGUGGACUUGUGUCUGCA	17-qA3.3-26735	chr17,27346264,27346265,+	23.5801	0	.	ENSMUSG00000027531	ENSMUST00000065938	Impa1	-0.00575321	no	1164.33	1217.13	1017.5	1258.35	20 nt	rep3	rep2	chr3,10314710,10314711,-	0.186155	-inf
UGUCAGGUGUGGACUUGUGUCUGCA	17-qA3.3-26735	chr17,27346264,27346265,+	23.5801	0	.	ENSMUSG00000027531	ENSMUST00000065938	Impa1	-0.00575321	no	1164.33	1217.13	1017.5	1258.35	20 nt	rep3	rep3	chr3,10314710,10314711,-	0.186155	-6.08331
UGUCAGGUGUGGACUUGUGUCUGCA	17-qA3.3-26735	chr17,27346264,27346265,+	23.5801	0	.	ENSMUSG00000027531	ENSMUST00000065938	Impa1	-0.00575321	no	1164.33	1217.13	1017.5	1258.35	20 nt	rep3	rep4	chr3,10314710,10314711,-	0.186155	-inf
UACUGUUCUAGUUUCUGGGGAUCUA	17-qA3.3-26735	chr17,27347140,27347141,+	169.252	0	.	ENSMUSG00000003779	ENSMUST00000167161	Kif20a	0.154088	no	1194.38	1118.28	1346.94	1117.93	20 nt	rep1	rep1	chr18,34631959,34631960,+	0.59156	-6.38965
UACUGUUCUAGUUUCUGGGGAUCUA	17-qA3.3-26735	chr17,27347140,27347141,+	169.252	0	.	ENSMUSG00000003779	ENSMUST00000167161	Kif20a	0.154088	no	1194.38	1118.28	1346.94	1117.93	20 nt	rep1	rep2	chr18,34631959,34631960,+	0.59156	-4.35182
UACUGUUCUAGUUUCUGGGGAUCUA	17-qA3.3-26735	chr17,27347140,27347141,+	169.252	0	.	ENSMUSG00000003779	ENSMUST00000167161	Kif20a	0.154088	no	1194.38	1118.28	1346.94	1117.93	20 nt	rep2	rep1	chr18,34631959,34631960,+	0.630976	-6.48272
UACUGUUCUAGUUUCUGGGGAUCUA	17-qA3.3-26735	chr17,27347140,27347141,+	169.252	0	.	ENSMUSG00000003779	ENSMUST00000167161	Kif20a	0.154088	no	1194.38	1118.28	1346.94	1117.93	20 nt	rep2	rep2	chr18,34631959,34631960,+	0.630976	-4.44488
UACUGUUCUAGUUUCUGGGGAUCUA	17-qA3.3-26735	chr17,27347140,27347141,+	169.252	0	.	ENSMUSG00000003779	ENSMUST00000167161	Kif20a	0.154088	no	1194.38	1118.28	1346.94	1117.93	20 nt	rep2	rep3	chr18,34631959,34631960,+	0.630976	-6.25943
UACUGUUCUAGUUUCUGGGGAUCUA	17-qA3.3-26735	chr17,27347140,27347141,+	169.252	0	.	ENSMUSG00000003779	ENSMUST00000167161	Kif20a	0.154088	no	1194.38	1118.28	1346.94	1117.93	20 nt	rep3	rep1	chr18,34631959,34631960,+	0.3407	-5.59363
UACUGUUCUAGUUUCUGGGGAUCUA	17-qA3.3-26735	chr17,27347140,27347141,+	169.252	0	.	ENSMUSG00000003779	ENSMUST00000167161	Kif20a	0.154088	no	1194.38	1118.28	1346.94	1117.93	20 nt	rep3	rep2	chr18,34631959,34631960,+	0.3407	-3.5558
UACUGUUCUAGUUUCUGGGGAUCUA	17-qA3.3-26735	chr17,27347140,27347141,+	169.252	0	.	ENSMUSG00000003779	ENSMUST00000167161	Kif20a	0.154088	no	1194.38	1118.28	1346.94	1117.93	20 nt	rep3	rep3	chr18,34631959,34631960,+	0.3407	-5.37035
UACUGUUCUAGUUUCUGGGGAUCUA	17-qA3.3-26735	chr17,27347140,27347141,+	169.252	0	.	ENSMUSG00000003779	ENSMUST00000167161	Kif20a	0.154088	no	1194.38	1118.28	1346.94	1117.93	20 nt	rep4	rep1	chr18,34631959,34631960,+	0.495398	-6.13372
UACUGUUCUAGUUUCUGGGGAUCUA	17-qA3.3-26735	chr17,27347140,27347141,+	169.252	0	.	ENSMUSG00000003779	ENSMUST00000167161	Kif20a	0.154088	no	1194.38	1118.28	1346.94	1117.93	20 nt	rep4	rep2	chr18,34631959,34631960,+	0.495398	-4.09589
UCCUCCCAAGUUACUCACAGUGUUU	17-qA3.3-26735	chr17,27348320,27348321,+	99.6356	0	ORR1F	ENSMUSG00000027822	ENSMUST00000160883	Slc33a1	0.0320893	no	98.6909	114.411	91.7644	89.8974	20 nt	rep1	rep1	chr3,63944676,63944677,-	0.127825	-3.44233
UCCUCCCAAGUUACUCACAGUGUUU	17-qA3.3-26735	chr17,27348320,27348321,+	99.6356	0	ORR1F	ENSMUSG00000027822	ENSMUST00000160883	Slc33a1	0.0320893	no	98.6909	114.411	91.7644	89.8974	20 nt	rep1	rep2	chr3,63944676,63944677,-	0.127825	-inf
UCCUCCCAAGUUACUCACAGUGUUU	17-qA3.3-26735	chr17,27348320,27348321,+	99.6356	0	ORR1F	ENSMUSG00000027822	ENSMUST00000160883	Slc33a1	0.0320893	no	98.6909	114.411	91.7644	89.8974	20 nt	rep1	rep3	chr3,63944676,63944677,-	0.127825	-3.54098
UCCUCCCAAGUUACUCACAGUGUUU	17-qA3.3-26735	chr17,27348320,27348321,+	99.6356	0	ORR1F	ENSMUSG00000027822	ENSMUST00000160883	Slc33a1	0.0320893	no	98.6909	114.411	91.7644	89.8974	20 nt	rep1	rep4	chr3,63944676,63944677,-	0.127825	-inf
UCCUCCCAAGUUACUCACAGUGUUU	17-qA3.3-26735	chr17,27348320,27348321,+	99.6356	0	ORR1F	ENSMUSG00000027822	ENSMUST00000160883	Slc33a1	0.0320893	no	98.6909	114.411	91.7644	89.8974	20 nt	rep2	rep1	chr3,63944676,63944677,-	0.123659	-3.39453
UCCUCCCAAGUUACUCACAGUGUUU	17-qA3.3-26735	chr17,27348320,27348321,+	99.6356	0	ORR1F	ENSMUSG00000027822	ENSMUST00000160883	Slc33a1	0.0320893	no	98.6909	114.411	91.7644	89.8974	20 nt	rep2	rep2	chr3,63944676,63944677,-	0.123659	-inf
UCCUCCCAAGUUACUCACAGUGUUU	17-qA3.3-26735	chr17,27348320,27348321,+	99.6356	0	ORR1F	ENSMUSG00000027822	ENSMUST00000160883	Slc33a1	0.0320893	no	98.6909	114.411	91.7644	89.8974	20 nt	rep2	rep3	chr3,63944676,63944677,-	0.123659	-3.49318
UCCUCCCAAGUUACUCACAGUGUUU	17-qA3.3-26735	chr17,27348320,27348321,+	99.6356	0	ORR1F	ENSMUSG00000025571	ENSMUST00000138299	Tnrc6c	-0.0402737	no	841.681	860.81	725.133	939.1	21 nt	rep2	rep4	chr11,117723200,117723201,+	0.120488	-4.71444
UCCUCCCAAGUUACUCACAGUGUUU	17-qA3.3-26735	chr17,27348320,27348321,+	99.6356	0	ORR1F	ENSMUSG00000027822	ENSMUST00000160883	Slc33a1	0.0320893	no	98.6909	114.411	91.7644	89.8974	20 nt	rep2	rep4	chr3,63944676,63944677,-	0.123659	-inf
UCCUCCCAAGUUACUCACAGUGUUU	17-qA3.3-26735	chr17,27348320,27348321,+	99.6356	0	ORR1F	ENSMUSG00000027822	ENSMUST00000160883	Slc33a1	0.0320893	no	98.6909	114.411	91.7644	89.8974	20 nt	rep3	rep1	chr3,63944676,63944677,-	0.105371	-3.16364
UCCUCCCAAGUUACUCACAGUGUUU	17-qA3.3-26735	chr17,27348320,27348321,+	99.6356	0	ORR1F	ENSMUSG00000027822	ENSMUST00000160883	Slc33a1	0.0320893	no	98.6909	114.411	91.7644	89.8974	20 nt	rep3	rep2	chr3,63944676,63944677,-	0.105371	-inf
UCCUCCCAAGUUACUCACAGUGUUU	17-qA3.3-26735	chr17,27348320,27348321,+	99.6356	0	ORR1F	ENSMUSG00000027822	ENSMUST00000160883	Slc33a1	0.0320893	no	98.6909	114.411	91.7644	89.8974	20 nt	rep3	rep3	chr3,63944676,63944677,-	0.105371	-3.26229
UCCUCCCAAGUUACUCACAGUGUUU	17-qA3.3-26735	chr17,27348320,27348321,+	99.6356	0	ORR1F	ENSMUSG00000027822	ENSMUST00000160883	Slc33a1	0.0320893	no	98.6909	114.411	91.7644	89.8974	20 nt	rep3	rep4	chr3,63944676,63944677,-	0.105371	-inf
UCCUCCCAAGUUACUCACAGUGUUU	17-qA3.3-26735	chr17,27348320,27348321,+	99.6356	0	ORR1F	ENSMUSG00000027822	ENSMUST00000160883	Slc33a1	0.0320893	no	98.6909	114.411	91.7644	89.8974	20 nt	rep4	rep1	chr3,63944676,63944677,-	0.109668	-3.22131
UCCUCCCAAGUUACUCACAGUGUUU	17-qA3.3-26735	chr17,27348320,27348321,+	99.6356	0	ORR1F	ENSMUSG00000027822	ENSMUST00000160883	Slc33a1	0.0320893	no	98.6909	114.411	91.7644	89.8974	20 nt	rep4	rep2	chr3,63944676,63944677,-	0.109668	-inf
UCCUCCCAAGUUACUCACAGUGUUU	17-qA3.3-26735	chr17,27348320,27348321,+	99.6356	0	ORR1F	ENSMUSG00000027822	ENSMUST00000160883	Slc33a1	0.0320893	no	98.6909	114.411	91.7644	89.8974	20 nt	rep4	rep3	chr3,63944676,63944677,-	0.109668	-3.31996
UCCUCCCAAGUUACUCACAGUGUUU	17-qA3.3-26735	chr17,27348320,27348321,+	99.6356	0	ORR1F	ENSMUSG00000027822	ENSMUST00000160883	Slc33a1	0.0320893	no	98.6909	114.411	91.7644	89.8974	20 nt	rep4	rep4	chr3,63944676,63944677,-	0.109668	-inf
UACUCACAGUGUUUGCAAAGCUGGA	17-qA3.3-26735	chr17,27348331,27348332,+	1622.18	0	.	ENSMUSG00000029999	ENSMUST00000032066	Tgfa	-0.0980583	no	105.962	98.1619	101.885	117.838	g2-g15	rep1	rep1	chr6,86271399,86271400,+	0.166469	-inf
UACUCACAGUGUUUGCAAAGCUGGA	17-qA3.3-26735	chr17,27348331,27348332,+	1622.18	0	.	ENSMUSG00000029999	ENSMUST00000032066	Tgfa	-0.0980583	no	105.962	98.1619	101.885	117.838	g2-g15	rep1	rep2	chr6,86271399,86271400,+	0.166469	-inf
UACUCACAGUGUUUGCAAAGCUGGA	17-qA3.3-26735	chr17,27348331,27348332,+	1622.18	0	.	ENSMUSG00000029999	ENSMUST00000032066	Tgfa	-0.0980583	no	105.962	98.1619	101.885	117.838	g2-g15	rep1	rep3	chr6,86271399,86271400,+	0.166469	-inf
UACUCACAGUGUUUGCAAAGCUGGA	17-qA3.3-26735	chr17,27348331,27348332,+	1622.18	0	.	ENSMUSG00000029999	ENSMUST00000032066	Tgfa	-0.0980583	no	105.962	98.1619	101.885	117.838	g2-g15	rep1	rep4	chr6,86271399,86271400,+	0.166469	-6.1808
UACUCACAGUGUUUGCAAAGCUGGA	17-qA3.3-26735	chr17,27348331,27348332,+	1622.18	0	.	ENSMUSG00000029999	ENSMUST00000032066	Tgfa	-0.0980583	no	105.962	98.1619	101.885	117.838	g2-g15	rep2	rep1	chr6,86271399,86271400,+	0.177561	-inf
UACUCACAGUGUUUGCAAAGCUGGA	17-qA3.3-26735	chr17,27348331,27348332,+	1622.18	0	.	ENSMUSG00000029999	ENSMUST00000032066	Tgfa	-0.0980583	no	105.962	98.1619	101.885	117.838	g2-g15	rep2	rep2	chr6,86271399,86271400,+	0.177561	-inf
UACUCACAGUGUUUGCAAAGCUGGA	17-qA3.3-26735	chr17,27348331,27348332,+	1622.18	0	.	ENSMUSG00000029999	ENSMUST00000032066	Tgfa	-0.0980583	no	105.962	98.1619	101.885	117.838	g2-g15	rep2	rep3	chr6,86271399,86271400,+	0.177561	-inf
UACUCACAGUGUUUGCAAAGCUGGA	17-qA3.3-26735	chr17,27348331,27348332,+	1622.18	0	.	ENSMUSG00000029999	ENSMUST00000032066	Tgfa	-0.0980583	no	105.962	98.1619	101.885	117.838	g2-g15	rep2	rep4	chr6,86271399,86271400,+	0.177561	-6.27387
UACUCACAGUGUUUGCAAAGCUGGA	17-qA3.3-26735	chr17,27348331,27348332,+	1622.18	0	.	ENSMUSG00000029999	ENSMUST00000032066	Tgfa	-0.0980583	no	105.962	98.1619	101.885	117.838	g2-g15	rep3	rep1	chr6,86271399,86271400,+	0.242353	-inf
UACUCACAGUGUUUGCAAAGCUGGA	17-qA3.3-26735	chr17,27348331,27348332,+	1622.18	0	.	ENSMUSG00000029999	ENSMUST00000032066	Tgfa	-0.0980583	no	105.962	98.1619	101.885	117.838	g2-g15	rep3	rep2	chr6,86271399,86271400,+	0.242353	-inf
UACUCACAGUGUUUGCAAAGCUGGA	17-qA3.3-26735	chr17,27348331,27348332,+	1622.18	0	.	ENSMUSG00000029999	ENSMUST00000032066	Tgfa	-0.0980583	no	105.962	98.1619	101.885	117.838	g2-g15	rep3	rep3	chr6,86271399,86271400,+	0.242353	-inf
UACUCACAGUGUUUGCAAAGCUGGA	17-qA3.3-26735	chr17,27348331,27348332,+	1622.18	0	.	ENSMUSG00000029999	ENSMUST00000032066	Tgfa	-0.0980583	no	105.962	98.1619	101.885	117.838	g2-g15	rep3	rep4	chr6,86271399,86271400,+	0.242353	-6.72266
UGCUAGAGAACAGGACACAGAAGGA	17-qA3.3-26735	chr17,27348374,27348375,+	1058.15	0	.	ENSMUSG00000029863	ENSMUST00000031895	Casp2	0.340284	no	106.912	107.959	102.836	109.94	20 nt	rep1	rep1	chr6,42280660,42280661,+	0.121879	-inf
UGCUAGAGAACAGGACACAGAAGGA	17-qA3.3-26735	chr17,27348374,27348375,+	1058.15	0	.	ENSMUSG00000029863	ENSMUST00000031895	Casp2	0.340284	no	106.912	107.959	102.836	109.94	20 nt	rep1	rep2	chr6,42280660,42280661,+	0.121879	-inf
UGCUAGAGAACAGGACACAGAAGGA	17-qA3.3-26735	chr17,27348374,27348375,+	1058.15	0	.	ENSMUSG00000029863	ENSMUST00000031895	Casp2	0.340284	no	106.912	107.959	102.836	109.94	20 nt	rep1	rep3	chr6,42280660,42280661,+	0.121879	-inf
UGCUAGAGAACAGGACACAGAAGGA	17-qA3.3-26735	chr17,27348374,27348375,+	1058.15	0	.	ENSMUSG00000029863	ENSMUST00000031895	Casp2	0.340284	no	106.912	107.959	102.836	109.94	20 nt	rep1	rep4	chr6,42280660,42280661,+	0.121879	-inf
UGAAAAAUUUCUGUCCUGCAAAAUG	17-qA3.3-26735	chr17,27348840,27348841,+	387.573	0	.	ENSMUSG00000034110	ENSMUST00000040616	Kctd7	0.13226	no	1915.67	1931.49	1883.76	1931.76	20 nt	rep2	rep1	chr5,130154738,130154739,+	0.120488	-inf
UGAAAAAUUUCUGUCCUGCAAAAUG	17-qA3.3-26735	chr17,27348840,27348841,+	387.573	0	.	ENSMUSG00000034110	ENSMUST00000040616	Kctd7	0.13226	no	1915.67	1931.49	1883.76	1931.76	20 nt	rep2	rep2	chr5,130154738,130154739,+	0.120488	-5.86355
UGAGAGCAGCGCUCCCCACGGCUGA	17-qA3.3-26735	chr17,27350086,27350087,+	22.8216	0	.	ENSMUSG00000028670	ENSMUST00000145350	Lypla2	-0.303127	no	755.557	492.099	921.447	853.125	20 nt	rep3	rep2	chr4,135968812,135968813,-	0.101859	-3.2993
UGAGAGCAGCGCUCCCCACGGCUGA	17-qA3.3-26735	chr17,27350086,27350087,+	22.8216	0	.	ENSMUSG00000028670	ENSMUST00000145350	Lypla2	-0.303127	no	755.557	492.099	921.447	853.125	20 nt	rep4	rep2	chr4,135968812,135968813,-	0.117232	-3.5021
UAGUGUACUGGGCAGAAACAGAAGG	17-qA3.3-26735	chr17,27355610,27355611,+	394.517	0	.	ENSMUSG00000052794	ENSMUST00000064853	1700030K09Rik	-0.0283432	no	683.344	699.918	684.433	665.68	20 nt	rep2	rep1	chr8,72445158,72445159,+	0.101463	-3.84608
UAGUGUACUGGGCAGAAACAGAAGG	17-qA3.3-26735	chr17,27355610,27355611,+	394.517	0	.	ENSMUSG00000052794	ENSMUST00000064853	1700030K09Rik	-0.0283432	no	683.344	699.918	684.433	665.68	20 nt	rep2	rep3	chr8,72445158,72445159,+	0.101463	-5.20776
UAGUGUACUGGGCAGAAACAGAAGG	17-qA3.3-26735	chr17,27355610,27355611,+	394.517	0	.	ENSMUSG00000052794	ENSMUST00000064853	1700030K09Rik	-0.0283432	no	683.344	699.918	684.433	665.68	20 nt	rep2	rep4	chr8,72445158,72445159,+	0.101463	-3.88154
UAGUGUACUGGGCAGAAACAGAAGG	17-qA3.3-26735	chr17,27355610,27355611,+	394.517	0	.	ENSMUSG00000052794	ENSMUST00000064853	1700030K09Rik	-0.0283432	no	683.344	699.918	684.433	665.68	20 nt	rep3	rep1	chr8,72445158,72445159,+	0.122933	-4.123
UAGUGUACUGGGCAGAAACAGAAGG	17-qA3.3-26735	chr17,27355610,27355611,+	394.517	0	.	ENSMUSG00000052794	ENSMUST00000064853	1700030K09Rik	-0.0283432	no	683.344	699.918	684.433	665.68	20 nt	rep3	rep3	chr8,72445158,72445159,+	0.122933	-5.48468
UAGUGUACUGGGCAGAAACAGAAGG	17-qA3.3-26735	chr17,27355610,27355611,+	394.517	0	.	ENSMUSG00000052794	ENSMUST00000064853	1700030K09Rik	-0.0283432	no	683.344	699.918	684.433	665.68	20 nt	rep3	rep4	chr8,72445158,72445159,+	0.122933	-4.15846
UUUUGGCUCAUGGAUCUGGAAGUUG	17-qA3.3-26735	chr17,27357638,27357639,+	731.274	0	ORR1F	ENSMUSG00000022052	ENSMUST00000089230	Ppp2r2a	-0.0763668	no	215.485	236.561	189.585	220.31	21 nt	rep1	rep1	chr14,67028970,67028971,-	0.54697	-6.27659
UUUUGGCUCAUGGAUCUGGAAGUUG	17-qA3.3-26735	chr17,27357638,27357639,+	731.274	0	ORR1F	ENSMUSG00000022052	ENSMUST00000089230	Ppp2r2a	-0.0763668	no	215.485	236.561	189.585	220.31	21 nt	rep1	rep2	chr14,67028970,67028971,-	0.54697	-6.04612
UUUUGGCUCAUGGAUCUGGAAGUUG	17-qA3.3-26735	chr17,27357638,27357639,+	731.274	0	ORR1F	ENSMUSG00000022052	ENSMUST00000089230	Ppp2r2a	-0.0763668	no	215.485	236.561	189.585	220.31	21 nt	rep1	rep3	chr14,67028970,67028971,-	0.54697	-7.63827
UUUUGGCUCAUGGAUCUGGAAGUUG	17-qA3.3-26735	chr17,27357638,27357639,+	731.274	0	ORR1F	ENSMUSG00000022052	ENSMUST00000089230	Ppp2r2a	-0.0763668	no	215.485	236.561	189.585	220.31	21 nt	rep1	rep4	chr14,67028970,67028971,-	0.54697	-4.72709
UUUUGGCUCAUGGAUCUGGAAGUUG	17-qA3.3-26735	chr17,27357638,27357639,+	731.274	0	ORR1F	ENSMUSG00000022052	ENSMUST00000089230	Ppp2r2a	-0.0763668	no	215.485	236.561	189.585	220.31	21 nt	rep2	rep1	chr14,67028970,67028971,-	0.409024	-5.85732
UUUUGGCUCAUGGAUCUGGAAGUUG	17-qA3.3-26735	chr17,27357638,27357639,+	731.274	0	ORR1F	ENSMUSG00000022052	ENSMUST00000089230	Ppp2r2a	-0.0763668	no	215.485	236.561	189.585	220.31	21 nt	rep2	rep2	chr14,67028970,67028971,-	0.409024	-5.62684
UUUUGGCUCAUGGAUCUGGAAGUUG	17-qA3.3-26735	chr17,27357638,27357639,+	731.274	0	ORR1F	ENSMUSG00000022052	ENSMUST00000089230	Ppp2r2a	-0.0763668	no	215.485	236.561	189.585	220.31	21 nt	rep2	rep3	chr14,67028970,67028971,-	0.409024	-7.21899
UUUUGGCUCAUGGAUCUGGAAGUUG	17-qA3.3-26735	chr17,27357638,27357639,+	731.274	0	ORR1F	ENSMUSG00000022052	ENSMUST00000089230	Ppp2r2a	-0.0763668	no	215.485	236.561	189.585	220.31	21 nt	rep2	rep4	chr14,67028970,67028971,-	0.409024	-4.30781
UUUUGGCUCAUGGAUCUGGAAGUUG	17-qA3.3-26735	chr17,27357638,27357639,+	731.274	0	ORR1F	ENSMUSG00000022052	ENSMUST00000089230	Ppp2r2a	-0.0763668	no	215.485	236.561	189.585	220.31	21 nt	rep3	rep1	chr14,67028970,67028971,-	0.302064	-5.41998
UUUUGGCUCAUGGAUCUGGAAGUUG	17-qA3.3-26735	chr17,27357638,27357639,+	731.274	0	ORR1F	ENSMUSG00000022052	ENSMUST00000089230	Ppp2r2a	-0.0763668	no	215.485	236.561	189.585	220.31	21 nt	rep3	rep2	chr14,67028970,67028971,-	0.302064	-5.18951
UUUUGGCUCAUGGAUCUGGAAGUUG	17-qA3.3-26735	chr17,27357638,27357639,+	731.274	0	ORR1F	ENSMUSG00000022052	ENSMUST00000089230	Ppp2r2a	-0.0763668	no	215.485	236.561	189.585	220.31	21 nt	rep3	rep3	chr14,67028970,67028971,-	0.302064	-6.78166
UUUUGGCUCAUGGAUCUGGAAGUUG	17-qA3.3-26735	chr17,27357638,27357639,+	731.274	0	ORR1F	ENSMUSG00000022052	ENSMUST00000089230	Ppp2r2a	-0.0763668	no	215.485	236.561	189.585	220.31	21 nt	rep3	rep4	chr14,67028970,67028971,-	0.302064	-3.87048
UUUUGGCUCAUGGAUCUGGAAGUUG	17-qA3.3-26735	chr17,27357638,27357639,+	731.274	0	ORR1F	ENSMUSG00000022052	ENSMUST00000089230	Ppp2r2a	-0.0763668	no	215.485	236.561	189.585	220.31	21 nt	rep4	rep1	chr14,67028970,67028971,-	0.450018	-5.99511
UUUUGGCUCAUGGAUCUGGAAGUUG	17-qA3.3-26735	chr17,27357638,27357639,+	731.274	0	ORR1F	ENSMUSG00000022052	ENSMUST00000089230	Ppp2r2a	-0.0763668	no	215.485	236.561	189.585	220.31	21 nt	rep4	rep2	chr14,67028970,67028971,-	0.450018	-5.76464
UUUUGGCUCAUGGAUCUGGAAGUUG	17-qA3.3-26735	chr17,27357638,27357639,+	731.274	0	ORR1F	ENSMUSG00000022052	ENSMUST00000089230	Ppp2r2a	-0.0763668	no	215.485	236.561	189.585	220.31	21 nt	rep4	rep3	chr14,67028970,67028971,-	0.450018	-7.35679
UUUUGGCUCAUGGAUCUGGAAGUUG	17-qA3.3-26735	chr17,27357638,27357639,+	731.274	0	ORR1F	ENSMUSG00000022052	ENSMUST00000089230	Ppp2r2a	-0.0763668	no	215.485	236.561	189.585	220.31	21 nt	rep4	rep4	chr14,67028970,67028971,-	0.450018	-4.44561
UGGCUCAUGGAUCUGGAAGUUGAAG	17-qA3.3-26735	chr17,27357641,27357642,+	349.037	0	ORR1F	ENSMUSG00000022052	ENSMUST00000089230	Ppp2r2a	-0.0763668	no	215.485	236.561	189.585	220.31	20 nt	rep1	rep1	chr14,67028973,67028974,-	0.121879	-4.69554
UGGCUCAUGGAUCUGGAAGUUGAAG	17-qA3.3-26735	chr17,27357641,27357642,+	349.037	0	ORR1F	ENSMUSG00000022052	ENSMUST00000089230	Ppp2r2a	-0.0763668	no	215.485	236.561	189.585	220.31	20 nt	rep1	rep2	chr14,67028973,67028974,-	0.121879	-5.88011
UGGCUCAUGGAUCUGGAAGUUGAAG	17-qA3.3-26735	chr17,27357641,27357642,+	349.037	0	ORR1F	ENSMUSG00000022052	ENSMUST00000089230	Ppp2r2a	-0.0763668	no	215.485	236.561	189.585	220.31	20 nt	rep1	rep3	chr14,67028973,67028974,-	0.121879	-4.47226
UGGCUCAUGGAUCUGGAAGUUGAAG	17-qA3.3-26735	chr17,27357641,27357642,+	349.037	0	ORR1F	ENSMUSG00000022052	ENSMUST00000089230	Ppp2r2a	-0.0763668	no	215.485	236.561	189.585	220.31	20 nt	rep1	rep4	chr14,67028973,67028974,-	0.121879	-5.731
UGGCUCAUGGAUCUGGAAGUUGAAG	17-qA3.3-26735	chr17,27357641,27357642,+	349.037	0	ORR1F	ENSMUSG00000022052	ENSMUST00000089230	Ppp2r2a	-0.0763668	no	215.485	236.561	189.585	220.31	20 nt	rep3	rep1	chr14,67028973,67028974,-	0.105371	-4.48557
UGGCUCAUGGAUCUGGAAGUUGAAG	17-qA3.3-26735	chr17,27357641,27357642,+	349.037	0	ORR1F	ENSMUSG00000022052	ENSMUST00000089230	Ppp2r2a	-0.0763668	no	215.485	236.561	189.585	220.31	20 nt	rep3	rep2	chr14,67028973,67028974,-	0.105371	-5.67014
UGGCUCAUGGAUCUGGAAGUUGAAG	17-qA3.3-26735	chr17,27357641,27357642,+	349.037	0	ORR1F	ENSMUSG00000022052	ENSMUST00000089230	Ppp2r2a	-0.0763668	no	215.485	236.561	189.585	220.31	20 nt	rep3	rep3	chr14,67028973,67028974,-	0.105371	-4.26229
UGGCUCAUGGAUCUGGAAGUUGAAG	17-qA3.3-26735	chr17,27357641,27357642,+	349.037	0	ORR1F	ENSMUSG00000022052	ENSMUST00000089230	Ppp2r2a	-0.0763668	no	215.485	236.561	189.585	220.31	20 nt	rep3	rep4	chr14,67028973,67028974,-	0.105371	-5.52103
UAACAUUUUAGAUCCUGAGCCUAAU	17-qA3.3-26735	chr17,27358029,27358030,+	152.588	0	MIRb	ENSMUSG00000005610	ENSMUST00000162415	Eif4g2	0.288984	no	982.594	1062.82	911.479	973.484	g2-g15	rep1	rep1	chr7,111070876,111070877,-	1.47444	-9.29219
UAACAUUUUAGAUCCUGAGCCUAAU	17-qA3.3-26735	chr17,27358029,27358030,+	152.588	0	MIRb	ENSMUSG00000005610	ENSMUST00000162415	Eif4g2	0.288984	no	982.594	1062.82	911.479	973.484	g2-g15	rep1	rep2	chr7,111070876,111070877,-	1.47444	-6.66939
UAACAUUUUAGAUCCUGAGCCUAAU	17-qA3.3-26735	chr17,27358029,27358030,+	152.588	0	MIRb	ENSMUSG00000005610	ENSMUST00000162415	Eif4g2	0.288984	no	982.594	1062.82	911.479	973.484	g2-g15	rep1	rep3	chr7,111070876,111070877,-	1.47444	-9.0689
UAACAUUUUAGAUCCUGAGCCUAAU	17-qA3.3-26735	chr17,27358029,27358030,+	152.588	0	MIRb	ENSMUSG00000005610	ENSMUST00000162415	Eif4g2	0.288984	no	982.594	1062.82	911.479	973.484	g2-g15	rep1	rep4	chr7,111070876,111070877,-	1.47444	-6.74268
UAACAUUUUAGAUCCUGAGCCUAAU	17-qA3.3-26735	chr17,27358029,27358030,+	152.588	0	MIRb	ENSMUSG00000005610	ENSMUST00000162415	Eif4g2	0.288984	no	982.594	1062.82	911.479	973.484	g2-g15	rep2	rep1	chr7,111070876,111070877,-	0.786341	-8.38525
UAACAUUUUAGAUCCUGAGCCUAAU	17-qA3.3-26735	chr17,27358029,27358030,+	152.588	0	MIRb	ENSMUSG00000005610	ENSMUST00000162415	Eif4g2	0.288984	no	982.594	1062.82	911.479	973.484	g2-g15	rep2	rep2	chr7,111070876,111070877,-	0.786341	-5.76245
UAACAUUUUAGAUCCUGAGCCUAAU	17-qA3.3-26735	chr17,27358029,27358030,+	152.588	0	MIRb	ENSMUSG00000005610	ENSMUST00000162415	Eif4g2	0.288984	no	982.594	1062.82	911.479	973.484	g2-g15	rep2	rep3	chr7,111070876,111070877,-	0.786341	-8.16196
UAACAUUUUAGAUCCUGAGCCUAAU	17-qA3.3-26735	chr17,27358029,27358030,+	152.588	0	MIRb	ENSMUSG00000005610	ENSMUST00000162415	Eif4g2	0.288984	no	982.594	1062.82	911.479	973.484	g2-g15	rep2	rep4	chr7,111070876,111070877,-	0.786341	-5.83574
UAACAUUUUAGAUCCUGAGCCUAAU	17-qA3.3-26735	chr17,27358029,27358030,+	152.588	0	MIRb	ENSMUSG00000005610	ENSMUST00000162415	Eif4g2	0.288984	no	982.594	1062.82	911.479	973.484	g2-g15	rep4	rep1	chr7,111070876,111070877,-	0.143703	-5.93318
UAACAUUUUAGAUCCUGAGCCUAAU	17-qA3.3-26735	chr17,27358029,27358030,+	152.588	0	MIRb	ENSMUSG00000005610	ENSMUST00000162415	Eif4g2	0.288984	no	982.594	1062.82	911.479	973.484	g2-g15	rep4	rep2	chr7,111070876,111070877,-	0.143703	-3.31039
UAACAUUUUAGAUCCUGAGCCUAAU	17-qA3.3-26735	chr17,27358029,27358030,+	152.588	0	MIRb	ENSMUSG00000005610	ENSMUST00000162415	Eif4g2	0.288984	no	982.594	1062.82	911.479	973.484	g2-g15	rep4	rep3	chr7,111070876,111070877,-	0.143703	-5.7099
UAACAUUUUAGAUCCUGAGCCUAAU	17-qA3.3-26735	chr17,27358029,27358030,+	152.588	0	MIRb	ENSMUSG00000005610	ENSMUST00000162415	Eif4g2	0.288984	no	982.594	1062.82	911.479	973.484	g2-g15	rep4	rep4	chr7,111070876,111070877,-	0.143703	-3.38368
UGACACAGAGAUGCGACCCCUGUUC	17-qA3.3-26735	chr17,27359279,27359280,+	24.792	0	.	ENSMUSG00000034432	ENSMUST00000191510	Cops8	0.221196	no	1677.33	1850.23	1634.45	1547.3	20 nt	rep1	rep1	chr1,90612344,90612345,+	0.380501	-inf
UGACACAGAGAUGCGACCCCUGUUC	17-qA3.3-26735	chr17,27359279,27359280,+	24.792	0	.	ENSMUSG00000034432	ENSMUST00000191510	Cops8	0.221196	no	1677.33	1850.23	1634.45	1547.3	20 nt	rep1	rep2	chr1,90612344,90612345,+	0.380501	-inf
UGACACAGAGAUGCGACCCCUGUUC	17-qA3.3-26735	chr17,27359279,27359280,+	24.792	0	.	ENSMUSG00000034432	ENSMUST00000191510	Cops8	0.221196	no	1677.33	1850.23	1634.45	1547.3	20 nt	rep2	rep1	chr1,90612344,90612345,+	0.282195	-inf
UGACACAGAGAUGCGACCCCUGUUC	17-qA3.3-26735	chr17,27359279,27359280,+	24.792	0	.	ENSMUSG00000034432	ENSMUST00000191510	Cops8	0.221196	no	1677.33	1850.23	1634.45	1547.3	20 nt	rep2	rep2	chr1,90612344,90612345,+	0.282195	-inf
UGACACAGAGAUGCGACCCCUGUUC	17-qA3.3-26735	chr17,27359279,27359280,+	24.792	0	.	ENSMUSG00000034432	ENSMUST00000191510	Cops8	0.221196	no	1677.33	1850.23	1634.45	1547.3	20 nt	rep4	rep1	chr1,90612344,90612345,+	0.276062	-inf
UGACACAGAGAUGCGACCCCUGUUC	17-qA3.3-26735	chr17,27359279,27359280,+	24.792	0	.	ENSMUSG00000034432	ENSMUST00000191510	Cops8	0.221196	no	1677.33	1850.23	1634.45	1547.3	20 nt	rep4	rep2	chr1,90612344,90612345,+	0.276062	-inf
UGCAGAUGCUGCUGCUGUUGCCCAA	17-qA3.3-26735	chr17,27360844,27360845,+	21.2838	0	.	ENSMUSG00000106179	ENSMUST00000092907	Gm47300	-0.336208	no	0	0	0	0	20 nt	rep1	rep1	chr11,75318512,75318513,-	0.109989	-5.54745
UGCAGAUGCUGCUGCUGUUGCCCAA	17-qA3.3-26735	chr17,27360844,27360845,+	21.2838	0	.	ENSMUSG00000106179	ENSMUST00000092907	Gm47300	-0.336208	no	0	0	0	0	20 nt	rep1	rep2	chr11,75318512,75318513,-	0.109989	-3.14705
UUAAAGGUACAGUUGCACCAUGCAC	17-qA3.3-26735	chr17,27361643,27361644,+	45.8894	0	.	ENSMUSG00000048249	ENSMUST00000062519	Crebrf	0.49986	yes	474.75	506.847	433.028	484.374	20 nt	rep2	rep1	chr17,26773400,26773401,+	1.01463	-7.75298
UUAAAGGUACAGUUGCACCAUGCAC	17-qA3.3-26735	chr17,27361643,27361644,+	45.8894	0	.	ENSMUSG00000048249	ENSMUST00000062519	Crebrf	0.49986	yes	474.75	506.847	433.028	484.374	20 nt	rep2	rep2	chr17,26773400,26773401,+	1.01463	-6.35257
UUAAAGGUACAGUUGCACCAUGCAC	17-qA3.3-26735	chr17,27361643,27361644,+	45.8894	0	.	ENSMUSG00000048249	ENSMUST00000062519	Crebrf	0.49986	yes	474.75	506.847	433.028	484.374	20 nt	rep2	rep3	chr17,26773400,26773401,+	1.01463	-inf
UUAAAGGUACAGUUGCACCAUGCAC	17-qA3.3-26735	chr17,27361643,27361644,+	45.8894	0	.	ENSMUSG00000048249	ENSMUST00000062519	Crebrf	0.49986	yes	474.75	506.847	433.028	484.374	20 nt	rep2	rep4	chr17,26773400,26773401,+	1.01463	-5.61851
UUAAAGGUACAGUUGCACCAUGCAC	17-qA3.3-26735	chr17,27361643,27361644,+	45.8894	0	.	ENSMUSG00000048249	ENSMUST00000062519	Crebrf	0.49986	yes	474.75	506.847	433.028	484.374	20 nt	rep3	rep1	chr17,26773400,26773401,+	0.702473	-7.22254
UUAAAGGUACAGUUGCACCAUGCAC	17-qA3.3-26735	chr17,27361643,27361644,+	45.8894	0	.	ENSMUSG00000048249	ENSMUST00000062519	Crebrf	0.49986	yes	474.75	506.847	433.028	484.374	20 nt	rep3	rep2	chr17,26773400,26773401,+	0.702473	-5.82214
UUAAAGGUACAGUUGCACCAUGCAC	17-qA3.3-26735	chr17,27361643,27361644,+	45.8894	0	.	ENSMUSG00000048249	ENSMUST00000062519	Crebrf	0.49986	yes	474.75	506.847	433.028	484.374	20 nt	rep4	rep1	chr17,26773400,26773401,+	1.22148	-8.02065
UUAAAGGUACAGUUGCACCAUGCAC	17-qA3.3-26735	chr17,27361643,27361644,+	45.8894	0	.	ENSMUSG00000048249	ENSMUST00000062519	Crebrf	0.49986	yes	474.75	506.847	433.028	484.374	20 nt	rep4	rep2	chr17,26773400,26773401,+	1.22148	-6.62025
UUAAAGGUACAGUUGCACCAUGCAC	17-qA3.3-26735	chr17,27361643,27361644,+	45.8894	0	.	ENSMUSG00000048249	ENSMUST00000062519	Crebrf	0.49986	yes	474.75	506.847	433.028	484.374	20 nt	rep4	rep3	chr17,26773400,26773401,+	1.22148	-inf
UUAAAGGUACAGUUGCACCAUGCAC	17-qA3.3-26735	chr17,27361643,27361644,+	45.8894	0	.	ENSMUSG00000048249	ENSMUST00000062519	Crebrf	0.49986	yes	474.75	506.847	433.028	484.374	20 nt	rep4	rep4	chr17,26773400,26773401,+	1.22148	-5.88618
UACUGGAAGAUUUCUUUUGAGGAUU	17-qA3.3-26735	chr17,27362861,27362862,+	22.5215	0	RMER4B	ENSMUSG00000025477	ENSMUST00000106098	Inpp5a	-0.143541	no	328.062	325.92	299.939	358.326	20 nt	rep3	rep1	chr7,139511450,139511451,+	0.112396	-inf
UGGGAUUACAGAAUUGUACCAUCAC	17-qA3.3-26735	chr17,27364003,27364004,+	134.616	0	ID_B1	ENSMUSG00000036160	ENSMUST00000047632	Surf6	0.106895	no	571.469	578.916	584.35	551.142	20 nt	rep1	rep3	chr2,26890911,26890912,-	0.101071	-inf
UGGGAUUACAGAAUUGUACCAUCAC	17-qA3.3-26735	chr17,27364003,27364004,+	134.616	0	ID_B1	ENSMUSG00000036160	ENSMUST00000047632	Surf6	0.106895	no	571.469	578.916	584.35	551.142	20 nt	rep1	rep4	chr2,26890911,26890912,-	0.101071	-inf
UUGAAAUGUAAAUAAAUAAAAUACU	.	chr17,66204349,66204350,-	31.4897	0	Lx2	ENSMUSG00000042705	ENSMUST00000049388	Commd10	0.271259	no	69.2422	74.7444	61.8307	71.1515	20 nt	rep1	rep1	chr18,47087383,47087384,+	0.127825	-4.76426
UUGAAAUGUAAAUAAAUAAAAUACU	.	chr17,66204349,66204350,-	31.4897	0	Lx2	ENSMUSG00000042705	ENSMUST00000049388	Commd10	0.271259	no	69.2422	74.7444	61.8307	71.1515	20 nt	rep1	rep4	chr18,47087383,47087384,+	0.127825	-inf
UUGAAAUGUAAAUAAAUAAAAUACU	.	chr17,66204349,66204350,-	31.4897	0	Lx2	ENSMUSG00000012429	ENSMUST00000049744	Mplkip	-0.336178	no	577.982	592.429	614.555	526.961	20 nt	rep2	rep1	chr13,17698236,17698237,+	0.107805	-inf
UUGAAAUGUAAAUAAAUAAAAUACU	.	chr17,66204349,66204350,-	31.4897	0	Lx2	ENSMUSG00000042705	ENSMUST00000049388	Commd10	0.271259	no	69.2422	74.7444	61.8307	71.1515	20 nt	rep2	rep1	chr18,47087383,47087384,+	0.107805	-4.51852
UUGAAAUGUAAAUAAAUAAAAUACU	.	chr17,66204349,66204350,-	31.4897	0	Lx2	ENSMUSG00000012429	ENSMUST00000049744	Mplkip	-0.336178	no	577.982	592.429	614.555	526.961	20 nt	rep2	rep2	chr13,17698236,17698237,+	0.107805	-inf
UUGAAAUGUAAAUAAAUAAAAUACU	.	chr17,66204349,66204350,-	31.4897	0	Lx2	ENSMUSG00000012429	ENSMUST00000049744	Mplkip	-0.336178	no	577.982	592.429	614.555	526.961	20 nt	rep2	rep3	chr13,17698236,17698237,+	0.107805	-inf
UUGAAAUGUAAAUAAAUAAAAUACU	.	chr17,66204349,66204350,-	31.4897	0	Lx2	ENSMUSG00000012429	ENSMUST00000049744	Mplkip	-0.336178	no	577.982	592.429	614.555	526.961	20 nt	rep2	rep4	chr13,17698236,17698237,+	0.107805	-inf
UUGAAAUGUAAAUAAAUAAAAUACU	.	chr17,66204349,66204350,-	31.4897	0	Lx2	ENSMUSG00000042705	ENSMUST00000049388	Commd10	0.271259	no	69.2422	74.7444	61.8307	71.1515	20 nt	rep2	rep4	chr18,47087383,47087384,+	0.107805	-inf
UCUAUCUGCACUUCAGUGCAUGCUA	17-qE1.1-7037	chr17,66210386,66210387,+	1123.92	0	.	ENSMUSG00000035842	ENSMUST00000224497	Ddx11	-0.0606865	no	1235.33	1307.33	1100.91	1297.76	21 nt	rep2	rep2	chr17,66151994,66151995,+	0.240976	-inf
UCUAUCUGCACUUCAGUGCAUGCUA	17-qE1.1-7037	chr17,66210386,66210387,+	1123.92	0	.	ENSMUSG00000035842	ENSMUST00000224497	Ddx11	-0.0606865	no	1235.33	1307.33	1100.91	1297.76	21 nt	rep2	rep3	chr17,66151994,66151995,+	0.240976	-6.4557
UCUAUCUGCACUUCAGUGCAUGCUA	17-qE1.1-7037	chr17,66210386,66210387,+	1123.92	0	.	ENSMUSG00000035842	ENSMUST00000224497	Ddx11	-0.0606865	no	1235.33	1307.33	1100.91	1297.76	21 nt	rep2	rep4	chr17,66151994,66151995,+	0.240976	-inf
UGUCUUUCUCCAUUGUUCUCUACCU	18-qE1-36451	chr18,67035348,67035349,-	110.136	0	B4A	ENSMUSG00000002103	ENSMUST00000002172	Acp2	0.0968548	no	639.117	624.889	652.965	639.498	20 nt	rep1	rep1	chr2,91212860,91212861,+	0.112961	-inf
UGUCUUUCUCCAUUGUUCUCUACCU	18-qE1-36451	chr18,67035348,67035349,-	110.136	0	B4A	ENSMUSG00000078442	ENSMUST00000105383	Ccdc105	-0.377217	no	203.028	196.085	219.33	193.669	20 nt	rep1	rep1	chr10,78750575,78750576,-	0.169442	-inf
UGUCUUUCUCCAUUGUUCUCUACCU	18-qE1-36451	chr18,67035348,67035349,-	110.136	0	B4A	ENSMUSG00000078442	ENSMUST00000105383	Ccdc105	-0.377217	no	203.028	196.085	219.33	193.669	20 nt	rep1	rep2	chr10,78750575,78750576,-	0.169442	-inf
UGUCUUUCUCCAUUGUUCUCUACCU	18-qE1-36451	chr18,67035348,67035349,-	110.136	0	B4A	ENSMUSG00000002103	ENSMUST00000002172	Acp2	0.0968548	no	639.117	624.889	652.965	639.498	20 nt	rep1	rep3	chr2,91212860,91212861,+	0.112961	-inf
UGUCUUUCUCCAUUGUUCUCUACCU	18-qE1-36451	chr18,67035348,67035349,-	110.136	0	B4A	ENSMUSG00000078442	ENSMUST00000105383	Ccdc105	-0.377217	no	203.028	196.085	219.33	193.669	20 nt	rep1	rep3	chr10,78750575,78750576,-	0.169442	-inf
UGUCUUUCUCCAUUGUUCUCUACCU	18-qE1-36451	chr18,67035348,67035349,-	110.136	0	B4A	ENSMUSG00000002103	ENSMUST00000002172	Acp2	0.0968548	no	639.117	624.889	652.965	639.498	20 nt	rep1	rep4	chr2,91212860,91212861,+	0.112961	-inf
UGUCUUUCUCCAUUGUUCUCUACCU	18-qE1-36451	chr18,67035348,67035349,-	110.136	0	B4A	ENSMUSG00000078442	ENSMUST00000105383	Ccdc105	-0.377217	no	203.028	196.085	219.33	193.669	20 nt	rep1	rep4	chr10,78750575,78750576,-	0.169442	-inf
UGUCUUUCUCCAUUGUUCUCUACCU	18-qE1-36451	chr18,67035348,67035349,-	110.136	0	B4A	ENSMUSG00000078442	ENSMUST00000105383	Ccdc105	-0.377217	no	203.028	196.085	219.33	193.669	20 nt	rep4	rep1	chr10,78750575,78750576,-	0.102105	-inf
UGUCUUUCUCCAUUGUUCUCUACCU	18-qE1-36451	chr18,67035348,67035349,-	110.136	0	B4A	ENSMUSG00000078442	ENSMUST00000105383	Ccdc105	-0.377217	no	203.028	196.085	219.33	193.669	20 nt	rep4	rep2	chr10,78750575,78750576,-	0.102105	-inf
UGUCUUUCUCCAUUGUUCUCUACCU	18-qE1-36451	chr18,67035348,67035349,-	110.136	0	B4A	ENSMUSG00000078442	ENSMUST00000105383	Ccdc105	-0.377217	no	203.028	196.085	219.33	193.669	20 nt	rep4	rep3	chr10,78750575,78750576,-	0.102105	-inf
UGUCUUUCUCCAUUGUUCUCUACCU	18-qE1-36451	chr18,67035348,67035349,-	110.136	0	B4A	ENSMUSG00000078442	ENSMUST00000105383	Ccdc105	-0.377217	no	203.028	196.085	219.33	193.669	20 nt	rep4	rep4	chr10,78750575,78750576,-	0.102105	-inf
UCUCUCACUCAUUCCUCCUGAGUGA	2-qG3-1029	chr2,151155929,151155930,+	15.6491	0	.	ENSMUSG00000089636	ENSMUST00000159981	1700058P15Rik	-0.185286	no	137.594	130.76	156.009	126.012	20 nt	rep1	rep1	chr7,19258625,19258626,+	0.101071	-3.10353
UCUCUCACUCAUUCCUCCUGAGUGA	2-qG3-1029	chr2,151155929,151155930,+	15.6491	0	.	ENSMUSG00000089636	ENSMUST00000159981	1700058P15Rik	-0.185286	no	137.594	130.76	156.009	126.012	20 nt	rep1	rep3	chr7,19258625,19258626,+	0.101071	-5.20218
UCUCUCACUCAUUCCUCCUGAGUGA	2-qG3-1029	chr2,151155929,151155930,+	15.6491	0	.	ENSMUSG00000089636	ENSMUST00000159981	1700058P15Rik	-0.185286	no	137.594	130.76	156.009	126.012	20 nt	rep4	rep1	chr7,19258625,19258626,+	0.151267	-3.68526
UCUCUCACUCAUUCCUCCUGAGUGA	2-qG3-1029	chr2,151155929,151155930,+	15.6491	0	.	ENSMUSG00000089636	ENSMUST00000159981	1700058P15Rik	-0.185286	no	137.594	130.76	156.009	126.012	20 nt	rep4	rep3	chr7,19258625,19258626,+	0.151267	-5.78391
UCUCUCACUCAUUCCUCCUGAGUGA	2-qG3-1029	chr2,151155929,151155930,+	15.6491	0	.	ENSMUSG00000089636	ENSMUST00000159981	1700058P15Rik	-0.185286	no	137.594	130.76	156.009	126.012	20 nt	rep4	rep4	chr7,19258625,19258626,+	0.151267	-3.23529
UCUUGUGUUCCAGACACUUGGUUCC	2-qE1-35981	chr2,92563712,92563713,+	60.1482	0	.	ENSMUSG00000023994	ENSMUST00000162460	Nfya	-0.0288207	no	621.992	614.916	655.075	595.985	g2-g15	rep1	rep1	chr17,48395668,48395669,-	0.101071	-inf
UGGUUCUGUAAUGCUUGCUCCAGGA	2-qE1-35981	chr2,92564609,92564610,+	22.2118	0	RLTR24	ENSMUSG00000017421	ENSMUST00000053740	Zfp207	0.271383	no	679.965	799.914	582.517	657.465	20 nt	rep4	rep1	chr11,80394356,80394357,+	0.105887	-3.49262
UGGUUCUGUAAUGCUUGCUCCAGGA	2-qE1-35981	chr2,92564609,92564610,+	22.2118	0	RLTR24	ENSMUSG00000017421	ENSMUST00000053740	Zfp207	0.271383	no	679.965	799.914	582.517	657.465	20 nt	rep4	rep2	chr11,80394356,80394357,+	0.105887	-5.67718
UUUGAGGUCAGCCUGGGCUACAUAG	2-qE1-35981	chr2,92577752,92577753,+	37.7544	0	B1F1	ENSMUSG00000034110	ENSMUST00000040616	Kctd7	0.13226	no	1915.67	1931.49	1883.76	1931.76	21 nt	rep2	rep2	chr5,130154098,130154099,+	0.450244	-3.59544
UUUGAGGUCAGCCUGGGCUACAUAG	2-qE1-35981	chr2,92577752,92577753,+	37.7544	0	B1F1	ENSMUSG00000038970	ENSMUST00000041804	Lmtk2	-0.0967854	no	430.348	431.485	386.227	473.332	20 nt	rep4	rep1	chr5,144187064,144187065,+	0.139922	-inf
UUUGAGGUCAGCCUGGGCUACAUAG	2-qE1-35981	chr2,92577752,92577753,+	37.7544	0	B1F1	ENSMUSG00000038970	ENSMUST00000041804	Lmtk2	-0.0967854	no	430.348	431.485	386.227	473.332	20 nt	rep4	rep2	chr5,144187064,144187065,+	0.139922	-inf
UUUGAGGUCAGCCUGGGCUACAUAG	2-qE1-35981	chr2,92577752,92577753,+	37.7544	0	B1F1	ENSMUSG00000038970	ENSMUST00000041804	Lmtk2	-0.0967854	no	430.348	431.485	386.227	473.332	20 nt	rep4	rep4	chr5,144187064,144187065,+	0.139922	-3.60825
UUGGAUUUCUCUUUCUUGCCACCAU	2-qE1-35981	chr2,92584323,92584324,+	21.4813	0	.	ENSMUSG00000039768	ENSMUST00000062904	Dnajc11	-0.00946048	no	339.684	293.315	350.225	375.513	20 nt	rep3	rep1	chr4,151957117,151957118,+	0.168594	-3.16364
UUGGAUUUCUCUUUCUUGCCACCAU	2-qE1-35981	chr2,92584323,92584324,+	21.4813	0	.	ENSMUSG00000039768	ENSMUST00000062904	Dnajc11	-0.00946048	no	339.684	293.315	350.225	375.513	20 nt	rep3	rep3	chr4,151957117,151957118,+	0.168594	-3.94037
GUCUUCUCUUCUUCAGGACUCUCUU	2-qE1-35981	chr2,92594031,92594032,+	538.663	0	.	ENSMUSG00000030647	ENSMUST00000032882	Ndufc2	-0.139148	no	336.343	357.786	350.223	301.021	20 nt	rep1	rep1	chr7,97407006,97407007,+	0.124852	-inf
GUCUUCUCUUCUUCAGGACUCUCUU	2-qE1-35981	chr2,92594031,92594032,+	538.663	0	.	ENSMUSG00000030647	ENSMUST00000032882	Ndufc2	-0.139148	no	336.343	357.786	350.223	301.021	20 nt	rep1	rep2	chr7,97407006,97407007,+	0.124852	-3.91487
GUCUUCUCUUCUUCAGGACUCUCUU	2-qE1-35981	chr2,92594031,92594032,+	538.663	0	.	ENSMUSG00000030647	ENSMUST00000032882	Ndufc2	-0.139148	no	336.343	357.786	350.223	301.021	20 nt	rep2	rep1	chr7,97407006,97407007,+	0.193415	-inf
GUCUUCUCUUCUUCAGGACUCUCUU	2-qE1-35981	chr2,92594031,92594032,+	538.663	0	.	ENSMUSG00000030647	ENSMUST00000032882	Ndufc2	-0.139148	no	336.343	357.786	350.223	301.021	20 nt	rep2	rep2	chr7,97407006,97407007,+	0.193415	-4.54636
GUCUUCUCUUCUUCAGGACUCUCUU	2-qE1-35981	chr2,92594031,92594032,+	538.663	0	.	ENSMUSG00000000738	ENSMUST00000149248	Spg7	-0.0120317	no	535.212	566.094	510.998	528.545	g2-g15	rep3	rep1	chr8,123073748,123073749,+	0.203717	-4.11473
GUCUUCUCUUCUUCAGGACUCUCUU	2-qE1-35981	chr2,92594031,92594032,+	538.663	0	.	ENSMUSG00000000738	ENSMUST00000149248	Spg7	-0.0120317	no	535.212	566.094	510.998	528.545	g2-g15	rep3	rep2	chr8,123073748,123073749,+	0.203717	-4.62122
GUCUUCUCUUCUUCAGGACUCUCUU	2-qE1-35981	chr2,92594031,92594032,+	538.663	0	.	ENSMUSG00000000738	ENSMUST00000149248	Spg7	-0.0120317	no	535.212	566.094	510.998	528.545	g2-g15	rep4	rep1	chr8,123073748,123073749,+	0.143703	-3.61125
GUCUUCUCUUCUUCAGGACUCUCUU	2-qE1-35981	chr2,92594031,92594032,+	538.663	0	.	ENSMUSG00000000738	ENSMUST00000149248	Spg7	-0.0120317	no	535.212	566.094	510.998	528.545	g2-g15	rep4	rep2	chr8,123073748,123073749,+	0.143703	-4.11775
UAGAGAGAAAUGCACCAAAGAACUU	.	chr3,139451314,139451315,-	87.3667	0	RMER19B2	ENSMUSG00000029442	ENSMUST00000150155	Wdr66	0.0119539	no	538.561	537.233	512.337	566.113	21 nt	rep3	rep4	chr5,123293876,123293877,+	0.147519	-6.00645
UUUAAUCCCAGGACUUGGGAGGCAG	.	chr3,141341342,141341343,+	25.9057	0	B1_Mus1	ENSMUSG00000077450	ENSMUST00000173860	Rab11b	-0.197257	no	1323.77	1275.04	1361.78	1334.48	23 nt	rep1	rep1	chr17,33747491,33747492,-	0.139715	-3.08522
UUUAAUCCCAGGACUUGGGAGGCAG	.	chr3,141341342,141341343,+	25.9057	0	B1_Mus1	ENSMUSG00000025290	ENSMUST00000225994	Rps24	0.172475	no	611.147	557.543	616.137	659.762	23 nt	rep1	rep1	chr14,24493271,24493272,+	0.246731	-4.71303
UUUAAUCCCAGGACUUGGGAGGCAG	.	chr3,141341342,141341343,+	25.9057	0	B1_Mus1	ENSMUSG00000038013	ENSMUST00000037480	Wipf2	-0.133148	no	448.023	464.429	415.822	463.818	23 nt	rep1	rep1	chr11,98904288,98904289,+	0.115934	-3.6234
UUUAAUCCCAGGACUUGGGAGGCAG	.	chr3,141341342,141341343,+	25.9057	0	B1_Mus1	ENSMUSG00000077450	ENSMUST00000173860	Rab11b	-0.197257	no	1323.77	1275.04	1361.78	1334.48	23 nt	rep1	rep2	chr17,33747491,33747492,-	0.139715	-3.49218
UUUAAUCCCAGGACUUGGGAGGCAG	.	chr3,141341342,141341343,+	25.9057	0	B1_Mus1	ENSMUSG00000047412	ENSMUST00000115222	Zbtb44	0.19473	no	495	567.373	434.171	483.457	22 nt	rep1	rep2	chr9,31070789,31070790,+	0.151606	-3.02505
UUUAAUCCCAGGACUUGGGAGGCAG	.	chr3,141341342,141341343,+	25.9057	0	B1_Mus1	ENSMUSG00000097177	ENSMUST00000180712	9330159M07Rik	0.445978	yes	439.168	539.326	383.372	394.805	23 nt	rep1	rep4	chr9,88843321,88843322,-	0.202141	-3.65356
UUUAAUCCCAGGACUUGGGAGGCAG	.	chr3,141341342,141341343,+	25.9057	0	B1_Mus1	ENSMUSG00000018541	ENSMUST00000018685	Cwc25	0.0327388	no	500.139	539.793	508.031	452.592	23 nt	rep1	rep4	chr11,97745787,97745788,-	0.347802	-3.54337
UUUAAUCCCAGGACUUGGGAGGCAG	.	chr3,141341342,141341343,+	25.9057	0	B1_Mus1	ENSMUSG00000025290	ENSMUST00000225994	Rps24	0.172475	no	611.147	557.543	616.137	659.762	23 nt	rep1	rep4	chr14,24493271,24493272,+	0.246731	-3.28905
UUUAAUCCCAGGACUUGGGAGGCAG	.	chr3,141341342,141341343,+	25.9057	0	B1_Mus1	ENSMUSG00000039737	ENSMUST00000151786	Prkrip1	-0.0511073	no	637.022	688.324	618.821	603.921	23 nt	rep1	rep4	chr5,136178902,136178903,-	0.112961	-3.29945
UUUAAUCCCAGGACUUGGGAGGCAG	.	chr3,141341342,141341343,+	25.9057	0	B1_Mus1	ENSMUSG00000002129	ENSMUST00000002198	Sf3a1	-0.0654544	no	674.916	681.136	649.681	693.932	22 nt	rep1	rep4	chr11,4181433,4181434,+	0.104043	-5.50273
UUUAAUCCCAGGACUUGGGAGGCAG	.	chr3,141341342,141341343,+	25.9057	0	B1_Mus1	ENSMUSG00000114165	ENSMUST00000221450	Gm47513	-0.476746	no	452.049	441.412	432.65	482.085	22 nt	rep2	rep1	chr13,64153903,64153904,+	0.110976	-inf
UUUAAUCCCAGGACUUGGGAGGCAG	.	chr3,141341342,141341343,+	25.9057	0	B1_Mus1	ENSMUSG00000038013	ENSMUST00000037480	Wipf2	-0.133148	no	448.023	464.429	415.822	463.818	23 nt	rep2	rep1	chr11,98904288,98904289,+	0.114146	-3.60097
UUUAAUCCCAGGACUUGGGAGGCAG	.	chr3,141341342,141341343,+	25.9057	0	B1_Mus1	ENSMUSG00000077450	ENSMUST00000173860	Rab11b	-0.197257	no	1323.77	1275.04	1361.78	1334.48	23 nt	rep2	rep1	chr17,33747491,33747492,-	0.183902	-3.48167
UUUAAUCCCAGGACUUGGGAGGCAG	.	chr3,141341342,141341343,+	25.9057	0	B1_Mus1	ENSMUSG00000114165	ENSMUST00000221450	Gm47513	-0.476746	no	452.049	441.412	432.65	482.085	22 nt	rep2	rep2	chr13,64153903,64153904,+	0.110976	-4.15994
UUUAAUCCCAGGACUUGGGAGGCAG	.	chr3,141341342,141341343,+	25.9057	0	B1_Mus1	ENSMUSG00000006736	ENSMUST00000060991	Tspan31	0.0357723	no	40.1958	34.3134	50.2112	36.0629	23 nt	rep2	rep2	chr10,127067844,127067845,-	0.117317	-3.50314
UUUAAUCCCAGGACUUGGGAGGCAG	.	chr3,141341342,141341343,+	25.9057	0	B1_Mus1	ENSMUSG00000069094	ENSMUST00000099195	Pde7a	0.335372	no	24.8437	22.4728	22.3306	29.7278	22 nt	rep2	rep2	chr3,19224161,19224162,-	0.101463	-inf
UUUAAUCCCAGGACUUGGGAGGCAG	.	chr3,141341342,141341343,+	25.9057	0	B1_Mus1	ENSMUSG00000047412	ENSMUST00000115222	Zbtb44	0.19473	no	495	567.373	434.171	483.457	22 nt	rep2	rep2	chr9,31070789,31070790,+	0.244146	-3.71247
UUUAAUCCCAGGACUUGGGAGGCAG	.	chr3,141341342,141341343,+	25.9057	0	B1_Mus1	ENSMUSG00000020776	ENSMUST00000136073	Fbf1	-0.113858	no	885.598	813.066	899.329	944.398	20 nt	rep2	rep2	chr11,116167142,116167143,-	0.13	-3.16581
UUUAAUCCCAGGACUUGGGAGGCAG	.	chr3,141341342,141341343,+	25.9057	0	B1_Mus1	ENSMUSG00000077450	ENSMUST00000173860	Rab11b	-0.197257	no	1323.77	1275.04	1361.78	1334.48	23 nt	rep2	rep2	chr17,33747491,33747492,-	0.183902	-3.88863
UUUAAUCCCAGGACUUGGGAGGCAG	.	chr3,141341342,141341343,+	25.9057	0	B1_Mus1	ENSMUSG00000036820	ENSMUST00000131766	Amdhd2	-0.270222	no	1949.48	1729.13	2013.2	2106.1	22 nt	rep2	rep2	chr17,24162401,24162402,-	0.107805	-3.70308
UUUAAUCCCAGGACUUGGGAGGCAG	.	chr3,141341342,141341343,+	25.9057	0	B1_Mus1	ENSMUSG00000021952	ENSMUST00000174545	Xpo4	0.478303	yes	153.583	171.026	134.399	155.324	20 nt	rep2	rep2	chr14,57578710,57578711,-	0.117317	-3.2401
UUUAAUCCCAGGACUUGGGAGGCAG	.	chr3,141341342,141341343,+	25.9057	0	B1_Mus1	ENSMUSG00000060121	ENSMUST00000021379	Gemin2	0.0490043	no	137.513	143.373	133.821	135.346	22 nt	rep2	rep2	chr12,59028142,59028143,+	0.155366	-3.23032
UUUAAUCCCAGGACUUGGGAGGCAG	.	chr3,141341342,141341343,+	25.9057	0	B1_Mus1	ENSMUSG00000020776	ENSMUST00000136073	Fbf1	-0.113858	no	885.598	813.066	899.329	944.398	20 nt	rep2	rep3	chr11,116167142,116167143,-	0.13	-5.56532
UUUAAUCCCAGGACUUGGGAGGCAG	.	chr3,141341342,141341343,+	25.9057	0	B1_Mus1	ENSMUSG00000044600	ENSMUST00000167290	Smim7	0.268134	no	260.816	255.532	259.549	267.366	22 nt	rep2	rep3	chr8,72567352,72567353,-	0.716585	-3.12106
UUUAAUCCCAGGACUUGGGAGGCAG	.	chr3,141341342,141341343,+	25.9057	0	B1_Mus1	ENSMUSG00000114165	ENSMUST00000221450	Gm47513	-0.476746	no	452.049	441.412	432.65	482.085	22 nt	rep2	rep4	chr13,64153903,64153904,+	0.110976	-inf
UUUAAUCCCAGGACUUGGGAGGCAG	.	chr3,141341342,141341343,+	25.9057	0	B1_Mus1	ENSMUSG00000028104	ENSMUST00000091924	Polr3gl	-0.0857213	no	298.413	285.339	319.381	290.52	23 nt	rep2	rep4	chr3,96578219,96578220,-	1.25244	-3.63279
UUUAAUCCCAGGACUUGGGAGGCAG	.	chr3,141341342,141341343,+	25.9057	0	B1_Mus1	ENSMUSG00000039737	ENSMUST00000151786	Prkrip1	-0.0511073	no	637.022	688.324	618.821	603.921	23 nt	rep2	rep4	chr5,136178902,136178903,-	0.126829	-3.46651
UUUAAUCCCAGGACUUGGGAGGCAG	.	chr3,141341342,141341343,+	25.9057	0	B1_Mus1	ENSMUSG00000044600	ENSMUST00000167290	Smim7	0.268134	no	260.816	255.532	259.549	267.366	22 nt	rep2	rep4	chr8,72567352,72567353,-	0.716585	-3.24229
UUUAAUCCCAGGACUUGGGAGGCAG	.	chr3,141341342,141341343,+	25.9057	0	B1_Mus1	ENSMUSG00000026617	ENSMUST00000027916	Bpnt1	0.106477	no	278.653	299.518	260.221	276.22	20 nt	rep2	rep4	chr1,185357382,185357383,+	0.114146	-3.3145
UUUAAUCCCAGGACUUGGGAGGCAG	.	chr3,141341342,141341343,+	25.9057	0	B1_Mus1	ENSMUSG00000002129	ENSMUST00000002198	Sf3a1	-0.0654544	no	674.916	681.136	649.681	693.932	22 nt	rep2	rep4	chr11,4181433,4181434,+	0.133171	-5.85883
UUUAAUCCCAGGACUUGGGAGGCAG	.	chr3,141341342,141341343,+	25.9057	0	B1_Mus1	ENSMUSG00000025290	ENSMUST00000225994	Rps24	0.172475	no	611.147	557.543	616.137	659.762	23 nt	rep3	rep1	chr14,24493271,24493272,+	0.38636	-5.36004
UUUAAUCCCAGGACUUGGGAGGCAG	.	chr3,141341342,141341343,+	25.9057	0	B1_Mus1	ENSMUSG00000038013	ENSMUST00000037480	Wipf2	-0.133148	no	448.023	464.429	415.822	463.818	23 nt	rep3	rep1	chr11,98904288,98904289,+	0.245866	-4.70797
UUUAAUCCCAGGACUUGGGAGGCAG	.	chr3,141341342,141341343,+	25.9057	0	B1_Mus1	ENSMUSG00000047412	ENSMUST00000115222	Zbtb44	0.19473	no	495	567.373	434.171	483.457	22 nt	rep3	rep2	chr9,31070789,31070790,+	0.210742	-3.5002
UUUAAUCCCAGGACUUGGGAGGCAG	.	chr3,141341342,141341343,+	25.9057	0	B1_Mus1	ENSMUSG00000038013	ENSMUST00000037480	Wipf2	-0.133148	no	448.023	464.429	415.822	463.818	23 nt	rep3	rep2	chr11,98904288,98904289,+	0.245866	-3.19209
UUUAAUCCCAGGACUUGGGAGGCAG	.	chr3,141341342,141341343,+	25.9057	0	B1_Mus1	ENSMUSG00000025290	ENSMUST00000225994	Rps24	0.172475	no	611.147	557.543	616.137	659.762	23 nt	rep3	rep3	chr14,24493271,24493272,+	0.38636	-3.13676
UUUAAUCCCAGGACUUGGGAGGCAG	.	chr3,141341342,141341343,+	25.9057	0	B1_Mus1	ENSMUSG00000002129	ENSMUST00000002198	Sf3a1	-0.0654544	no	674.916	681.136	649.681	693.932	22 nt	rep3	rep4	chr11,4181433,4181434,+	0.182643	-6.31458
UUUAAUCCCAGGACUUGGGAGGCAG	.	chr3,141341342,141341343,+	25.9057	0	B1_Mus1	ENSMUSG00000025290	ENSMUST00000225994	Rps24	0.172475	no	611.147	557.543	616.137	659.762	23 nt	rep4	rep1	chr14,24493271,24493272,+	0.397075	-5.39951
UUUAAUCCCAGGACUUGGGAGGCAG	.	chr3,141341342,141341343,+	25.9057	0	B1_Mus1	ENSMUSG00000077450	ENSMUST00000173860	Rab11b	-0.197257	no	1323.77	1275.04	1361.78	1334.48	23 nt	rep4	rep1	chr17,33747491,33747492,-	0.132358	-3.00718
UUUAAUCCCAGGACUUGGGAGGCAG	.	chr3,141341342,141341343,+	25.9057	0	B1_Mus1	ENSMUSG00000077450	ENSMUST00000173860	Rab11b	-0.197257	no	1323.77	1275.04	1361.78	1334.48	23 nt	rep4	rep2	chr17,33747491,33747492,-	0.132358	-3.41414
UUUAAUCCCAGGACUUGGGAGGCAG	.	chr3,141341342,141341343,+	25.9057	0	B1_Mus1	ENSMUSG00000025290	ENSMUST00000225994	Rps24	0.172475	no	611.147	557.543	616.137	659.762	23 nt	rep4	rep3	chr14,24493271,24493272,+	0.397075	-3.17622
UUUAAUCCCAGGACUUGGGAGGCAG	.	chr3,141341342,141341343,+	25.9057	0	B1_Mus1	ENSMUSG00000025290	ENSMUST00000225994	Rps24	0.172475	no	611.147	557.543	616.137	659.762	23 nt	rep4	rep4	chr14,24493271,24493272,+	0.397075	-3.97552
GAUGAAUGAAUGAAUGAAUGAAAAA	3-qA2-617	chr3,20466877,20466878,-	18.624	0	.	ENSMUSG00000084880	ENSMUST00000155812	Tomm6os	0.741588	yes	1407.11	1149.36	1781.02	1290.94	21 nt	rep1	rep1	chr17,47689521,47689522,+	0.326993	-inf
GAUGAAUGAAUGAAUGAAUGAAAAA	3-qA2-617	chr3,20466877,20466878,-	18.624	0	.	ENSMUSG00000084880	ENSMUST00000155812	Tomm6os	0.741588	yes	1407.11	1149.36	1781.02	1290.94	21 nt	rep1	rep2	chr17,47689521,47689522,+	0.326993	-5.30392
GAUGAAUGAAUGAAUGAAUGAAAAA	3-qA2-617	chr3,20466877,20466878,-	18.624	0	.	ENSMUSG00000084880	ENSMUST00000155812	Tomm6os	0.741588	yes	1407.11	1149.36	1781.02	1290.94	21 nt	rep1	rep3	chr17,47689521,47689522,+	0.326993	-inf
GAUGAAUGAAUGAAUGAAUGAAAAA	3-qA2-617	chr3,20466877,20466878,-	18.624	0	.	ENSMUSG00000084880	ENSMUST00000155812	Tomm6os	0.741588	yes	1407.11	1149.36	1781.02	1290.94	21 nt	rep1	rep4	chr17,47689521,47689522,+	0.326993	-3.34745
GAUGAAUGAAUGAAUGAAUGAAAAA	3-qA2-617	chr3,20466877,20466878,-	18.624	0	.	ENSMUSG00000084880	ENSMUST00000155812	Tomm6os	0.741588	yes	1407.11	1149.36	1781.02	1290.94	21 nt	rep2	rep1	chr17,47689521,47689522,+	0.374146	-inf
GAUGAAUGAAUGAAUGAAUGAAAAA	3-qA2-617	chr3,20466877,20466878,-	18.624	0	.	ENSMUSG00000084880	ENSMUST00000155812	Tomm6os	0.741588	yes	1407.11	1149.36	1781.02	1290.94	21 nt	rep2	rep2	chr17,47689521,47689522,+	0.374146	-5.49826
GAUGAAUGAAUGAAUGAAUGAAAAA	3-qA2-617	chr3,20466877,20466878,-	18.624	0	.	ENSMUSG00000084880	ENSMUST00000155812	Tomm6os	0.741588	yes	1407.11	1149.36	1781.02	1290.94	21 nt	rep2	rep3	chr17,47689521,47689522,+	0.374146	-inf
GAUGAAUGAAUGAAUGAAUGAAAAA	3-qA2-617	chr3,20466877,20466878,-	18.624	0	.	ENSMUSG00000084880	ENSMUST00000155812	Tomm6os	0.741588	yes	1407.11	1149.36	1781.02	1290.94	21 nt	rep2	rep4	chr17,47689521,47689522,+	0.374146	-3.54179
GAUGAAUGAAUGAAUGAAUGAAAAA	3-qA2-617	chr3,20466877,20466878,-	18.624	0	.	ENSMUSG00000084880	ENSMUST00000155812	Tomm6os	0.741588	yes	1407.11	1149.36	1781.02	1290.94	21 nt	rep4	rep1	chr17,47689521,47689522,+	0.147485	-inf
GAUGAAUGAAUGAAUGAAUGAAAAA	3-qA2-617	chr3,20466877,20466878,-	18.624	0	.	ENSMUSG00000084880	ENSMUST00000155812	Tomm6os	0.741588	yes	1407.11	1149.36	1781.02	1290.94	21 nt	rep4	rep2	chr17,47689521,47689522,+	0.147485	-4.15522
GAUGAAUGAAUGAAUGAAUGAAAAA	3-qA2-617	chr3,20466877,20466878,-	18.624	0	.	ENSMUSG00000084880	ENSMUST00000155812	Tomm6os	0.741588	yes	1407.11	1149.36	1781.02	1290.94	21 nt	rep4	rep3	chr17,47689521,47689522,+	0.147485	-inf
UAACUGCAGAGCCAUCUCUCCAGCC	5-qF-14508	chr5,113325097,113325098,-	46.7	0	B3	ENSMUSG00000027312	ENSMUST00000028781	Atrn	0.22706	no	40.5802	41.7712	35.9727	43.9966	21 nt	rep1	rep1	chr2,131028697,131028698,+	0.205114	-3.44652
UAACUGCAGAGCCAUCUCUCCAGCC	5-qF-14508	chr5,113325097,113325098,-	46.7	0	B3	ENSMUSG00000025316	ENSMUST00000170857	Banp	0.0432588	no	294.011	260.958	297.291	323.783	20 nt	rep1	rep1	chr8,122029113,122029114,+	0.127825	-3.44233
UAACUGCAGAGCCAUCUCUCCAGCC	5-qF-14508	chr5,113325097,113325098,-	46.7	0	B3	ENSMUSG00000020897	ENSMUST00000021277	Aurkb	-0.315988	no	709.817	679.369	758.157	691.924	21 nt	rep1	rep1	chr11,69051296,69051297,+	0.187278	-4.73031
UAACUGCAGAGCCAUCUCUCCAGCC	5-qF-14508	chr5,113325097,113325098,-	46.7	0	B3	ENSMUSG00000029681	ENSMUST00000111187	Bcl7b	-0.29508	no	1450.25	1382.01	1563.18	1405.57	23 nt	rep1	rep1	chr5,135173216,135173217,+	0.261595	-6.79743
UAACUGCAGAGCCAUCUCUCCAGCC	5-qF-14508	chr5,113325097,113325098,-	46.7	0	B3	ENSMUSG00000025316	ENSMUST00000170857	Banp	0.0432588	no	294.011	260.958	297.291	323.783	20 nt	rep1	rep2	chr8,122029113,122029114,+	0.127825	-inf
UAACUGCAGAGCCAUCUCUCCAGCC	5-qF-14508	chr5,113325097,113325098,-	46.7	0	B3	ENSMUSG00000053774	ENSMUST00000115151	Ubxn7	0.319702	no	187.217	202.811	177.804	181.036	20 nt	rep1	rep2	chr16,32391429,32391430,+	0.237813	-3.52256
UAACUGCAGAGCCAUCUCUCCAGCC	5-qF-14508	chr5,113325097,113325098,-	46.7	0	B3	ENSMUSG00000079304	ENSMUST00000130785	4933413G19Rik	-0.225825	no	218.378	230.675	262.073	162.387	22 nt	rep1	rep3	chr6,128384291,128384292,+	0.115934	-inf
UAACUGCAGAGCCAUCUCUCCAGCC	5-qF-14508	chr5,113325097,113325098,-	46.7	0	B3	ENSMUSG00000027312	ENSMUST00000028781	Atrn	0.22706	no	40.5802	41.7712	35.9727	43.9966	21 nt	rep1	rep3	chr2,131028697,131028698,+	0.205114	-inf
UAACUGCAGAGCCAUCUCUCCAGCC	5-qF-14508	chr5,113325097,113325098,-	46.7	0	B3	ENSMUSG00000029681	ENSMUST00000111187	Bcl7b	-0.29508	no	1450.25	1382.01	1563.18	1405.57	23 nt	rep1	rep3	chr5,135173216,135173217,+	0.261595	-5.57415
UAACUGCAGAGCCAUCUCUCCAGCC	5-qF-14508	chr5,113325097,113325098,-	46.7	0	B3	ENSMUSG00000079304	ENSMUST00000130785	4933413G19Rik	-0.225825	no	218.378	230.675	262.073	162.387	22 nt	rep1	rep4	chr6,128384291,128384292,+	0.115934	-inf
UAACUGCAGAGCCAUCUCUCCAGCC	5-qF-14508	chr5,113325097,113325098,-	46.7	0	B3	ENSMUSG00000025316	ENSMUST00000170857	Banp	0.0432588	no	294.011	260.958	297.291	323.783	20 nt	rep1	rep4	chr8,122029113,122029114,+	0.127825	-inf
UAACUGCAGAGCCAUCUCUCCAGCC	5-qF-14508	chr5,113325097,113325098,-	46.7	0	B3	ENSMUSG00000029681	ENSMUST00000111187	Bcl7b	-0.29508	no	1450.25	1382.01	1563.18	1405.57	23 nt	rep1	rep4	chr5,135173216,135173217,+	0.261595	-4.51096
UAACUGCAGAGCCAUCUCUCCAGCC	5-qF-14508	chr5,113325097,113325098,-	46.7	0	B3	ENSMUSG00000025316	ENSMUST00000170857	Banp	0.0432588	no	294.011	260.958	297.291	323.783	20 nt	rep2	rep1	chr8,122029113,122029114,+	0.149024	-3.66371
UAACUGCAGAGCCAUCUCUCCAGCC	5-qF-14508	chr5,113325097,113325098,-	46.7	0	B3	ENSMUSG00000027312	ENSMUST00000028781	Atrn	0.22706	no	40.5802	41.7712	35.9727	43.9966	21 nt	rep2	rep1	chr2,131028697,131028698,+	0.234634	-3.6405
UAACUGCAGAGCCAUCUCUCCAGCC	5-qF-14508	chr5,113325097,113325098,-	46.7	0	B3	ENSMUSG00000029681	ENSMUST00000111187	Bcl7b	-0.29508	no	1450.25	1382.01	1563.18	1405.57	23 nt	rep2	rep1	chr5,135173216,135173217,+	0.247317	-6.71645
UAACUGCAGAGCCAUCUCUCCAGCC	5-qF-14508	chr5,113325097,113325098,-	46.7	0	B3	ENSMUSG00000025316	ENSMUST00000170857	Banp	0.0432588	no	294.011	260.958	297.291	323.783	20 nt	rep2	rep2	chr8,122029113,122029114,+	0.149024	-inf
UAACUGCAGAGCCAUCUCUCCAGCC	5-qF-14508	chr5,113325097,113325098,-	46.7	0	B3	ENSMUSG00000053774	ENSMUST00000115151	Ubxn7	0.319702	no	187.217	202.811	177.804	181.036	20 nt	rep2	rep2	chr16,32391429,32391430,+	0.317073	-3.93754
UAACUGCAGAGCCAUCUCUCCAGCC	5-qF-14508	chr5,113325097,113325098,-	46.7	0	B3	ENSMUSG00000030868	ENSMUST00000123602	Dctn5	0.131697	no	305.767	349.598	286.596	281.108	20 nt	rep2	rep3	chr7,122148341,122148342,+	0.989268	-4.90821
UAACUGCAGAGCCAUCUCUCCAGCC	5-qF-14508	chr5,113325097,113325098,-	46.7	0	B3	ENSMUSG00000042709	ENSMUST00000108721	Atpaf2	-0.115399	no	344.462	367.402	328.456	337.527	22 nt	rep2	rep3	chr11,60400798,60400799,-	0.110976	-inf
UAACUGCAGAGCCAUCUCUCCAGCC	5-qF-14508	chr5,113325097,113325098,-	46.7	0	B3	ENSMUSG00000027312	ENSMUST00000028781	Atrn	0.22706	no	40.5802	41.7712	35.9727	43.9966	21 nt	rep2	rep3	chr2,131028697,131028698,+	0.234634	-inf
UAACUGCAGAGCCAUCUCUCCAGCC	5-qF-14508	chr5,113325097,113325098,-	46.7	0	B3	ENSMUSG00000029681	ENSMUST00000111187	Bcl7b	-0.29508	no	1450.25	1382.01	1563.18	1405.57	23 nt	rep2	rep3	chr5,135173216,135173217,+	0.247317	-5.49317
UAACUGCAGAGCCAUCUCUCCAGCC	5-qF-14508	chr5,113325097,113325098,-	46.7	0	B3	ENSMUSG00000040596	ENSMUST00000169324	Pogk	0.0629212	no	294.311	285.75	297.091	300.092	22 nt	rep2	rep3	chr1,166397778,166397779,-	0.126829	-3.94473
UAACUGCAGAGCCAUCUCUCCAGCC	5-qF-14508	chr5,113325097,113325098,-	46.7	0	B3	ENSMUSG00000025316	ENSMUST00000170857	Banp	0.0432588	no	294.011	260.958	297.291	323.783	20 nt	rep2	rep4	chr8,122029113,122029114,+	0.149024	-inf
UAACUGCAGAGCCAUCUCUCCAGCC	5-qF-14508	chr5,113325097,113325098,-	46.7	0	B3	ENSMUSG00000042709	ENSMUST00000108721	Atpaf2	-0.115399	no	344.462	367.402	328.456	337.527	22 nt	rep2	rep4	chr11,60400798,60400799,-	0.110976	-inf
UAACUGCAGAGCCAUCUCUCCAGCC	5-qF-14508	chr5,113325097,113325098,-	46.7	0	B3	ENSMUSG00000029681	ENSMUST00000111187	Bcl7b	-0.29508	no	1450.25	1382.01	1563.18	1405.57	23 nt	rep2	rep4	chr5,135173216,135173217,+	0.247317	-4.42998
UAACUGCAGAGCCAUCUCUCCAGCC	5-qF-14508	chr5,113325097,113325098,-	46.7	0	B3	ENSMUSG00000029681	ENSMUST00000111187	Bcl7b	-0.29508	no	1450.25	1382.01	1563.18	1405.57	23 nt	rep3	rep1	chr5,135173216,135173217,+	0.179131	-6.25111
UAACUGCAGAGCCAUCUCUCCAGCC	5-qF-14508	chr5,113325097,113325098,-	46.7	0	B3	ENSMUSG00000029681	ENSMUST00000111187	Bcl7b	-0.29508	no	1450.25	1382.01	1563.18	1405.57	23 nt	rep3	rep3	chr5,135173216,135173217,+	0.179131	-5.02783
UAACUGCAGAGCCAUCUCUCCAGCC	5-qF-14508	chr5,113325097,113325098,-	46.7	0	B3	ENSMUSG00000027312	ENSMUST00000028781	Atrn	0.22706	no	40.5802	41.7712	35.9727	43.9966	21 nt	rep3	rep3	chr2,131028697,131028698,+	0.129958	-inf
UAACUGCAGAGCCAUCUCUCCAGCC	5-qF-14508	chr5,113325097,113325098,-	46.7	0	B3	ENSMUSG00000029681	ENSMUST00000111187	Bcl7b	-0.29508	no	1450.25	1382.01	1563.18	1405.57	23 nt	rep3	rep4	chr5,135173216,135173217,+	0.179131	-3.96464
UAACUGCAGAGCCAUCUCUCCAGCC	5-qF-14508	chr5,113325097,113325098,-	46.7	0	B3	ENSMUSG00000097787	ENSMUST00000181612	2700046G09Rik	-0.219571	no	1300.93	1200.97	1533.22	1168.61	21 nt	rep3	rep4	chr19,32390975,32390976,+	0.108883	-4.56833
UAACUGCAGAGCCAUCUCUCCAGCC	5-qF-14508	chr5,113325097,113325098,-	46.7	0	B3	ENSMUSG00000071660	ENSMUST00000096751	Ttc9c	0.176678	no	158.484	165.142	160.795	149.514	22 nt	rep4	rep1	chr19,8810315,8810316,-	0.109668	-inf
UAACUGCAGAGCCAUCUCUCCAGCC	5-qF-14508	chr5,113325097,113325098,-	46.7	0	B3	ENSMUSG00000029681	ENSMUST00000111187	Bcl7b	-0.29508	no	1450.25	1382.01	1563.18	1405.57	23 nt	rep4	rep1	chr5,135173216,135173217,+	0.2269	-6.59215
UAACUGCAGAGCCAUCUCUCCAGCC	5-qF-14508	chr5,113325097,113325098,-	46.7	0	B3	ENSMUSG00000027312	ENSMUST00000028781	Atrn	0.22706	no	40.5802	41.7712	35.9727	43.9966	21 nt	rep4	rep1	chr2,131028697,131028698,+	0.15883	-3.07757
UAACUGCAGAGCCAUCUCUCCAGCC	5-qF-14508	chr5,113325097,113325098,-	46.7	0	B3	ENSMUSG00000037075	ENSMUST00000036904	Rnf139	0.322042	no	1431.89	1586.97	1340.94	1367.75	22 nt	rep4	rep1	chr15,58901673,58901674,+	0.109668	-inf
UAACUGCAGAGCCAUCUCUCCAGCC	5-qF-14508	chr5,113325097,113325098,-	46.7	0	B3	ENSMUSG00000071660	ENSMUST00000096751	Ttc9c	0.176678	no	158.484	165.142	160.795	149.514	22 nt	rep4	rep2	chr19,8810315,8810316,-	0.109668	-inf
UAACUGCAGAGCCAUCUCUCCAGCC	5-qF-14508	chr5,113325097,113325098,-	46.7	0	B3	ENSMUSG00000053774	ENSMUST00000115151	Ubxn7	0.319702	no	187.217	202.811	177.804	181.036	20 nt	rep4	rep2	chr16,32391429,32391430,+	0.310097	-3.90545
UAACUGCAGAGCCAUCUCUCCAGCC	5-qF-14508	chr5,113325097,113325098,-	46.7	0	B3	ENSMUSG00000029681	ENSMUST00000111187	Bcl7b	-0.29508	no	1450.25	1382.01	1563.18	1405.57	23 nt	rep4	rep3	chr5,135173216,135173217,+	0.2269	-5.36887
UAACUGCAGAGCCAUCUCUCCAGCC	5-qF-14508	chr5,113325097,113325098,-	46.7	0	B3	ENSMUSG00000027312	ENSMUST00000028781	Atrn	0.22706	no	40.5802	41.7712	35.9727	43.9966	21 nt	rep4	rep3	chr2,131028697,131028698,+	0.15883	-inf
UAACUGCAGAGCCAUCUCUCCAGCC	5-qF-14508	chr5,113325097,113325098,-	46.7	0	B3	ENSMUSG00000071660	ENSMUST00000096751	Ttc9c	0.176678	no	158.484	165.142	160.795	149.514	22 nt	rep4	rep4	chr19,8810315,8810316,-	0.109668	-inf
UAACUGCAGAGCCAUCUCUCCAGCC	5-qF-14508	chr5,113325097,113325098,-	46.7	0	B3	ENSMUSG00000029681	ENSMUST00000111187	Bcl7b	-0.29508	no	1450.25	1382.01	1563.18	1405.57	23 nt	rep4	rep4	chr5,135173216,135173217,+	0.2269	-4.30568
GAGCUCACUAAUUCUGAGCAAAUAA	5-qF-14508	chr5,113327624,113327625,-	80.6561	0	.	ENSMUSG00000027778	ENSMUST00000169064	Ift80	0.424028	no	189.152	206.007	167.065	194.383	g2-g15	rep3	rep1	chr3,68990953,68990954,-	0.179131	-3.44375
GAGCUCACUAAUUCUGAGCAAAUAA	5-qF-14508	chr5,113327624,113327625,-	80.6561	0	.	ENSMUSG00000027778	ENSMUST00000169064	Ift80	0.424028	no	189.152	206.007	167.065	194.383	g2-g15	rep3	rep2	chr3,68990953,68990954,-	0.179131	-inf
GAGCUCACUAAUUCUGAGCAAAUAA	5-qF-14508	chr5,113327624,113327625,-	80.6561	0	.	ENSMUSG00000027778	ENSMUST00000169064	Ift80	0.424028	no	189.152	206.007	167.065	194.383	g2-g15	rep4	rep2	chr3,68990953,68990954,-	0.11345	-inf
AUCCAACAACUAUUUAUUGAGAACA	6-qF3-8009	chr6,127784891,127784892,-	827.158	0	.	ENSMUSG00000049550	ENSMUST00000137602	Clip1	0.0228336	no	48.78	52.8725	49.1084	44.3591	20 nt	rep2	rep1	chr5,123590812,123590813,-	0.158537	-inf
AUCCAACAACUAUUUAUUGAGAACA	6-qF3-8009	chr6,127784891,127784892,-	827.158	0	.	ENSMUSG00000049550	ENSMUST00000137602	Clip1	0.0228336	no	48.78	52.8725	49.1084	44.3591	20 nt	rep2	rep2	chr5,123590812,123590813,-	0.158537	-6.25948
AUCCAACAACUAUUUAUUGAGAACA	6-qF3-8009	chr6,127784891,127784892,-	827.158	0	.	ENSMUSG00000049550	ENSMUST00000137602	Clip1	0.0228336	no	48.78	52.8725	49.1084	44.3591	20 nt	rep2	rep3	chr5,123590812,123590813,-	0.158537	-inf
GGCAUCACUGCAAGAUGUUCAUCGA	6-qF3-8009	chr6,127785706,127785707,-	50.5597	0	.	ENSMUSG00000037279	ENSMUST00000138582	Ovol2	-0.0473638	no	410.7	387.756	408.021	436.323	20 nt	rep1	rep1	chr2,144330940,144330941,-	0.169442	-inf
GGCAUCACUGCAAGAUGUUCAUCGA	6-qF3-8009	chr6,127785706,127785707,-	50.5597	0	.	ENSMUSG00000037279	ENSMUST00000138582	Ovol2	-0.0473638	no	410.7	387.756	408.021	436.323	20 nt	rep1	rep2	chr2,144330940,144330941,-	0.169442	-inf
GGCAUCACUGCAAGAUGUUCAUCGA	6-qF3-8009	chr6,127785706,127785707,-	50.5597	0	.	ENSMUSG00000037279	ENSMUST00000138582	Ovol2	-0.0473638	no	410.7	387.756	408.021	436.323	20 nt	rep1	rep4	chr2,144330940,144330941,-	0.169442	-inf
GGCAUCACUGCAAGAUGUUCAUCGA	6-qF3-8009	chr6,127785706,127785707,-	50.5597	0	.	ENSMUSG00000037279	ENSMUST00000138582	Ovol2	-0.0473638	no	410.7	387.756	408.021	436.323	20 nt	rep2	rep1	chr2,144330940,144330941,-	0.34878	-inf
GGCAUCACUGCAAGAUGUUCAUCGA	6-qF3-8009	chr6,127785706,127785707,-	50.5597	0	.	ENSMUSG00000037279	ENSMUST00000138582	Ovol2	-0.0473638	no	410.7	387.756	408.021	436.323	20 nt	rep2	rep2	chr2,144330940,144330941,-	0.34878	-inf
GGCAUCACUGCAAGAUGUUCAUCGA	6-qF3-8009	chr6,127785706,127785707,-	50.5597	0	.	ENSMUSG00000037279	ENSMUST00000138582	Ovol2	-0.0473638	no	410.7	387.756	408.021	436.323	20 nt	rep2	rep3	chr2,144330940,144330941,-	0.34878	-3.18177
GGCAUCACUGCAAGAUGUUCAUCGA	6-qF3-8009	chr6,127785706,127785707,-	50.5597	0	.	ENSMUSG00000037279	ENSMUST00000138582	Ovol2	-0.0473638	no	410.7	387.756	408.021	436.323	20 nt	rep2	rep4	chr2,144330940,144330941,-	0.34878	-inf
GGCAUCACUGCAAGAUGUUCAUCGA	6-qF3-8009	chr6,127785706,127785707,-	50.5597	0	.	ENSMUSG00000037279	ENSMUST00000138582	Ovol2	-0.0473638	no	410.7	387.756	408.021	436.323	20 nt	rep3	rep1	chr2,144330940,144330941,-	0.108883	-inf
GGCAUCACUGCAAGAUGUUCAUCGA	6-qF3-8009	chr6,127785706,127785707,-	50.5597	0	.	ENSMUSG00000037279	ENSMUST00000138582	Ovol2	-0.0473638	no	410.7	387.756	408.021	436.323	20 nt	rep3	rep2	chr2,144330940,144330941,-	0.108883	-inf
GGCAUCACUGCAAGAUGUUCAUCGA	6-qF3-8009	chr6,127785706,127785707,-	50.5597	0	.	ENSMUSG00000037279	ENSMUST00000138582	Ovol2	-0.0473638	no	410.7	387.756	408.021	436.323	20 nt	rep3	rep4	chr2,144330940,144330941,-	0.108883	-inf
ACUUUGACUUUGUUUUAAAAGGUUU	6-qF3-8009	chr6,127788332,127788333,-	307.979	0	.	ENSMUSG00000001323	ENSMUST00000065211	Srr	-0.15756	no	305.252	331.515	298.422	285.82	g3-g16	rep1	rep1	chr11,74908027,74908028,-	0.160524	-3.09288
ACUUUGACUUUGUUUUAAAAGGUUU	6-qF3-8009	chr6,127788332,127788333,-	307.979	0	.	ENSMUSG00000041360	ENSMUST00000076219	Pum3	0.410957	yes	82.7785	98.4014	75.1412	74.7929	g2-g15	rep4	rep1	chr19,27390277,27390278,-	0.109668	-5.54323
AGAGAUUUCAAAGAAGCAACAUUUG	6-qF3-8009	chr6,127792378,127792379,-	44.6649	0	.	ENSMUSG00000020458	ENSMUST00000102843	Rtn4	0.511269	yes	71.3916	74.8103	64.6115	74.7531	21 nt	rep1	rep1	chr11,29708629,29708630,+	0.416173	-inf
AGAGAUUUCAAAGAAGCAACAUUUG	6-qF3-8009	chr6,127792378,127792379,-	44.6649	0	.	ENSMUSG00000020458	ENSMUST00000102843	Rtn4	0.511269	yes	71.3916	74.8103	64.6115	74.7531	21 nt	rep1	rep2	chr11,29708629,29708630,+	0.416173	-inf
AGAGAUUUCAAAGAAGCAACAUUUG	6-qF3-8009	chr6,127792378,127792379,-	44.6649	0	.	ENSMUSG00000020458	ENSMUST00000102843	Rtn4	0.511269	yes	71.3916	74.8103	64.6115	74.7531	21 nt	rep1	rep3	chr11,29708629,29708630,+	0.416173	-inf
AGAGAUUUCAAAGAAGCAACAUUUG	6-qF3-8009	chr6,127792378,127792379,-	44.6649	0	.	ENSMUSG00000020458	ENSMUST00000102843	Rtn4	0.511269	yes	71.3916	74.8103	64.6115	74.7531	21 nt	rep1	rep4	chr11,29708629,29708630,+	0.416173	-inf
AGAGAUUUCAAAGAAGCAACAUUUG	6-qF3-8009	chr6,127792378,127792379,-	44.6649	0	.	ENSMUSG00000020458	ENSMUST00000102843	Rtn4	0.511269	yes	71.3916	74.8103	64.6115	74.7531	21 nt	rep2	rep1	chr11,29708629,29708630,+	0.313902	-inf
AGAGAUUUCAAAGAAGCAACAUUUG	6-qF3-8009	chr6,127792378,127792379,-	44.6649	0	.	ENSMUSG00000020458	ENSMUST00000102843	Rtn4	0.511269	yes	71.3916	74.8103	64.6115	74.7531	21 nt	rep2	rep2	chr11,29708629,29708630,+	0.313902	-inf
AGAGAUUUCAAAGAAGCAACAUUUG	6-qF3-8009	chr6,127792378,127792379,-	44.6649	0	.	ENSMUSG00000020458	ENSMUST00000102843	Rtn4	0.511269	yes	71.3916	74.8103	64.6115	74.7531	21 nt	rep2	rep3	chr11,29708629,29708630,+	0.313902	-inf
AGAGAUUUCAAAGAAGCAACAUUUG	6-qF3-8009	chr6,127792378,127792379,-	44.6649	0	.	ENSMUSG00000020458	ENSMUST00000102843	Rtn4	0.511269	yes	71.3916	74.8103	64.6115	74.7531	21 nt	rep2	rep4	chr11,29708629,29708630,+	0.313902	-inf
AGAGAUUUCAAAGAAGCAACAUUUG	6-qF3-8009	chr6,127792378,127792379,-	44.6649	0	.	ENSMUSG00000020458	ENSMUST00000102843	Rtn4	0.511269	yes	71.3916	74.8103	64.6115	74.7531	21 nt	rep3	rep1	chr11,29708629,29708630,+	0.182643	-inf
AGAGAUUUCAAAGAAGCAACAUUUG	6-qF3-8009	chr6,127792378,127792379,-	44.6649	0	.	ENSMUSG00000020458	ENSMUST00000102843	Rtn4	0.511269	yes	71.3916	74.8103	64.6115	74.7531	21 nt	rep3	rep2	chr11,29708629,29708630,+	0.182643	-inf
AGAGAUUUCAAAGAAGCAACAUUUG	6-qF3-8009	chr6,127792378,127792379,-	44.6649	0	.	ENSMUSG00000020458	ENSMUST00000102843	Rtn4	0.511269	yes	71.3916	74.8103	64.6115	74.7531	21 nt	rep3	rep3	chr11,29708629,29708630,+	0.182643	-inf
AGAGAUUUCAAAGAAGCAACAUUUG	6-qF3-8009	chr6,127792378,127792379,-	44.6649	0	.	ENSMUSG00000020458	ENSMUST00000102843	Rtn4	0.511269	yes	71.3916	74.8103	64.6115	74.7531	21 nt	rep3	rep4	chr11,29708629,29708630,+	0.182643	-inf
AGAGAUUUCAAAGAAGCAACAUUUG	6-qF3-8009	chr6,127792378,127792379,-	44.6649	0	.	ENSMUSG00000020458	ENSMUST00000102843	Rtn4	0.511269	yes	71.3916	74.8103	64.6115	74.7531	21 nt	rep4	rep1	chr11,29708629,29708630,+	0.139922	-inf
AGAGAUUUCAAAGAAGCAACAUUUG	6-qF3-8009	chr6,127792378,127792379,-	44.6649	0	.	ENSMUSG00000020458	ENSMUST00000102843	Rtn4	0.511269	yes	71.3916	74.8103	64.6115	74.7531	21 nt	rep4	rep2	chr11,29708629,29708630,+	0.139922	-inf
AGAGAUUUCAAAGAAGCAACAUUUG	6-qF3-8009	chr6,127792378,127792379,-	44.6649	0	.	ENSMUSG00000020458	ENSMUST00000102843	Rtn4	0.511269	yes	71.3916	74.8103	64.6115	74.7531	21 nt	rep4	rep3	chr11,29708629,29708630,+	0.139922	-inf
AGAGAUUUCAAAGAAGCAACAUUUG	6-qF3-8009	chr6,127792378,127792379,-	44.6649	0	.	ENSMUSG00000020458	ENSMUST00000102843	Rtn4	0.511269	yes	71.3916	74.8103	64.6115	74.7531	21 nt	rep4	rep4	chr11,29708629,29708630,+	0.139922	-inf
CAAAAACCAAAAAACAAACAAAAGA	6-qF3-28913	chr6,127826371,127826372,+	24.5723	0	.	ENSMUSG00000039703	ENSMUST00000044271	Nploc4	-0.00355616	no	594.23	610.079	522.517	650.094	20 nt	rep3	rep1	chr11,120381039,120381040,-	0.144007	-inf
CAAAAACCAAAAAACAAACAAAAGA	6-qF3-28913	chr6,127826371,127826372,+	24.5723	0	.	ENSMUSG00000039703	ENSMUST00000044271	Nploc4	-0.00355616	no	594.23	610.079	522.517	650.094	20 nt	rep3	rep2	chr11,120381039,120381040,-	0.144007	-3.53583
CAAAAACCAAAAAACAAACAAAAGA	6-qF3-28913	chr6,127826371,127826372,+	24.5723	0	.	ENSMUSG00000003123	ENSMUST00000003207	Lipe	-0.238243	no	1440	1477.71	1531.44	1310.85	20 nt	rep3	rep2	chr7,25395838,25395839,-	0.115908	-3.80764
CAAAAACCAAAAAACAAACAAAAGA	6-qF3-28913	chr6,127826371,127826372,+	24.5723	0	.	ENSMUSG00000003123	ENSMUST00000003207	Lipe	-0.238243	no	1440	1477.71	1531.44	1310.85	20 nt	rep3	rep3	chr7,25395838,25395839,-	0.115908	-3.07786
CAAAAACCAAAAAACAAACAAAAGA	6-qF3-28913	chr6,127826371,127826372,+	24.5723	0	.	ENSMUSG00000039703	ENSMUST00000044271	Nploc4	-0.00355616	no	594.23	610.079	522.517	650.094	20 nt	rep4	rep1	chr11,120381039,120381040,-	0.109668	-inf
CAAAAACCAAAAAACAAACAAAAGA	6-qF3-28913	chr6,127826371,127826372,+	24.5723	0	.	ENSMUSG00000039703	ENSMUST00000044271	Nploc4	-0.00355616	no	594.23	610.079	522.517	650.094	20 nt	rep4	rep2	chr11,120381039,120381040,-	0.109668	-3.14284
UGAACUGGGAAAACUCGGUGUAGAU	.	chr6,128447503,128447504,+	131.243	0	.	ENSMUSG00000015095	ENSMUST00000015239	Fbxw5	-0.0995348	no	6086.61	5424.57	6760.99	6074.27	g2-g15	rep1	rep1	chr2,25502948,25502949,+	1.82224	-3.71509
UGAACUGGGAAAACUCGGUGUAGAU	.	chr6,128447503,128447504,+	131.243	0	.	ENSMUSG00000015095	ENSMUST00000015239	Fbxw5	-0.0995348	no	6086.61	5424.57	6760.99	6074.27	g2-g15	rep1	rep2	chr2,25502948,25502949,+	1.82224	-3.61237
UGAACUGGGAAAACUCGGUGUAGAU	.	chr6,128447503,128447504,+	131.243	0	.	ENSMUSG00000015095	ENSMUST00000015239	Fbxw5	-0.0995348	no	6086.61	5424.57	6760.99	6074.27	g2-g15	rep1	rep3	chr2,25502948,25502949,+	1.82224	-4.98213
UGAACUGGGAAAACUCGGUGUAGAU	.	chr6,128447503,128447504,+	131.243	0	.	ENSMUSG00000015095	ENSMUST00000015239	Fbxw5	-0.0995348	no	6086.61	5424.57	6760.99	6074.27	g2-g15	rep1	rep4	chr2,25502948,25502949,+	1.82224	-3.27564
UGAACUGGGAAAACUCGGUGUAGAU	.	chr6,128447503,128447504,+	131.243	0	.	ENSMUSG00000015095	ENSMUST00000015239	Fbxw5	-0.0995348	no	6086.61	5424.57	6760.99	6074.27	g2-g15	rep2	rep1	chr2,25502948,25502949,+	2.72366	-4.29492
UGAACUGGGAAAACUCGGUGUAGAU	.	chr6,128447503,128447504,+	131.243	0	.	ENSMUSG00000015095	ENSMUST00000015239	Fbxw5	-0.0995348	no	6086.61	5424.57	6760.99	6074.27	g2-g15	rep2	rep2	chr2,25502948,25502949,+	2.72366	-4.1922
UGAACUGGGAAAACUCGGUGUAGAU	.	chr6,128447503,128447504,+	131.243	0	.	ENSMUSG00000015095	ENSMUST00000015239	Fbxw5	-0.0995348	no	6086.61	5424.57	6760.99	6074.27	g2-g15	rep2	rep3	chr2,25502948,25502949,+	2.72366	-5.56197
UGAACUGGGAAAACUCGGUGUAGAU	.	chr6,128447503,128447504,+	131.243	0	.	ENSMUSG00000015095	ENSMUST00000015239	Fbxw5	-0.0995348	no	6086.61	5424.57	6760.99	6074.27	g2-g15	rep2	rep4	chr2,25502948,25502949,+	2.72366	-3.85547
UGAACUGGGAAAACUCGGUGUAGAU	.	chr6,128447503,128447504,+	131.243	0	.	ENSMUSG00000015095	ENSMUST00000015239	Fbxw5	-0.0995348	no	6086.61	5424.57	6760.99	6074.27	g2-g15	rep3	rep1	chr2,25502948,25502949,+	1.31714	-3.24679
UGAACUGGGAAAACUCGGUGUAGAU	.	chr6,128447503,128447504,+	131.243	0	.	ENSMUSG00000015095	ENSMUST00000015239	Fbxw5	-0.0995348	no	6086.61	5424.57	6760.99	6074.27	g2-g15	rep3	rep2	chr2,25502948,25502949,+	1.31714	-3.14406
UGAACUGGGAAAACUCGGUGUAGAU	.	chr6,128447503,128447504,+	131.243	0	.	ENSMUSG00000015095	ENSMUST00000015239	Fbxw5	-0.0995348	no	6086.61	5424.57	6760.99	6074.27	g2-g15	rep3	rep3	chr2,25502948,25502949,+	1.31714	-4.51383
UGAACUGGGAAAACUCGGUGUAGAU	.	chr6,128447503,128447504,+	131.243	0	.	ENSMUSG00000015095	ENSMUST00000015239	Fbxw5	-0.0995348	no	6086.61	5424.57	6760.99	6074.27	g2-g15	rep4	rep3	chr2,25502948,25502949,+	0.646665	-3.48751
UGGGCAGUUAGUGGGAUCUGGGGAG	.	chr6,128449942,128449943,+	25.3901	0	Lx8	ENSMUSG00000013155	ENSMUST00000013299	Enkd1	-0.132556	no	1677.85	1441.81	1858.95	1732.79	20 nt	rep1	rep1	chr8,105707857,105707858,-	0.228895	-3.28285
UGGGCAGUUAGUGGGAUCUGGGGAG	.	chr6,128449942,128449943,+	25.3901	0	Lx8	ENSMUSG00000013155	ENSMUST00000013299	Enkd1	-0.132556	no	1677.85	1441.81	1858.95	1732.79	20 nt	rep1	rep2	chr8,105707857,105707858,-	0.228895	-6.78934
UGGGCAGUUAGUGGGAUCUGGGGAG	.	chr6,128449942,128449943,+	25.3901	0	Lx8	ENSMUSG00000013155	ENSMUST00000013299	Enkd1	-0.132556	no	1677.85	1441.81	1858.95	1732.79	20 nt	rep1	rep3	chr8,105707857,105707858,-	0.228895	-inf
UGGGCAGUUAGUGGGAUCUGGGGAG	.	chr6,128449942,128449943,+	25.3901	0	Lx8	ENSMUSG00000013155	ENSMUST00000013299	Enkd1	-0.132556	no	1677.85	1441.81	1858.95	1732.79	20 nt	rep2	rep2	chr8,105707857,105707858,-	0.177561	-6.42297
UGGGCAGUUAGUGGGAUCUGGGGAG	.	chr6,128449942,128449943,+	25.3901	0	Lx8	ENSMUSG00000013155	ENSMUST00000013299	Enkd1	-0.132556	no	1677.85	1441.81	1858.95	1732.79	20 nt	rep2	rep3	chr8,105707857,105707858,-	0.177561	-inf
UGGGCAGUUAGUGGGAUCUGGGGAG	.	chr6,128449942,128449943,+	25.3901	0	Lx8	ENSMUSG00000013155	ENSMUST00000013299	Enkd1	-0.132556	no	1677.85	1441.81	1858.95	1732.79	20 nt	rep3	rep1	chr8,105707857,105707858,-	0.40041	-4.08964
UGGGCAGUUAGUGGGAUCUGGGGAG	.	chr6,128449942,128449943,+	25.3901	0	Lx8	ENSMUSG00000013155	ENSMUST00000013299	Enkd1	-0.132556	no	1677.85	1441.81	1858.95	1732.79	20 nt	rep3	rep2	chr8,105707857,105707858,-	0.40041	-7.59614
UGGGCAGUUAGUGGGAUCUGGGGAG	.	chr6,128449942,128449943,+	25.3901	0	Lx8	ENSMUSG00000013155	ENSMUST00000013299	Enkd1	-0.132556	no	1677.85	1441.81	1858.95	1732.79	20 nt	rep3	rep3	chr8,105707857,105707858,-	0.40041	-inf
UGGGCAGUUAGUGGGAUCUGGGGAG	.	chr6,128449942,128449943,+	25.3901	0	Lx8	ENSMUSG00000013155	ENSMUST00000013299	Enkd1	-0.132556	no	1677.85	1441.81	1858.95	1732.79	20 nt	rep3	rep4	chr8,105707857,105707858,-	0.40041	-3.1251
UGGGCAGUUAGUGGGAUCUGGGGAG	.	chr6,128449942,128449943,+	25.3901	0	Lx8	ENSMUSG00000013155	ENSMUST00000013299	Enkd1	-0.132556	no	1677.85	1441.81	1858.95	1732.79	20 nt	rep4	rep2	chr8,105707857,105707858,-	0.11345	-5.77671
UGGGCAGUUAGUGGGAUCUGGGGAG	.	chr6,128449942,128449943,+	25.3901	0	Lx8	ENSMUSG00000013155	ENSMUST00000013299	Enkd1	-0.132556	no	1677.85	1441.81	1858.95	1732.79	20 nt	rep4	rep3	chr8,105707857,105707858,-	0.11345	-inf
AACAGCUUGAUAAUGUUAGGAUUGG	pi-Gm5878	chr6,85111853,85111854,-	33.8909	0	.	ENSMUSG00000015656	ENSMUST00000015800	Hspa8	0.392949	no	310.304	218.697	373.854	338.361	20 nt	rep2	rep1	chr9,40804998,40804999,+	0.21878	-3.53957
AACAGCUUGAUAAUGUUAGGAUUGG	pi-Gm5878	chr6,85111853,85111854,-	33.8909	0	.	ENSMUSG00000015656	ENSMUST00000015800	Hspa8	0.392949	no	310.304	218.697	373.854	338.361	20 nt	rep3	rep1	chr9,40804998,40804999,+	0.277477	-3.88246
UCCUUUCUUCUUGUUCUUCUUUGCU	7-qB5-6255	chr7,52907902,52907903,+	15.5363	0	.	ENSMUSG00000050299	ENSMUST00000052867	Gm9843	-0.126357	no	0	0	0	0	20 nt	rep3	rep4	chr16,76403349,76403350,-	0.105371	-inf
UCCUUUCUUCUUGUUCUUCUUUGCU	7-qB5-6255	chr7,52907902,52907903,+	15.5363	0	.	ENSMUSG00000020075	ENSMUST00000045866	Ddx21	0.209706	no	419.037	428.857	413.495	414.758	20 nt	rep4	rep4	chr10,62598801,62598802,-	0.173957	-3.07436
AUUAUUCAUGACUGGGGAUGUUCUA	7-qB5-6255	chr7,52909516,52909517,+	1427.46	0	.	ENSMUSG00000034377	ENSMUST00000152672	Tulp4	0.01548	no	222.64	230.692	196.939	240.29	g2-g15	rep3	rep1	chr17,6137241,6137242,+	0.108883	-4.53287
AUUAUUCAUGACUGGGGAUGUUCUA	7-qB5-6255	chr7,52909516,52909517,+	1427.46	0	.	ENSMUSG00000034377	ENSMUST00000152672	Tulp4	0.01548	no	222.64	230.692	196.939	240.29	g2-g15	rep3	rep2	chr17,6137241,6137242,+	0.108883	-inf
AUUAUUCAUGACUGGGGAUGUUCUA	7-qB5-6255	chr7,52909516,52909517,+	1427.46	0	.	ENSMUSG00000034377	ENSMUST00000152672	Tulp4	0.01548	no	222.64	230.692	196.939	240.29	g2-g15	rep3	rep4	chr17,6137241,6137242,+	0.108883	-5.56833
UUACAUUUCAAAUGUUAUUCCCUCG	7-qD1-9417	chr7,69900398,69900399,-	21.3951	0	L1_Mus3	ENSMUSG00000086401	ENSMUST00000132267	Gm15559	0.202618	no	3470.93	3044.28	3978.98	3389.52	21 nt	rep1	rep2	chr5,110779221,110779222,+	0.17836	-4.84448
UUACAUUUCAAAUGUUAUUCCCUCG	7-qD1-9417	chr7,69900398,69900399,-	21.3951	0	L1_Mus3	ENSMUSG00000086401	ENSMUST00000132267	Gm15559	0.202618	no	3470.93	3044.28	3978.98	3389.52	21 nt	rep1	rep3	chr5,110779221,110779222,+	0.17836	-3.69967
UUACAUUUCAAAUGUUAUUCCCUCG	7-qD1-9417	chr7,69900398,69900399,-	21.3951	0	L1_Mus3	ENSMUSG00000086401	ENSMUST00000132267	Gm15559	0.202618	no	3470.93	3044.28	3978.98	3389.52	21 nt	rep1	rep4	chr5,110779221,110779222,+	0.17836	-inf
UGUUACCAAUAAUGUGAUACCUAGG	7-qD1-9417	chr7,69901501,69901502,-	29.9549	0	.	ENSMUSG00000087495	ENSMUST00000127020	Gm14152	0.576002	yes	594.485	636.158	533.957	613.341	20 nt	rep1	rep1	chr2,151420315,151420316,-	0.142688	-3.92296
UGUUACCAAUAAUGUGAUACCUAGG	7-qD1-9417	chr7,69901501,69901502,-	29.9549	0	.	ENSMUSG00000087609	ENSMUST00000157058	4930442J19Rik	0.577107	yes	168.545	179.104	141.688	184.844	20 nt	rep1	rep2	chr2,151314112,151314113,+	0.193223	-4.54492
UGUUACCAAUAAUGUGAUACCUAGG	7-qD1-9417	chr7,69901501,69901502,-	29.9549	0	.	ENSMUSG00000087495	ENSMUST00000127020	Gm14152	0.576002	yes	594.485	636.158	533.957	613.341	20 nt	rep1	rep2	chr2,151420315,151420316,-	0.142688	-inf
UGUUACCAAUAAUGUGAUACCUAGG	7-qD1-9417	chr7,69901501,69901502,-	29.9549	0	.	ENSMUSG00000087609	ENSMUST00000157058	4930442J19Rik	0.577107	yes	168.545	179.104	141.688	184.844	20 nt	rep1	rep3	chr2,151314112,151314113,+	0.193223	-3.13708
UGUUACCAAUAAUGUGAUACCUAGG	7-qD1-9417	chr7,69901501,69901502,-	29.9549	0	.	ENSMUSG00000087609	ENSMUST00000157058	4930442J19Rik	0.577107	yes	168.545	179.104	141.688	184.844	20 nt	rep1	rep4	chr2,151314112,151314113,+	0.193223	-5.39581
UGUUACCAAUAAUGUGAUACCUAGG	7-qD1-9417	chr7,69901501,69901502,-	29.9549	0	.	ENSMUSG00000087495	ENSMUST00000127020	Gm14152	0.576002	yes	594.485	636.158	533.957	613.341	20 nt	rep1	rep4	chr2,151420315,151420316,-	0.142688	-3.95841
UGUUACCAAUAAUGUGAUACCUAGG	7-qD1-9417	chr7,69901501,69901502,-	29.9549	0	.	ENSMUSG00000087609	ENSMUST00000157058	4930442J19Rik	0.577107	yes	168.545	179.104	141.688	184.844	20 nt	rep2	rep2	chr2,151314112,151314113,+	0.145854	-4.13918
UGUUACCAAUAAUGUGAUACCUAGG	7-qD1-9417	chr7,69901501,69901502,-	29.9549	0	.	ENSMUSG00000087609	ENSMUST00000157058	4930442J19Rik	0.577107	yes	168.545	179.104	141.688	184.844	20 nt	rep2	rep4	chr2,151314112,151314113,+	0.145854	-4.99007
UUGUUACCAAUAAUGUGAUACCUAG	7-qD1-9417	chr7,69901502,69901503,-	128.31	0	.	ENSMUSG00000087609	ENSMUST00000157058	4930442J19Rik	0.577107	yes	168.545	179.104	141.688	184.844	20 nt	rep1	rep1	chr2,151314113,151314114,+	2.69918	-5.91662
UUGUUACCAAUAAUGUGAUACCUAG	7-qD1-9417	chr7,69901502,69901503,-	128.31	0	.	ENSMUSG00000087495	ENSMUST00000127020	Gm14152	0.576002	yes	594.485	636.158	533.957	613.341	20 nt	rep1	rep1	chr2,151420314,151420315,-	1.19204	-3.94106
UUGUUACCAAUAAUGUGAUACCUAG	7-qD1-9417	chr7,69901502,69901503,-	128.31	0	.	ENSMUSG00000087337	ENSMUST00000128602	Gm14144	0.454606	no	228.53	243.644	194.588	247.357	20 nt	rep1	rep1	chr2,151266735,151266736,-	0.526162	-5.8056
UUGUUACCAAUAAUGUGAUACCUAG	7-qD1-9417	chr7,69901502,69901503,-	128.31	0	.	ENSMUSG00000087609	ENSMUST00000157058	4930442J19Rik	0.577107	yes	168.545	179.104	141.688	184.844	20 nt	rep1	rep2	chr2,151314113,151314114,+	2.69918	-6.76414
UUGUUACCAAUAAUGUGAUACCUAG	7-qD1-9417	chr7,69901502,69901503,-	128.31	0	.	ENSMUSG00000087495	ENSMUST00000127020	Gm14152	0.576002	yes	594.485	636.158	533.957	613.341	20 nt	rep1	rep2	chr2,151420314,151420315,-	1.19204	-3.23928
UUGUUACCAAUAAUGUGAUACCUAG	7-qD1-9417	chr7,69901502,69901503,-	128.31	0	.	ENSMUSG00000087337	ENSMUST00000128602	Gm14144	0.454606	no	228.53	243.644	194.588	247.357	20 nt	rep1	rep2	chr2,151266735,151266736,-	0.526162	-3.23527
UUGUUACCAAUAAUGUGAUACCUAG	7-qD1-9417	chr7,69901502,69901503,-	128.31	0	.	ENSMUSG00000087609	ENSMUST00000157058	4930442J19Rik	0.577107	yes	168.545	179.104	141.688	184.844	20 nt	rep1	rep3	chr2,151314113,151314114,+	2.69918	-4.77133
UUGUUACCAAUAAUGUGAUACCUAG	7-qD1-9417	chr7,69901502,69901503,-	128.31	0	.	ENSMUSG00000087495	ENSMUST00000127020	Gm14152	0.576002	yes	594.485	636.158	533.957	613.341	20 nt	rep1	rep3	chr2,151420314,151420315,-	1.19204	-4.11831
UUGUUACCAAUAAUGUGAUACCUAG	7-qD1-9417	chr7,69901502,69901503,-	128.31	0	.	ENSMUSG00000087337	ENSMUST00000128602	Gm14144	0.454606	no	228.53	243.644	194.588	247.357	20 nt	rep1	rep3	chr2,151266735,151266736,-	0.526162	-4.99736
UUGUUACCAAUAAUGUGAUACCUAG	7-qD1-9417	chr7,69901502,69901503,-	128.31	0	.	ENSMUSG00000087609	ENSMUST00000157058	4930442J19Rik	0.577107	yes	168.545	179.104	141.688	184.844	20 nt	rep1	rep4	chr2,151314113,151314114,+	2.69918	-3.97118
UUGUUACCAAUAAUGUGAUACCUAG	7-qD1-9417	chr7,69901502,69901503,-	128.31	0	.	ENSMUSG00000087495	ENSMUST00000127020	Gm14152	0.576002	yes	594.485	636.158	533.957	613.341	20 nt	rep1	rep4	chr2,151420314,151420315,-	1.19204	-3.81145
UUGUUACCAAUAAUGUGAUACCUAG	7-qD1-9417	chr7,69901502,69901503,-	128.31	0	.	ENSMUSG00000087337	ENSMUST00000128602	Gm14144	0.454606	no	228.53	243.644	194.588	247.357	20 nt	rep1	rep4	chr2,151266735,151266736,-	0.526162	-inf
UUGUUACCAAUAAUGUGAUACCUAG	7-qD1-9417	chr7,69901502,69901503,-	128.31	0	.	ENSMUSG00000087609	ENSMUST00000157058	4930442J19Rik	0.577107	yes	168.545	179.104	141.688	184.844	20 nt	rep2	rep1	chr2,151314113,151314114,+	1.85171	-5.37295
UUGUUACCAAUAAUGUGAUACCUAG	7-qD1-9417	chr7,69901502,69901503,-	128.31	0	.	ENSMUSG00000087337	ENSMUST00000128602	Gm14144	0.454606	no	228.53	243.644	194.588	247.357	20 nt	rep2	rep1	chr2,151266735,151266736,-	0.320244	-5.08927
UUGUUACCAAUAAUGUGAUACCUAG	7-qD1-9417	chr7,69901502,69901503,-	128.31	0	.	ENSMUSG00000087495	ENSMUST00000127020	Gm14152	0.576002	yes	594.485	636.158	533.957	613.341	20 nt	rep2	rep1	chr2,151420314,151420315,-	0.913171	-3.55658
UUGUUACCAAUAAUGUGAUACCUAG	7-qD1-9417	chr7,69901502,69901503,-	128.31	0	.	ENSMUSG00000087609	ENSMUST00000157058	4930442J19Rik	0.577107	yes	168.545	179.104	141.688	184.844	20 nt	rep2	rep2	chr2,151314113,151314114,+	1.85171	-6.22048
UUGUUACCAAUAAUGUGAUACCUAG	7-qD1-9417	chr7,69901502,69901503,-	128.31	0	.	ENSMUSG00000087609	ENSMUST00000157058	4930442J19Rik	0.577107	yes	168.545	179.104	141.688	184.844	20 nt	rep2	rep3	chr2,151314113,151314114,+	1.85171	-4.22767
UUGUUACCAAUAAUGUGAUACCUAG	7-qD1-9417	chr7,69901502,69901503,-	128.31	0	.	ENSMUSG00000087337	ENSMUST00000128602	Gm14144	0.454606	no	228.53	243.644	194.588	247.357	20 nt	rep2	rep3	chr2,151266735,151266736,-	0.320244	-4.28102
UUGUUACCAAUAAUGUGAUACCUAG	7-qD1-9417	chr7,69901502,69901503,-	128.31	0	.	ENSMUSG00000087495	ENSMUST00000127020	Gm14152	0.576002	yes	594.485	636.158	533.957	613.341	20 nt	rep2	rep3	chr2,151420314,151420315,-	0.913171	-3.73384
UUGUUACCAAUAAUGUGAUACCUAG	7-qD1-9417	chr7,69901502,69901503,-	128.31	0	.	ENSMUSG00000087609	ENSMUST00000157058	4930442J19Rik	0.577107	yes	168.545	179.104	141.688	184.844	20 nt	rep2	rep4	chr2,151314113,151314114,+	1.85171	-3.42751
UUGUUACCAAUAAUGUGAUACCUAG	7-qD1-9417	chr7,69901502,69901503,-	128.31	0	.	ENSMUSG00000087337	ENSMUST00000128602	Gm14144	0.454606	no	228.53	243.644	194.588	247.357	20 nt	rep2	rep4	chr2,151266735,151266736,-	0.320244	-inf
UUGUUACCAAUAAUGUGAUACCUAG	7-qD1-9417	chr7,69901502,69901503,-	128.31	0	.	ENSMUSG00000087495	ENSMUST00000127020	Gm14152	0.576002	yes	594.485	636.158	533.957	613.341	20 nt	rep2	rep4	chr2,151420314,151420315,-	0.913171	-3.42698
UUGUUACCAAUAAUGUGAUACCUAG	7-qD1-9417	chr7,69901502,69901503,-	128.31	0	.	ENSMUSG00000087495	ENSMUST00000127020	Gm14152	0.576002	yes	594.485	636.158	533.957	613.341	20 nt	rep3	rep1	chr2,151420314,151420315,-	0.670862	-3.11171
UUGUUACCAAUAAUGUGAUACCUAG	7-qD1-9417	chr7,69901502,69901503,-	128.31	0	.	ENSMUSG00000087337	ENSMUST00000128602	Gm14144	0.454606	no	228.53	243.644	194.588	247.357	20 nt	rep3	rep1	chr2,151266735,151266736,-	0.214254	-4.50942
UUGUUACCAAUAAUGUGAUACCUAG	7-qD1-9417	chr7,69901502,69901503,-	128.31	0	.	ENSMUSG00000087609	ENSMUST00000157058	4930442J19Rik	0.577107	yes	168.545	179.104	141.688	184.844	20 nt	rep3	rep1	chr2,151314113,151314114,+	0.832431	-4.2195
UUGUUACCAAUAAUGUGAUACCUAG	7-qD1-9417	chr7,69901502,69901503,-	128.31	0	.	ENSMUSG00000087609	ENSMUST00000157058	4930442J19Rik	0.577107	yes	168.545	179.104	141.688	184.844	20 nt	rep3	rep2	chr2,151314113,151314114,+	0.832431	-5.06702
UUGUUACCAAUAAUGUGAUACCUAG	7-qD1-9417	chr7,69901502,69901503,-	128.31	0	.	ENSMUSG00000087495	ENSMUST00000127020	Gm14152	0.576002	yes	594.485	636.158	533.957	613.341	20 nt	rep3	rep3	chr2,151420314,151420315,-	0.670862	-3.28897
UUGUUACCAAUAAUGUGAUACCUAG	7-qD1-9417	chr7,69901502,69901503,-	128.31	0	.	ENSMUSG00000087337	ENSMUST00000128602	Gm14144	0.454606	no	228.53	243.644	194.588	247.357	20 nt	rep3	rep3	chr2,151266735,151266736,-	0.214254	-3.70117
UUGUUACCAAUAAUGUGAUACCUAG	7-qD1-9417	chr7,69901502,69901503,-	128.31	0	.	ENSMUSG00000087609	ENSMUST00000157058	4930442J19Rik	0.577107	yes	168.545	179.104	141.688	184.844	20 nt	rep3	rep3	chr2,151314113,151314114,+	0.832431	-3.07422
UUGUUACCAAUAAUGUGAUACCUAG	7-qD1-9417	chr7,69901502,69901503,-	128.31	0	.	ENSMUSG00000087337	ENSMUST00000128602	Gm14144	0.454606	no	228.53	243.644	194.588	247.357	20 nt	rep3	rep4	chr2,151266735,151266736,-	0.214254	-inf
UUGUUACCAAUAAUGUGAUACCUAG	7-qD1-9417	chr7,69901502,69901503,-	128.31	0	.	ENSMUSG00000087609	ENSMUST00000157058	4930442J19Rik	0.577107	yes	168.545	179.104	141.688	184.844	20 nt	rep4	rep1	chr2,151314113,151314114,+	1.18366	-4.72735
UUGUUACCAAUAAUGUGAUACCUAG	7-qD1-9417	chr7,69901502,69901503,-	128.31	0	.	ENSMUSG00000087337	ENSMUST00000128602	Gm14144	0.454606	no	228.53	243.644	194.588	247.357	20 nt	rep4	rep1	chr2,151266735,151266736,-	0.298752	-4.98904
UUGUUACCAAUAAUGUGAUACCUAG	7-qD1-9417	chr7,69901502,69901503,-	128.31	0	.	ENSMUSG00000087495	ENSMUST00000127020	Gm14152	0.576002	yes	594.485	636.158	533.957	613.341	20 nt	rep4	rep1	chr2,151420314,151420315,-	0.892473	-3.52351
UUGUUACCAAUAAUGUGAUACCUAG	7-qD1-9417	chr7,69901502,69901503,-	128.31	0	.	ENSMUSG00000087609	ENSMUST00000157058	4930442J19Rik	0.577107	yes	168.545	179.104	141.688	184.844	20 nt	rep4	rep2	chr2,151314113,151314114,+	1.18366	-5.57488
UUGUUACCAAUAAUGUGAUACCUAG	7-qD1-9417	chr7,69901502,69901503,-	128.31	0	.	ENSMUSG00000087609	ENSMUST00000157058	4930442J19Rik	0.577107	yes	168.545	179.104	141.688	184.844	20 nt	rep4	rep3	chr2,151314113,151314114,+	1.18366	-3.58207
UUGUUACCAAUAAUGUGAUACCUAG	7-qD1-9417	chr7,69901502,69901503,-	128.31	0	.	ENSMUSG00000087337	ENSMUST00000128602	Gm14144	0.454606	no	228.53	243.644	194.588	247.357	20 nt	rep4	rep3	chr2,151266735,151266736,-	0.298752	-4.1808
UUGUUACCAAUAAUGUGAUACCUAG	7-qD1-9417	chr7,69901502,69901503,-	128.31	0	.	ENSMUSG00000087495	ENSMUST00000127020	Gm14152	0.576002	yes	594.485	636.158	533.957	613.341	20 nt	rep4	rep3	chr2,151420314,151420315,-	0.892473	-3.70076
UUGUUACCAAUAAUGUGAUACCUAG	7-qD1-9417	chr7,69901502,69901503,-	128.31	0	.	ENSMUSG00000087337	ENSMUST00000128602	Gm14144	0.454606	no	228.53	243.644	194.588	247.357	20 nt	rep4	rep4	chr2,151266735,151266736,-	0.298752	-inf
UUGUUACCAAUAAUGUGAUACCUAG	7-qD1-9417	chr7,69901502,69901503,-	128.31	0	.	ENSMUSG00000087495	ENSMUST00000127020	Gm14152	0.576002	yes	594.485	636.158	533.957	613.341	20 nt	rep4	rep4	chr2,151420314,151420315,-	0.892473	-3.3939
UUCAUUCUUUCUUUCGUUCAUUCGU	7-qD1-654	chr7,73104585,73104586,-	79.6285	0	.	ENSMUSG00000052331	ENSMUST00000189563	Ankrd44	0.441005	yes	14.1975	13.9653	13.4063	15.221	20 nt	rep1	rep1	chr1,54648284,54648285,-	0.172415	-5.19598
UUCAUUCUUUCUUUCGUUCAUUCGU	7-qD1-654	chr7,73104585,73104586,-	79.6285	0	.	ENSMUSG00000052331	ENSMUST00000189563	Ankrd44	0.441005	yes	14.1975	13.9653	13.4063	15.221	20 nt	rep1	rep2	chr1,54648284,54648285,-	0.172415	-3.05861
UUCAUUCUUUCUUUCGUUCAUUCGU	7-qD1-654	chr7,73104585,73104586,-	79.6285	0	.	ENSMUSG00000052331	ENSMUST00000189563	Ankrd44	0.441005	yes	14.1975	13.9653	13.4063	15.221	20 nt	rep1	rep3	chr1,54648284,54648285,-	0.172415	-3.9727
UUCAUUCUUUCUUUCGUUCAUUCGU	7-qD1-654	chr7,73104585,73104586,-	79.6285	0	.	ENSMUSG00000031845	ENSMUST00000034308	Bco1	-0.501333	no	16.1897	17.7791	17.9761	12.8139	20 nt	rep1	rep4	chr8,117133482,117133483,+	0.202141	-3.13898
UUCAUUCUUUCUUUCGUUCAUUCGU	7-qD1-654	chr7,73104585,73104586,-	79.6285	0	.	ENSMUSG00000052331	ENSMUST00000189563	Ankrd44	0.441005	yes	14.1975	13.9653	13.4063	15.221	20 nt	rep2	rep1	chr1,54648284,54648285,-	0.117317	-4.64051
UUCAUUCUUUCUUUCGUUCAUUCGU	7-qD1-654	chr7,73104585,73104586,-	79.6285	0	.	ENSMUSG00000085521	ENSMUST00000142461	4930526A20Rik	-0.26799	no	2739.67	2426.84	2623.85	3168.31	22 nt	rep2	rep1	chr17,28076427,28076428,-	0.158537	-3.48995
UUCAUUCUUUCUUUCGUUCAUUCGU	7-qD1-654	chr7,73104585,73104586,-	79.6285	0	.	ENSMUSG00000085521	ENSMUST00000142461	4930526A20Rik	-0.26799	no	2739.67	2426.84	2623.85	3168.31	22 nt	rep2	rep2	chr17,28076427,28076428,-	0.158537	-4.67451
UUCAUUCUUUCUUUCGUUCAUUCGU	7-qD1-654	chr7,73104585,73104586,-	79.6285	0	.	ENSMUSG00000052331	ENSMUST00000189563	Ankrd44	0.441005	yes	14.1975	13.9653	13.4063	15.221	20 nt	rep2	rep3	chr1,54648284,54648285,-	0.117317	-3.41723
UUCAUUCUUUCUUUCGUUCAUUCGU	7-qD1-654	chr7,73104585,73104586,-	79.6285	0	.	ENSMUSG00000031845	ENSMUST00000034308	Bco1	-0.501333	no	16.1897	17.7791	17.9761	12.8139	20 nt	rep3	rep2	chr8,117133478,117133479,+	0.122933	-3.08517
AUUCAUUCUUUCUUUCGUUCAUUCG	7-qD1-654	chr7,73104586,73104587,-	16.457	0	.	ENSMUSG00000031845	ENSMUST00000034308	Bco1	-0.501333	no	16.1897	17.7791	17.9761	12.8139	20 nt	rep1	rep1	chr8,117133467,117133468,+	0.136743	-3.0542
AUUCAUUCUUUCUUUCGUUCAUUCG	7-qD1-654	chr7,73104586,73104587,-	16.457	0	.	ENSMUSG00000085521	ENSMUST00000142461	4930526A20Rik	-0.26799	no	2739.67	2426.84	2623.85	3168.31	21 nt	rep1	rep1	chr17,28076430,28076431,-	0.181333	-3.26873
AUUCAUUCUUUCUUUCGUUCAUUCG	7-qD1-654	chr7,73104586,73104587,-	16.457	0	.	ENSMUSG00000031845	ENSMUST00000034308	Bco1	-0.501333	no	16.1897	17.7791	17.9761	12.8139	20 nt	rep1	rep1	chr8,117133479,117133480,+	0.193223	-3.19043
AUUCAUUCUUUCUUUCGUUCAUUCG	7-qD1-654	chr7,73104586,73104587,-	16.457	0	.	ENSMUSG00000031845	ENSMUST00000034308	Bco1	-0.501333	no	16.1897	17.7791	17.9761	12.8139	20 nt	rep1	rep1	chr8,117133471,117133472,+	0.157551	-3.06591
AUUCAUUCUUUCUUUCGUUCAUUCG	7-qD1-654	chr7,73104586,73104587,-	16.457	0	.	ENSMUSG00000053580	ENSMUST00000100330	Tanc2	0.0530087	no	12.5059	13.4163	11.4564	12.645	20 nt	rep1	rep2	chr11,105924398,105924399,+	0.109989	-3.14705
AUUCAUUCUUUCUUUCGUUCAUUCG	7-qD1-654	chr7,73104586,73104587,-	16.457	0	.	ENSMUSG00000031845	ENSMUST00000034308	Bco1	-0.501333	no	16.1897	17.7791	17.9761	12.8139	20 nt	rep1	rep2	chr8,117133475,117133476,+	0.118907	-4.25953
AUUCAUUCUUUCUUUCGUUCAUUCG	7-qD1-654	chr7,73104586,73104587,-	16.457	0	.	ENSMUSG00000031845	ENSMUST00000034308	Bco1	-0.501333	no	16.1897	17.7791	17.9761	12.8139	20 nt	rep1	rep3	chr8,117133467,117133468,+	0.136743	-4.63828
AUUCAUUCUUUCUUUCGUUCAUUCG	7-qD1-654	chr7,73104586,73104587,-	16.457	0	.	ENSMUSG00000031845	ENSMUST00000034308	Bco1	-0.501333	no	16.1897	17.7791	17.9761	12.8139	20 nt	rep1	rep3	chr8,117133471,117133472,+	0.157551	-inf
AUUCAUUCUUUCUUUCGUUCAUUCG	7-qD1-654	chr7,73104586,73104587,-	16.457	0	.	ENSMUSG00000020076	ENSMUST00000218224	Ddx50	0.205729	no	213.736	245.669	183.701	211.837	20 nt	rep1	rep4	chr10,62650278,62650279,-	0.329966	-3.5829
AUUCAUUCUUUCUUUCGUUCAUUCG	7-qD1-654	chr7,73104586,73104587,-	16.457	0	.	ENSMUSG00000085521	ENSMUST00000142461	4930526A20Rik	-0.26799	no	2739.67	2426.84	2623.85	3168.31	22 nt	rep2	rep1	chr17,28076426,28076427,-	0.17439	-3.40505
AUUCAUUCUUUCUUUCGUUCAUUCG	7-qD1-654	chr7,73104586,73104587,-	16.457	0	.	ENSMUSG00000085521	ENSMUST00000142461	4930526A20Rik	-0.26799	no	2739.67	2426.84	2623.85	3168.31	22 nt	rep2	rep2	chr17,28076426,28076427,-	0.17439	-3.81201
AUUCAUUCUUUCUUUCGUUCAUUCG	7-qD1-654	chr7,73104586,73104587,-	16.457	0	.	ENSMUSG00000031845	ENSMUST00000034308	Bco1	-0.501333	no	16.1897	17.7791	17.9761	12.8139	20 nt	rep3	rep2	chr8,117133475,117133476,+	0.112396	-4.17828
AUUCAUUCUUUCUUUCGUUCAUUCG	7-qD1-654	chr7,73104586,73104587,-	16.457	0	.	ENSMUSG00000031845	ENSMUST00000034308	Bco1	-0.501333	no	16.1897	17.7791	17.9761	12.8139	20 nt	rep4	rep1	chr8,117133479,117133480,+	0.200428	-3.24325
CAUUCAUUCUUUCUUUCGUUCAUUC	7-qD1-654	chr7,73104587,73104588,-	20.0779	0	.	ENSMUSG00000085521	ENSMUST00000142461	4930526A20Rik	-0.26799	no	2739.67	2426.84	2623.85	3168.31	20 nt	rep2	rep2	chr17,28076417,28076418,-	0.240976	-3.54162
UCAUUCAUUCUUUCUUUCGUUCAUU	7-qD1-654	chr7,73104588,73104589,-	39.2592	0	.	ENSMUSG00000085521	ENSMUST00000142461	4930526A20Rik	-0.26799	no	2739.67	2426.84	2623.85	3168.31	20 nt	rep1	rep1	chr17,28076416,28076417,-	0.166469	-3.33799
UUCAUUCAUUCUUUCUUUCGUUCAU	7-qD1-654	chr7,73104589,73104590,-	325.109	0	.	ENSMUSG00000026753	ENSMUST00000028087	Ppp6c	0.336382	no	174.253	210.368	162.381	150.009	20 nt	rep1	rep1	chr2,39195169,39195170,-	0.107016	-inf
UUCAUUCAUUCUUUCUUUCGUUCAU	7-qD1-654	chr7,73104589,73104590,-	325.109	0	.	ENSMUSG00000026753	ENSMUST00000028087	Ppp6c	0.336382	no	174.253	210.368	162.381	150.009	20 nt	rep1	rep2	chr2,39195169,39195170,-	0.107016	-inf
UUCAUUCAUUCUUUCUUUCGUUCAU	7-qD1-654	chr7,73104589,73104590,-	325.109	0	.	ENSMUSG00000026753	ENSMUST00000028087	Ppp6c	0.336382	no	174.253	210.368	162.381	150.009	20 nt	rep1	rep3	chr2,39195169,39195170,-	0.107016	-inf
UUCAUUCAUUCUUUCUUUCGUUCAU	7-qD1-654	chr7,73104589,73104590,-	325.109	0	.	ENSMUSG00000026753	ENSMUST00000028087	Ppp6c	0.336382	no	174.253	210.368	162.381	150.009	20 nt	rep1	rep4	chr2,39195169,39195170,-	0.107016	-3.54337
UUCAUUCAUUCUUUCUUUCGUUCAU	7-qD1-654	chr7,73104589,73104590,-	325.109	0	.	ENSMUSG00000031845	ENSMUST00000034308	Bco1	-0.501333	no	16.1897	17.7791	17.9761	12.8139	20 nt	rep1	rep4	chr8,117133482,117133483,+	0.202141	-3.13898
UUCAUUCAUUCUUUCUUUCGUUCAU	7-qD1-654	chr7,73104589,73104590,-	325.109	0	.	ENSMUSG00000085521	ENSMUST00000142461	4930526A20Rik	-0.26799	no	2739.67	2426.84	2623.85	3168.31	20 nt	rep2	rep1	chr17,28076427,28076428,-	0.158537	-3.48995
UUCAUUCAUUCUUUCUUUCGUUCAU	7-qD1-654	chr7,73104589,73104590,-	325.109	0	.	ENSMUSG00000026753	ENSMUST00000028087	Ppp6c	0.336382	no	174.253	210.368	162.381	150.009	20 nt	rep2	rep1	chr2,39195169,39195170,-	0.114146	-inf
UUCAUUCAUUCUUUCUUUCGUUCAU	7-qD1-654	chr7,73104589,73104590,-	325.109	0	.	ENSMUSG00000085521	ENSMUST00000142461	4930526A20Rik	-0.26799	no	2739.67	2426.84	2623.85	3168.31	20 nt	rep2	rep2	chr17,28076427,28076428,-	0.158537	-4.67451
UUCAUUCAUUCUUUCUUUCGUUCAU	7-qD1-654	chr7,73104589,73104590,-	325.109	0	.	ENSMUSG00000026753	ENSMUST00000028087	Ppp6c	0.336382	no	174.253	210.368	162.381	150.009	20 nt	rep2	rep2	chr2,39195169,39195170,-	0.114146	-inf
UUCAUUCAUUCUUUCUUUCGUUCAU	7-qD1-654	chr7,73104589,73104590,-	325.109	0	.	ENSMUSG00000026753	ENSMUST00000028087	Ppp6c	0.336382	no	174.253	210.368	162.381	150.009	20 nt	rep2	rep3	chr2,39195169,39195170,-	0.114146	-inf
UUCAUUCAUUCUUUCUUUCGUUCAU	7-qD1-654	chr7,73104589,73104590,-	325.109	0	.	ENSMUSG00000026753	ENSMUST00000028087	Ppp6c	0.336382	no	174.253	210.368	162.381	150.009	20 nt	rep2	rep4	chr2,39195169,39195170,-	0.114146	-3.63643
UUCAUUCAUUCUUUCUUUCGUUCAU	7-qD1-654	chr7,73104589,73104590,-	325.109	0	.	ENSMUSG00000031845	ENSMUST00000034308	Bco1	-0.501333	no	16.1897	17.7791	17.9761	12.8139	20 nt	rep3	rep2	chr8,117133478,117133479,+	0.122933	-3.08517
UUCAUUCAUUCAUUCUUUCUUUCGU	7-qD1-654	chr7,73104593,73104594,-	34.2517	0	.	ENSMUSG00000031845	ENSMUST00000034308	Bco1	-0.501333	no	16.1897	17.7791	17.9761	12.8139	20 nt	rep1	rep4	chr8,117133482,117133483,+	0.202141	-3.13898
UUCAUUCAUUCAUUCUUUCUUUCGU	7-qD1-654	chr7,73104593,73104594,-	34.2517	0	.	ENSMUSG00000031845	ENSMUST00000034308	Bco1	-0.501333	no	16.1897	17.7791	17.9761	12.8139	20 nt	rep3	rep2	chr8,117133478,117133479,+	0.122933	-3.08517
UCUUUCUUCUUCUUUGUUGGCUGCC	7-qD1-19431	chr7,73121650,73121651,+	115.544	0	.	ENSMUSG00000037710	ENSMUST00000045887	Cisd1	0.00180823	no	412.672	396.861	413.565	427.591	g2-g15	rep1	rep4	chr10,71330849,71330850,-	0.208087	-3.91777
UCUUUCUUCUUCUUUGUUGGCUGCC	7-qD1-19431	chr7,73121650,73121651,+	115.544	0	.	ENSMUSG00000026918	ENSMUST00000154316	Brd3	-0.25647	no	679.642	647.644	623.932	767.351	g2-g15	rep2	rep1	chr2,27453012,27453013,-	0.136341	-3.27235
UGCAAGCAUGAGAACCUGAGUUCAA	7-qD1-19431	chr7,73134753,73134754,+	38.7892	0	B4	ENSMUSG00000000148	ENSMUST00000110806	Brat1	-0.17579	no	492.524	492.333	529.046	456.193	23 nt	rep1	rep4	chr5,140719072,140719073,+	0.324021	-4.81971
UGCAAGCAUGAGAACCUGAGUUCAA	7-qD1-19431	chr7,73134753,73134754,+	38.7892	0	B4	ENSMUSG00000000148	ENSMUST00000110806	Brat1	-0.17579	no	492.524	492.333	529.046	456.193	23 nt	rep2	rep4	chr5,140719072,140719073,+	0.272683	-4.57085
CUUCAUUUUCCUCUUCUUUUGUCUC	7-qD2-24830	chr7,73793104,73793105,-	39.3048	0	.	ENSMUSG00000027355	ENSMUST00000028834	Tmco5	-0.266331	no	75.8747	95.1675	79.9211	52.5355	20 nt	rep1	rep3	chr2,116880368,116880369,+	0.820456	-3.13577
AUUGAUUUCACAACCCACUAAUGGU	7-qD2-24830	chr7,73813516,73813517,-	1251.3	0	MER112	ENSMUSG00000032883	ENSMUST00000142704	Acsl3	1.03698	yes	548.88	569.271	501.218	576.15	21 nt	rep1	rep1	chr1,78699801,78699802,+	3.20751	-inf
AUUGAUUUCACAACCCACUAAUGGU	7-qD2-24830	chr7,73813516,73813517,-	1251.3	0	MER112	ENSMUSG00000032883	ENSMUST00000142704	Acsl3	1.03698	yes	548.88	569.271	501.218	576.15	21 nt	rep1	rep2	chr1,78699801,78699802,+	3.20751	-8.59804
AUUGAUUUCACAACCCACUAAUGGU	7-qD2-24830	chr7,73813516,73813517,-	1251.3	0	MER112	ENSMUSG00000032883	ENSMUST00000142704	Acsl3	1.03698	yes	548.88	569.271	501.218	576.15	21 nt	rep1	rep3	chr1,78699801,78699802,+	3.20751	-inf
AUUGAUUUCACAACCCACUAAUGGU	7-qD2-24830	chr7,73813516,73813517,-	1251.3	0	MER112	ENSMUSG00000032883	ENSMUST00000142704	Acsl3	1.03698	yes	548.88	569.271	501.218	576.15	21 nt	rep1	rep4	chr1,78699801,78699802,+	3.20751	-7.86397
AUUGAUUUCACAACCCACUAAUGGU	7-qD2-24830	chr7,73813516,73813517,-	1251.3	0	MER112	ENSMUSG00000032883	ENSMUST00000142704	Acsl3	1.03698	yes	548.88	569.271	501.218	576.15	21 nt	rep2	rep1	chr1,78699801,78699802,+	4.3122	-inf
AUUGAUUUCACAACCCACUAAUGGU	7-qD2-24830	chr7,73813516,73813517,-	1251.3	0	MER112	ENSMUSG00000032883	ENSMUST00000142704	Acsl3	1.03698	yes	548.88	569.271	501.218	576.15	21 nt	rep2	rep2	chr1,78699801,78699802,+	4.3122	-9.02501
AUUGAUUUCACAACCCACUAAUGGU	7-qD2-24830	chr7,73813516,73813517,-	1251.3	0	MER112	ENSMUSG00000032883	ENSMUST00000142704	Acsl3	1.03698	yes	548.88	569.271	501.218	576.15	21 nt	rep2	rep3	chr1,78699801,78699802,+	4.3122	-inf
AUUGAUUUCACAACCCACUAAUGGU	7-qD2-24830	chr7,73813516,73813517,-	1251.3	0	MER112	ENSMUSG00000032883	ENSMUST00000142704	Acsl3	1.03698	yes	548.88	569.271	501.218	576.15	21 nt	rep2	rep4	chr1,78699801,78699802,+	4.3122	-8.29094
AUUGAUUUCACAACCCACUAAUGGU	7-qD2-24830	chr7,73813516,73813517,-	1251.3	0	MER112	ENSMUSG00000032883	ENSMUST00000142704	Acsl3	1.03698	yes	548.88	569.271	501.218	576.15	21 nt	rep3	rep1	chr1,78699801,78699802,+	1.49978	-inf
AUUGAUUUCACAACCCACUAAUGGU	7-qD2-24830	chr7,73813516,73813517,-	1251.3	0	MER112	ENSMUSG00000032883	ENSMUST00000142704	Acsl3	1.03698	yes	548.88	569.271	501.218	576.15	21 nt	rep3	rep2	chr1,78699801,78699802,+	1.49978	-7.50133
AUUGAUUUCACAACCCACUAAUGGU	7-qD2-24830	chr7,73813516,73813517,-	1251.3	0	MER112	ENSMUSG00000032883	ENSMUST00000142704	Acsl3	1.03698	yes	548.88	569.271	501.218	576.15	21 nt	rep3	rep3	chr1,78699801,78699802,+	1.49978	-inf
AUUGAUUUCACAACCCACUAAUGGU	7-qD2-24830	chr7,73813516,73813517,-	1251.3	0	MER112	ENSMUSG00000032883	ENSMUST00000142704	Acsl3	1.03698	yes	548.88	569.271	501.218	576.15	21 nt	rep3	rep4	chr1,78699801,78699802,+	1.49978	-6.76727
AUUGAUUUCACAACCCACUAAUGGU	7-qD2-24830	chr7,73813516,73813517,-	1251.3	0	MER112	ENSMUSG00000032883	ENSMUST00000142704	Acsl3	1.03698	yes	548.88	569.271	501.218	576.15	21 nt	rep4	rep1	chr1,78699801,78699802,+	1.26308	-inf
AUUGAUUUCACAACCCACUAAUGGU	7-qD2-24830	chr7,73813516,73813517,-	1251.3	0	MER112	ENSMUSG00000032883	ENSMUST00000142704	Acsl3	1.03698	yes	548.88	569.271	501.218	576.15	21 nt	rep4	rep2	chr1,78699801,78699802,+	1.26308	-7.25353
AUUGAUUUCACAACCCACUAAUGGU	7-qD2-24830	chr7,73813516,73813517,-	1251.3	0	MER112	ENSMUSG00000032883	ENSMUST00000142704	Acsl3	1.03698	yes	548.88	569.271	501.218	576.15	21 nt	rep4	rep3	chr1,78699801,78699802,+	1.26308	-inf
AUUGAUUUCACAACCCACUAAUGGU	7-qD2-24830	chr7,73813516,73813517,-	1251.3	0	MER112	ENSMUSG00000032883	ENSMUST00000142704	Acsl3	1.03698	yes	548.88	569.271	501.218	576.15	21 nt	rep4	rep4	chr1,78699801,78699802,+	1.26308	-6.51946
UUCUCUUUGCCUCUUUCUCCUUCGU	9-qA5.3-24188	chr9,54247499,54247500,-	25.2804	0	.	ENSMUSG00000024991	ENSMUST00000025955	Eif3a	0.154594	no	174.344	191.985	161.772	169.275	20 nt	rep2	rep4	chr19,60768788,60768789,-	0.161707	-4.13893
UGUGAGUCAUGUGAUGGUCCUUGAC	9-qC-31469	chr9,67694470,67694471,-	102.744	0	.	ENSMUSG00000022946	ENSMUST00000045004	Dopey2	0.0698524	no	138.084	144.841	124.047	145.363	20 nt	rep1	rep3	chr16,93801585,93801586,+	0.160524	-3.28464
UGUGAGUCAUGUGAUGGUCCUUGAC	9-qC-31469	chr9,67694470,67694471,-	102.744	0	.	ENSMUSG00000022946	ENSMUST00000045004	Dopey2	0.0698524	no	138.084	144.841	124.047	145.363	20 nt	rep2	rep3	chr16,93801585,93801586,+	0.155366	-3.23752
UGUGAGUCAUGUGAUGGUCCUUGAC	9-qC-31469	chr9,67694470,67694471,-	102.744	0	.	ENSMUSG00000022946	ENSMUST00000045004	Dopey2	0.0698524	no	138.084	144.841	124.047	145.363	20 nt	rep3	rep3	chr16,93801585,93801586,+	0.249378	-3.92019
UGUGAGUCAUGUGAUGGUCCUUGAC	9-qC-31469	chr9,67694470,67694471,-	102.744	0	.	ENSMUSG00000022946	ENSMUST00000045004	Dopey2	0.0698524	no	138.084	144.841	124.047	145.363	20 nt	rep4	rep3	chr16,93801585,93801586,+	0.192865	-3.54944
UGGGAUUAAAGGUGUGUAUCAAAAA	9-qC-31469	chr9,67694546,67694547,-	723.23	0	B4A	ENSMUSG00000030708	ENSMUST00000207405	Dnajb13	0.0185912	no	647.698	639.698	683.077	620.318	g2-g15	rep1	rep1	chr7,100501987,100501988,-	0.139715	-3.08522
UGGGAUUAAAGGUGUGUAUCAAAAA	9-qC-31469	chr9,67694546,67694547,-	723.23	0	B4A	ENSMUSG00000030708	ENSMUST00000207405	Dnajb13	0.0185912	no	647.698	639.698	683.077	620.318	g2-g15	rep1	rep2	chr7,100501987,100501988,-	0.139715	-4.07714
UGGGAUUAAAGGUGUGUAUCAAAAA	9-qC-31469	chr9,67694546,67694547,-	723.23	0	B4A	ENSMUSG00000047220	ENSMUST00000076592	Ccdc36	0.326499	no	170.904	179.746	161.195	171.77	g2-g15	rep1	rep3	chr9,108404126,108404127,-	0.329966	-4.90913
UGGGAUUAAAGGUGUGUAUCAAAAA	9-qC-31469	chr9,67694546,67694547,-	723.23	0	B4A	ENSMUSG00000069255	ENSMUST00000095914	Dusp22	-0.100037	no	126.717	117.861	124.218	138.071	g2-g15	rep1	rep3	chr13,30710337,30710338,+	0.199169	-3.37345
UGGGAUUAAAGGUGUGUAUCAAAAA	9-qC-31469	chr9,67694546,67694547,-	723.23	0	B4A	ENSMUSG00000030708	ENSMUST00000207405	Dnajb13	0.0185912	no	647.698	639.698	683.077	620.318	g2-g15	rep1	rep3	chr7,100501987,100501988,-	0.139715	-inf
UGGGAUUAAAGGUGUGUAUCAAAAA	9-qC-31469	chr9,67694546,67694547,-	723.23	0	B4A	ENSMUSG00000027287	ENSMUST00000028743	Snap23	0.2002	no	515.488	593.337	451.624	501.502	g2-g15	rep1	rep4	chr2,120600833,120600834,+	0.303212	-3.13898
UGGGAUUAAAGGUGUGUAUCAAAAA	9-qC-31469	chr9,67694546,67694547,-	723.23	0	B4A	ENSMUSG00000047220	ENSMUST00000076592	Ccdc36	0.326499	no	170.904	179.746	161.195	171.77	g2-g15	rep1	rep4	chr9,108404126,108404127,-	0.329966	-4.16787
UGGGAUUAAAGGUGUGUAUCAAAAA	9-qC-31469	chr9,67694546,67694547,-	723.23	0	B4A	ENSMUSG00000030708	ENSMUST00000207405	Dnajb13	0.0185912	no	647.698	639.698	683.077	620.318	g2-g15	rep1	rep4	chr7,100501987,100501988,-	0.139715	-inf
UGGGAUUAAAGGUGUGUAUCAAAAA	9-qC-31469	chr9,67694546,67694547,-	723.23	0	B4A	ENSMUSG00000057093	ENSMUST00000120004	Zfp607b	0.354444	no	155.25	164.577	154.811	146.361	g2-g15	rep1	rep4	chr7,27704406,27704407,+	0.187278	-3.54338
UGGGAUUAAAGGUGUGUAUCAAAAA	9-qC-31469	chr9,67694546,67694547,-	723.23	0	B4A	ENSMUSG00000047220	ENSMUST00000076592	Ccdc36	0.326499	no	170.904	179.746	161.195	171.77	g2-g15	rep2	rep3	chr9,108404126,108404127,-	0.336098	-4.9357
UGGGAUUAAAGGUGUGUAUCAAAAA	9-qC-31469	chr9,67694546,67694547,-	723.23	0	B4A	ENSMUSG00000047220	ENSMUST00000076592	Ccdc36	0.326499	no	170.904	179.746	161.195	171.77	g2-g15	rep2	rep4	chr9,108404126,108404127,-	0.336098	-4.19443
UGGGAUUAAAGGUGUGUAUCAAAAA	9-qC-31469	chr9,67694546,67694547,-	723.23	0	B4A	ENSMUSG00000057093	ENSMUST00000120004	Zfp607b	0.354444	no	155.25	164.577	154.811	146.361	g2-g15	rep2	rep4	chr7,27704406,27704407,+	0.161707	-3.33158
UGGGAUUAAAGGUGUGUAUCAAAAA	9-qC-31469	chr9,67694546,67694547,-	723.23	0	B4A	ENSMUSG00000006740	ENSMUST00000025083	Kif5b	0.180237	no	133.398	144.385	120.462	135.348	g2-g15	rep3	rep2	chr18,6202346,6202347,-	0.101859	-3.2993
UGGGAUUAAAGGUGUGUAUCAAAAA	9-qC-31469	chr9,67694546,67694547,-	723.23	0	B4A	ENSMUSG00000047220	ENSMUST00000076592	Ccdc36	0.326499	no	170.904	179.746	161.195	171.77	g2-g15	rep3	rep3	chr9,108404126,108404127,-	0.228304	-4.37777
UGGGAUUAAAGGUGUGUAUCAAAAA	9-qC-31469	chr9,67694546,67694547,-	723.23	0	B4A	ENSMUSG00000057093	ENSMUST00000120004	Zfp607b	0.354444	no	155.25	164.577	154.811	146.361	g2-g15	rep3	rep4	chr7,27704406,27704407,+	0.165081	-3.36137
UGGGAUUAAAGGUGUGUAUCAAAAA	9-qC-31469	chr9,67694546,67694547,-	723.23	0	B4A	ENSMUSG00000047220	ENSMUST00000076592	Ccdc36	0.326499	no	170.904	179.746	161.195	171.77	g2-g15	rep3	rep4	chr9,108404126,108404127,-	0.228304	-3.63651
UGGGAUUAAAGGUGUGUAUCAAAAA	9-qC-31469	chr9,67694546,67694547,-	723.23	0	B4A	ENSMUSG00000047220	ENSMUST00000076592	Ccdc36	0.326499	no	170.904	179.746	161.195	171.77	g2-g15	rep4	rep3	chr9,108404126,108404127,-	0.166393	-3.92141
UGGGAUUAAAGGUGUGUAUCAAAAA	9-qC-31469	chr9,67694546,67694547,-	723.23	0	B4A	ENSMUSG00000047220	ENSMUST00000076592	Ccdc36	0.326499	no	170.904	179.746	161.195	171.77	g2-g15	rep4	rep4	chr9,108404126,108404127,-	0.166393	-3.18015
UCUCUAUGUAGACCAGGCUGGCCUA	9-qC-31469	chr9,67694602,67694603,-	17.7523	0	B4A	ENSMUSG00000000976	ENSMUST00000001002	Heatr6	0.0238535	no	175.645	183.869	158.068	184.999	20 nt	rep1	rep2	chr11,83782150,83782151,+	0.202141	-3.61001
UCUCUAUGUAGACCAGGCUGGCCUA	9-qC-31469	chr9,67694602,67694603,-	17.7523	0	B4A	ENSMUSG00000033009	ENSMUST00000109556	Ogfod1	-0.0588037	no	142.714	179.404	132.632	116.105	22 nt	rep1	rep3	chr8,94066165,94066166,+	0.121879	-3.15033
UCUCUAUGUAGACCAGGCUGGCCUA	9-qC-31469	chr9,67694602,67694603,-	17.7523	0	B4A	ENSMUSG00000026353	ENSMUST00000027592	Ubxn4	0.0458551	no	343.255	389.294	305.422	335.049	21 nt	rep1	rep4	chr1,128279114,128279115,+	0.13377	-4.28034
UCUCUAUGUAGACCAGGCUGGCCUA	9-qC-31469	chr9,67694602,67694603,-	17.7523	0	B4A	ENSMUSG00000046603	ENSMUST00000052740	Tcaim	0.0214154	no	177.868	202.962	162.428	168.213	20 nt	rep1	rep4	chr9,122836123,122836124,+	0.118907	-3.37346
UCUCUAUGUAGACCAGGCUGGCCUA	9-qC-31469	chr9,67694602,67694603,-	17.7523	0	B4A	ENSMUSG00000027341	ENSMUST00000028816	Tmem230	0.102748	no	1462.12	1576.91	1458.3	1351.15	23 nt	rep2	rep1	chr2,132239823,132239824,-	0.107805	-inf
UCUCUAUGUAGACCAGGCUGGCCUA	9-qC-31469	chr9,67694602,67694603,-	17.7523	0	B4A	ENSMUSG00000090812	ENSMUST00000183118	Samd15	0.0849585	no	568.385	570.537	609.092	525.526	20 nt	rep2	rep1	chr12,87208063,87208064,+	0.114146	-4.60097
UCUCUAUGUAGACCAGGCUGGCCUA	9-qC-31469	chr9,67694602,67694603,-	17.7523	0	B4A	ENSMUSG00000097207	ENSMUST00000181764	6030443J06Rik	0.0121064	no	141.919	154.051	130.994	140.711	21 nt	rep2	rep1	chr5,22557488,22557489,+	0.158537	-3.26756
UCUCUAUGUAGACCAGGCUGGCCUA	9-qC-31469	chr9,67694602,67694603,-	17.7523	0	B4A	ENSMUSG00000027341	ENSMUST00000028816	Tmem230	0.102748	no	1462.12	1576.91	1458.3	1351.15	23 nt	rep2	rep2	chr2,132239823,132239824,-	0.107805	-inf
UCUCUAUGUAGACCAGGCUGGCCUA	9-qC-31469	chr9,67694602,67694603,-	17.7523	0	B4A	ENSMUSG00000000976	ENSMUST00000001002	Heatr6	0.0238535	no	175.645	183.869	158.068	184.999	20 nt	rep2	rep2	chr11,83782150,83782151,+	0.294878	-4.15477
UCUCUAUGUAGACCAGGCUGGCCUA	9-qC-31469	chr9,67694602,67694603,-	17.7523	0	B4A	ENSMUSG00000032908	ENSMUST00000036172	Sgpp2	0.00836368	no	158.75	155.247	147.788	173.216	21 nt	rep2	rep3	chr1,78418951,78418952,+	0.120488	-3.87074
UCUCUAUGUAGACCAGGCUGGCCUA	9-qC-31469	chr9,67694602,67694603,-	17.7523	0	B4A	ENSMUSG00000037339	ENSMUST00000150033	Fam53a	-0.103018	no	132.33	133.942	125.926	137.123	20 nt	rep2	rep3	chr5,33608438,33608439,-	0.155366	-3.82248
UCUCUAUGUAGACCAGGCUGGCCUA	9-qC-31469	chr9,67694602,67694603,-	17.7523	0	B4A	ENSMUSG00000027341	ENSMUST00000028816	Tmem230	0.102748	no	1462.12	1576.91	1458.3	1351.15	23 nt	rep2	rep4	chr2,132239823,132239824,-	0.107805	-inf
UCUCUAUGUAGACCAGGCUGGCCUA	9-qC-31469	chr9,67694602,67694603,-	17.7523	0	B4A	ENSMUSG00000090812	ENSMUST00000183118	Samd15	0.0849585	no	568.385	570.537	609.092	525.526	20 nt	rep2	rep4	chr12,87208063,87208064,+	0.114146	-4.63643
UCUCUAUGUAGACCAGGCUGGCCUA	9-qC-31469	chr9,67694602,67694603,-	17.7523	0	B4A	ENSMUSG00000046603	ENSMUST00000052740	Tcaim	0.0214154	no	177.868	202.962	162.428	168.213	20 nt	rep2	rep4	chr9,122836123,122836124,+	0.180732	-3.97747
UCUCUAUGUAGACCAGGCUGGCCUA	9-qC-31469	chr9,67694602,67694603,-	17.7523	0	B4A	ENSMUSG00000026353	ENSMUST00000027592	Ubxn4	0.0458551	no	343.255	389.294	305.422	335.049	21 nt	rep2	rep4	chr1,128279114,128279115,+	0.155366	-4.49626
UCUCUAUGUAGACCAGGCUGGCCUA	9-qC-31469	chr9,67694602,67694603,-	17.7523	0	B4A	ENSMUSG00000000976	ENSMUST00000001002	Heatr6	0.0238535	no	175.645	183.869	158.068	184.999	20 nt	rep2	rep4	chr11,83782150,83782151,+	0.294878	-5.00567
UCUCUAUGUAGACCAGGCUGGCCUA	9-qC-31469	chr9,67694602,67694603,-	17.7523	0	B4A	ENSMUSG00000027341	ENSMUST00000028816	Tmem230	0.102748	no	1462.12	1576.91	1458.3	1351.15	23 nt	rep3	rep1	chr2,132239823,132239824,-	0.172106	-inf
UCUCUAUGUAGACCAGGCUGGCCUA	9-qC-31469	chr9,67694602,67694603,-	17.7523	0	B4A	ENSMUSG00000000976	ENSMUST00000001002	Heatr6	0.0238535	no	175.645	183.869	158.068	184.999	20 nt	rep3	rep2	chr11,83782150,83782151,+	0.136982	-3.04864
UCUCUAUGUAGACCAGGCUGGCCUA	9-qC-31469	chr9,67694602,67694603,-	17.7523	0	B4A	ENSMUSG00000027341	ENSMUST00000028816	Tmem230	0.102748	no	1462.12	1576.91	1458.3	1351.15	23 nt	rep3	rep2	chr2,132239823,132239824,-	0.172106	-inf
UCUCUAUGUAGACCAGGCUGGCCUA	9-qC-31469	chr9,67694602,67694603,-	17.7523	0	B4A	ENSMUSG00000000976	ENSMUST00000001002	Heatr6	0.0238535	no	175.645	183.869	158.068	184.999	20 nt	rep3	rep4	chr11,83782150,83782151,+	0.136982	-3.89953
UCUCUAUGUAGACCAGGCUGGCCUA	9-qC-31469	chr9,67694602,67694603,-	17.7523	0	B4A	ENSMUSG00000027341	ENSMUST00000028816	Tmem230	0.102748	no	1462.12	1576.91	1458.3	1351.15	23 nt	rep3	rep4	chr2,132239823,132239824,-	0.172106	-inf
UAGGAUUAAAGGCAUCUGCCACACC	9-qC-31469	chr9,67695148,67695149,-	47.2145	0	B1_Mus1	ENSMUSG00000112880	ENSMUST00000219062	Gm20337	0.0901868	no	556.867	519.824	730.221	420.556	20 nt	rep2	rep4	chr12,80944885,80944886,-	0.402683	-4.87023
UAGGAUUAAAGGCAUCUGCCACACC	9-qC-31469	chr9,67695148,67695149,-	47.2145	0	B1_Mus1	ENSMUSG00000112880	ENSMUST00000219062	Gm20337	0.0901868	no	556.867	519.824	730.221	420.556	20 nt	rep3	rep4	chr12,80944885,80944886,-	0.147519	-3.42149
UGGAACUCACUCCAUUGGUCAGGCU	9-qC-31469	chr9,67695206,67695207,-	62.6509	0	B1_Mus1	ENSMUSG00000037486	ENSMUST00000152196	Asxl2	0.228311	no	429.461	475.415	352.594	460.373	21 nt	rep2	rep1	chr12,3504695,3504696,+	0.139512	-5.89048
UGGAACUCACUCCAUUGGUCAGGCU	9-qC-31469	chr9,67695206,67695207,-	62.6509	0	B1_Mus1	ENSMUSG00000020961	ENSMUST00000052969	Ston2	0.033485	no	117.059	116.937	108.861	125.379	22 nt	rep2	rep4	chr12,91638592,91638593,-	0.107805	-5.55397
UUUUGUUGUUGUUUUGUUUGCUUUC	9-qC-31469	chr9,67695265,67695266,-	16.9094	0	.	ENSMUSG00000025856	ENSMUST00000046901	Pdgfa	-0.363542	no	284.529	233.188	305.467	314.931	20 nt	rep3	rep1	chr5,138976922,138976923,-	0.259915	-3.61821
UGGUACCUUUGAAUUUAGGAACUGA	9-qC-31469	chr9,67695655,67695656,-	260.461	0	.	ENSMUSG00000023026	ENSMUST00000100203	Dip2b	-0.224411	no	65.8242	69.2216	62.9927	65.2582	20 nt	rep4	rep1	chr15,100217355,100217356,+	0.105887	-inf
UGGUACCUUUGAAUUUAGGAACUGA	9-qC-31469	chr9,67695655,67695656,-	260.461	0	.	ENSMUSG00000023026	ENSMUST00000100203	Dip2b	-0.224411	no	65.8242	69.2216	62.9927	65.2582	20 nt	rep4	rep2	chr15,100217355,100217356,+	0.105887	-inf
UGGUACCUUUGAAUUUAGGAACUGA	9-qC-31469	chr9,67695655,67695656,-	260.461	0	.	ENSMUSG00000023026	ENSMUST00000100203	Dip2b	-0.224411	no	65.8242	69.2216	62.9927	65.2582	20 nt	rep4	rep3	chr15,100217355,100217356,+	0.105887	-inf
UGGUACCUUUGAAUUUAGGAACUGA	9-qC-31469	chr9,67695655,67695656,-	260.461	0	.	ENSMUSG00000023026	ENSMUST00000100203	Dip2b	-0.224411	no	65.8242	69.2216	62.9927	65.2582	20 nt	rep4	rep4	chr15,100217355,100217356,+	0.105887	-inf
UUUGUCUGUCCUGGUACCUUUGAAU	9-qC-31469	chr9,67695666,67695667,-	360.467	0	.	ENSMUSG00000090626	ENSMUST00000184557	Tex9	0.339449	no	363.958	405.599	323.051	363.223	g3-g16	rep3	rep2	chr9,72476106,72476107,-	0.112396	-3.44132
UUUGUCUGUCCUGGUACCUUUGAAU	9-qC-31469	chr9,67695666,67695667,-	360.467	0	.	ENSMUSG00000090626	ENSMUST00000184557	Tex9	0.339449	no	363.958	405.599	323.051	363.223	g3-g16	rep3	rep4	chr9,72476106,72476107,-	0.112396	-3.61414
UAAUUUCUGCCCUGAUUUUUAUCGA	9-qC-31469	chr9,67695750,67695751,-	168.235	0	L1M2	ENSMUSG00000041161	ENSMUST00000097830	Otud3	-0.137645	no	701.889	760.591	687.819	657.256	g3-g16	rep1	rep2	chr4,138896800,138896801,-	0.130797	-inf
UAAUUUCUGCCCUGAUUUUUAUCGA	9-qC-31469	chr9,67695750,67695751,-	168.235	0	L1M2	ENSMUSG00000041161	ENSMUST00000097830	Otud3	-0.137645	no	701.889	760.591	687.819	657.256	g3-g16	rep1	rep3	chr4,138896800,138896801,-	0.130797	-3.98918
CUCUUCUUUGGUUAGAUUGGCUAGG	9-qC-31469	chr9,67695855,67695856,-	17.7221	0	L1M2	ENSMUSG00000006310	ENSMUST00000108151	Zbtb32	-0.18434	no	4078.44	3861.08	3923.04	4451.19	20 nt	rep4	rep4	chr7,30589840,30589841,-	0.128577	-3.48626
UUCUUCUAGAUUUUUCAGGGUUUUU	9-qC-31469	chr9,67695995,67695996,-	67.7983	0	L1M2	ENSMUSG00000027209	ENSMUST00000110446	Fam227b	0.362885	no	198.998	208.15	180.217	208.628	20 nt	rep3	rep1	chr2,126127014,126127015,-	0.108883	-inf
UUCUUCUAGAUUUUUCAGGGUUUUU	9-qC-31469	chr9,67695995,67695996,-	67.7983	0	L1M2	ENSMUSG00000027209	ENSMUST00000110446	Fam227b	0.362885	no	198.998	208.15	180.217	208.628	20 nt	rep3	rep2	chr2,126127014,126127015,-	0.108883	-4.71743
UUCUUCUAGAUUUUUCAGGGUUUUU	9-qC-31469	chr9,67695995,67695996,-	67.7983	0	L1M2	ENSMUSG00000027209	ENSMUST00000110446	Fam227b	0.362885	no	198.998	208.15	180.217	208.628	20 nt	rep3	rep4	chr2,126127014,126127015,-	0.108883	-3.2464
UUCUUCUAGAUUUUUCAGGGUUUUU	9-qC-31469	chr9,67695995,67695996,-	67.7983	0	L1M2	ENSMUSG00000027209	ENSMUST00000110446	Fam227b	0.362885	no	198.998	208.15	180.217	208.628	20 nt	rep4	rep1	chr2,126127014,126127015,-	0.15883	-inf
UUCUUCUAGAUUUUUCAGGGUUUUU	9-qC-31469	chr9,67695995,67695996,-	67.7983	0	L1M2	ENSMUSG00000027209	ENSMUST00000110446	Fam227b	0.362885	no	198.998	208.15	180.217	208.628	20 nt	rep4	rep2	chr2,126127014,126127015,-	0.15883	-5.26214
UUCUUCUAGAUUUUUCAGGGUUUUU	9-qC-31469	chr9,67695995,67695996,-	67.7983	0	L1M2	ENSMUSG00000027209	ENSMUST00000110446	Fam227b	0.362885	no	198.998	208.15	180.217	208.628	20 nt	rep4	rep4	chr2,126127014,126127015,-	0.15883	-3.79111
UGGCAUAUGGACUGUCUAUUCUCAG	9-qC-31469	chr9,67696548,67696549,-	147.799	0	L1M2	ENSMUSG00000049287	ENSMUST00000054523	Iba57	-0.0332852	no	337.459	295.345	370.556	346.477	g2-g15	rep1	rep2	chr11,59157948,59157949,-	0.196196	-inf
UGGCAUAUGGACUGUCUAUUCUCAG	9-qC-31469	chr9,67696548,67696549,-	147.799	0	L1M2	ENSMUSG00000049287	ENSMUST00000054523	Iba57	-0.0332852	no	337.459	295.345	370.556	346.477	g2-g15	rep4	rep2	chr11,59157948,59157949,-	0.143703	-inf
GGGAAUUGAAUCCAGGACUUCUGGA	9-qC-31469	chr9,67696709,67696710,-	64.7095	0	B3	ENSMUSG00000079605	ENSMUST00000133257	Zbtb9	NA	no	4819.92	4705.57	5166.98	4587.2	21 nt	rep1	rep1	chr17,26975568,26975569,+	0.166469	-3.14534
CUUGCAUGUAUGUUUGUGGACCACA	9-qC-31469	chr9,67696823,67696824,-	240.093	0	B3	ENSMUSG00000038615	ENSMUST00000107659	Nfe2l1	-0.0664575	no	1072.87	1055.13	1152.98	1010.49	21 nt	rep1	rep1	chr11,96819769,96819770,-	0.341857	-inf
CUUGCAUGUAUGUUUGUGGACCACA	9-qC-31469	chr9,67696823,67696824,-	240.093	0	B3	ENSMUSG00000021891	ENSMUST00000055303	Mettl6	0.278941	no	2136.95	2464.47	1905.08	2041.31	20 nt	rep1	rep1	chr14,31479309,31479310,-	0.190251	-3.33799
CUUGCAUGUAUGUUUGUGGACCACA	9-qC-31469	chr9,67696823,67696824,-	240.093	0	B3	ENSMUSG00000038615	ENSMUST00000107659	Nfe2l1	-0.0664575	no	1072.87	1055.13	1152.98	1010.49	21 nt	rep1	rep2	chr11,96819769,96819770,-	0.341857	-5.36805
CUUGCAUGUAUGUUUGUGGACCACA	9-qC-31469	chr9,67696823,67696824,-	240.093	0	B3	ENSMUSG00000038615	ENSMUST00000107659	Nfe2l1	-0.0664575	no	1072.87	1055.13	1152.98	1010.49	21 nt	rep1	rep3	chr11,96819769,96819770,-	0.341857	-inf
CUUGCAUGUAUGUUUGUGGACCACA	9-qC-31469	chr9,67696823,67696824,-	240.093	0	B3	ENSMUSG00000038615	ENSMUST00000107659	Nfe2l1	-0.0664575	no	1072.87	1055.13	1152.98	1010.49	21 nt	rep1	rep4	chr11,96819769,96819770,-	0.341857	-5.21894
CUUGCAUGUAUGUUUGUGGACCACA	9-qC-31469	chr9,67696823,67696824,-	240.093	0	B3	ENSMUSG00000097303	ENSMUST00000180534	3110083C13Rik	0.176173	no	1144.58	1037.57	1190.23	1205.94	20 nt	rep1	rep4	chr14,58003141,58003142,+	0.127825	-4.21476
CUUGCAUGUAUGUUUGUGGACCACA	9-qC-31469	chr9,67696823,67696824,-	240.093	0	B3	ENSMUSG00000038615	ENSMUST00000107659	Nfe2l1	-0.0664575	no	1072.87	1055.13	1152.98	1010.49	21 nt	rep2	rep1	chr11,96819769,96819770,-	0.34878	-inf
CUUGCAUGUAUGUUUGUGGACCACA	9-qC-31469	chr9,67696823,67696824,-	240.093	0	B3	ENSMUSG00000038615	ENSMUST00000107659	Nfe2l1	-0.0664575	no	1072.87	1055.13	1152.98	1010.49	21 nt	rep2	rep2	chr11,96819769,96819770,-	0.34878	-5.39697
CUUGCAUGUAUGUUUGUGGACCACA	9-qC-31469	chr9,67696823,67696824,-	240.093	0	B3	ENSMUSG00000038615	ENSMUST00000107659	Nfe2l1	-0.0664575	no	1072.87	1055.13	1152.98	1010.49	21 nt	rep2	rep3	chr11,96819769,96819770,-	0.34878	-inf
CUUGCAUGUAUGUUUGUGGACCACA	9-qC-31469	chr9,67696823,67696824,-	240.093	0	B3	ENSMUSG00000038615	ENSMUST00000107659	Nfe2l1	-0.0664575	no	1072.87	1055.13	1152.98	1010.49	21 nt	rep2	rep4	chr11,96819769,96819770,-	0.34878	-5.24786
CUUGCAUGUAUGUUUGUGGACCACA	9-qC-31469	chr9,67696823,67696824,-	240.093	0	B3	ENSMUSG00000021891	ENSMUST00000055303	Mettl6	0.278941	no	2136.95	2464.47	1905.08	2041.31	20 nt	rep2	rep4	chr14,31479309,31479310,-	0.326585	-3.83108
CUUGCAUGUAUGUUUGUGGACCACA	9-qC-31469	chr9,67696823,67696824,-	240.093	0	B3	ENSMUSG00000038615	ENSMUST00000107659	Nfe2l1	-0.0664575	no	1072.87	1055.13	1152.98	1010.49	21 nt	rep3	rep1	chr11,96819769,96819770,-	0.182643	-inf
CUUGCAUGUAUGUUUGUGGACCACA	9-qC-31469	chr9,67696823,67696824,-	240.093	0	B3	ENSMUSG00000021891	ENSMUST00000055303	Mettl6	0.278941	no	2136.95	2464.47	1905.08	2041.31	20 nt	rep3	rep1	chr14,31479309,31479310,-	0.200205	-3.41157
CUUGCAUGUAUGUUUGUGGACCACA	9-qC-31469	chr9,67696823,67696824,-	240.093	0	B3	ENSMUSG00000038615	ENSMUST00000107659	Nfe2l1	-0.0664575	no	1072.87	1055.13	1152.98	1010.49	21 nt	rep3	rep2	chr11,96819769,96819770,-	0.182643	-4.46368
CUUGCAUGUAUGUUUGUGGACCACA	9-qC-31469	chr9,67696823,67696824,-	240.093	0	B3	ENSMUSG00000038615	ENSMUST00000107659	Nfe2l1	-0.0664575	no	1072.87	1055.13	1152.98	1010.49	21 nt	rep3	rep3	chr11,96819769,96819770,-	0.182643	-inf
CUUGCAUGUAUGUUUGUGGACCACA	9-qC-31469	chr9,67696823,67696824,-	240.093	0	B3	ENSMUSG00000038615	ENSMUST00000107659	Nfe2l1	-0.0664575	no	1072.87	1055.13	1152.98	1010.49	21 nt	rep3	rep4	chr11,96819769,96819770,-	0.182643	-4.31457
CUUGCAUGUAUGUUUGUGGACCACA	9-qC-31469	chr9,67696823,67696824,-	240.093	0	B3	ENSMUSG00000021891	ENSMUST00000055303	Mettl6	0.278941	no	2136.95	2464.47	1905.08	2041.31	20 nt	rep3	rep4	chr14,31479309,31479310,-	0.200205	-3.1251
CUUGCAUGUAUGUUUGUGGACCACA	9-qC-31469	chr9,67696823,67696824,-	240.093	0	B3	ENSMUSG00000038615	ENSMUST00000107659	Nfe2l1	-0.0664575	no	1072.87	1055.13	1152.98	1010.49	21 nt	rep4	rep1	chr11,96819769,96819770,-	0.207992	-inf
CUUGCAUGUAUGUUUGUGGACCACA	9-qC-31469	chr9,67696823,67696824,-	240.093	0	B3	ENSMUSG00000038615	ENSMUST00000107659	Nfe2l1	-0.0664575	no	1072.87	1055.13	1152.98	1010.49	21 nt	rep4	rep2	chr11,96819769,96819770,-	0.207992	-4.65118
CUUGCAUGUAUGUUUGUGGACCACA	9-qC-31469	chr9,67696823,67696824,-	240.093	0	B3	ENSMUSG00000038615	ENSMUST00000107659	Nfe2l1	-0.0664575	no	1072.87	1055.13	1152.98	1010.49	21 nt	rep4	rep3	chr11,96819769,96819770,-	0.207992	-inf
CUUGCAUGUAUGUUUGUGGACCACA	9-qC-31469	chr9,67696823,67696824,-	240.093	0	B3	ENSMUSG00000038615	ENSMUST00000107659	Nfe2l1	-0.0664575	no	1072.87	1055.13	1152.98	1010.49	21 nt	rep4	rep4	chr11,96819769,96819770,-	0.207992	-4.50208
UGAUGUUUUUUUGCAGGACCUUACU	9-qC-31469	chr9,67698246,67698247,-	167.795	0	.	ENSMUSG00000030847	ENSMUST00000033136	Bag3	-0.314929	no	26.6332	25.5236	28.8509	25.525	20 nt	rep3	rep1	chr7,128546292,128546293,+	0.115908	-5.62307
UGAUGUUUUUUUGCAGGACCUUACU	9-qC-31469	chr9,67698246,67698247,-	167.795	0	.	ENSMUSG00000030847	ENSMUST00000033136	Bag3	-0.314929	no	26.6332	25.5236	28.8509	25.525	20 nt	rep3	rep3	chr7,128546292,128546293,+	0.115908	-3.81483
UAACAUGGCCAUACAUUCUUCACGC	9-qC-31469	chr9,67700335,67700336,-	32.1254	0	.	ENSMUSG00000103542	ENSMUST00000193884	Gm34768	0.796437	yes	37.9018	47.3162	37.9512	28.438	23 nt	rep1	rep1	chr2,11908729,11908730,+	0.163497	-inf
UAACAUGGCCAUACAUUCUUCACGC	9-qC-31469	chr9,67700335,67700336,-	32.1254	0	.	ENSMUSG00000103542	ENSMUST00000193884	Gm34768	0.796437	yes	37.9018	47.3162	37.9512	28.438	23 nt	rep1	rep2	chr2,11908729,11908730,+	0.163497	-inf
UAACAUGGCCAUACAUUCUUCACGC	9-qC-31469	chr9,67700335,67700336,-	32.1254	0	.	ENSMUSG00000103542	ENSMUST00000193884	Gm34768	0.796437	yes	37.9018	47.3162	37.9512	28.438	23 nt	rep1	rep3	chr2,11908729,11908730,+	0.163497	-4.89608
UAACAUGGCCAUACAUUCUUCACGC	9-qC-31469	chr9,67700335,67700336,-	32.1254	0	.	ENSMUSG00000103542	ENSMUST00000193884	Gm34768	0.796437	yes	37.9018	47.3162	37.9512	28.438	23 nt	rep1	rep4	chr2,11908729,11908730,+	0.163497	-inf
UAAUAACAUGGCCAUACAUUCUUCA	9-qC-31469	chr9,67700338,67700339,-	114.964	0	.	ENSMUSG00000103542	ENSMUST00000193884	Gm34768	0.796437	yes	37.9018	47.3162	37.9512	28.438	23 nt	rep1	rep1	chr2,11908732,11908733,+	0.728303	-8.27463
UAAUAACAUGGCCAUACAUUCUUCA	9-qC-31469	chr9,67700338,67700339,-	114.964	0	.	ENSMUSG00000103542	ENSMUST00000193884	Gm34768	0.796437	yes	37.9018	47.3162	37.9512	28.438	23 nt	rep1	rep2	chr2,11908732,11908733,+	0.728303	-8.4592
UAAUAACAUGGCCAUACAUUCUUCA	9-qC-31469	chr9,67700338,67700339,-	114.964	0	.	ENSMUSG00000103542	ENSMUST00000193884	Gm34768	0.796437	yes	37.9018	47.3162	37.9512	28.438	23 nt	rep1	rep3	chr2,11908732,11908733,+	0.728303	-8.05135
UAAUAACAUGGCCAUACAUUCUUCA	9-qC-31469	chr9,67700338,67700339,-	114.964	0	.	ENSMUSG00000103542	ENSMUST00000193884	Gm34768	0.796437	yes	37.9018	47.3162	37.9512	28.438	23 nt	rep1	rep4	chr2,11908732,11908733,+	0.728303	-8.31009
UAAUAACAUGGCCAUACAUUCUUCA	9-qC-31469	chr9,67700338,67700339,-	114.964	0	.	ENSMUSG00000103542	ENSMUST00000193884	Gm34768	0.796437	yes	37.9018	47.3162	37.9512	28.438	23 nt	rep2	rep1	chr2,11908732,11908733,+	0.504146	-7.74393
UAAUAACAUGGCCAUACAUUCUUCA	9-qC-31469	chr9,67700338,67700339,-	114.964	0	.	ENSMUSG00000103542	ENSMUST00000193884	Gm34768	0.796437	yes	37.9018	47.3162	37.9512	28.438	23 nt	rep2	rep2	chr2,11908732,11908733,+	0.504146	-7.9285
UAAUAACAUGGCCAUACAUUCUUCA	9-qC-31469	chr9,67700338,67700339,-	114.964	0	.	ENSMUSG00000103542	ENSMUST00000193884	Gm34768	0.796437	yes	37.9018	47.3162	37.9512	28.438	23 nt	rep2	rep3	chr2,11908732,11908733,+	0.504146	-7.52065
UAAUAACAUGGCCAUACAUUCUUCA	9-qC-31469	chr9,67700338,67700339,-	114.964	0	.	ENSMUSG00000103542	ENSMUST00000193884	Gm34768	0.796437	yes	37.9018	47.3162	37.9512	28.438	23 nt	rep2	rep4	chr2,11908732,11908733,+	0.504146	-7.77939
UAAUAACAUGGCCAUACAUUCUUCA	9-qC-31469	chr9,67700338,67700339,-	114.964	0	.	ENSMUSG00000103542	ENSMUST00000193884	Gm34768	0.796437	yes	37.9018	47.3162	37.9512	28.438	23 nt	rep3	rep1	chr2,11908732,11908733,+	0.305576	-7.02162
UAAUAACAUGGCCAUACAUUCUUCA	9-qC-31469	chr9,67700338,67700339,-	114.964	0	.	ENSMUSG00000103542	ENSMUST00000193884	Gm34768	0.796437	yes	37.9018	47.3162	37.9512	28.438	23 nt	rep3	rep2	chr2,11908732,11908733,+	0.305576	-7.20619
UAAUAACAUGGCCAUACAUUCUUCA	9-qC-31469	chr9,67700338,67700339,-	114.964	0	.	ENSMUSG00000103542	ENSMUST00000193884	Gm34768	0.796437	yes	37.9018	47.3162	37.9512	28.438	23 nt	rep3	rep3	chr2,11908732,11908733,+	0.305576	-6.79834
UAAUAACAUGGCCAUACAUUCUUCA	9-qC-31469	chr9,67700338,67700339,-	114.964	0	.	ENSMUSG00000103542	ENSMUST00000193884	Gm34768	0.796437	yes	37.9018	47.3162	37.9512	28.438	23 nt	rep3	rep4	chr2,11908732,11908733,+	0.305576	-7.05708
UAAUAACAUGGCCAUACAUUCUUCA	9-qC-31469	chr9,67700338,67700339,-	114.964	0	.	ENSMUSG00000103542	ENSMUST00000193884	Gm34768	0.796437	yes	37.9018	47.3162	37.9512	28.438	23 nt	rep4	rep1	chr2,11908732,11908733,+	0.646665	-8.10311
UAAUAACAUGGCCAUACAUUCUUCA	9-qC-31469	chr9,67700338,67700339,-	114.964	0	.	ENSMUSG00000103542	ENSMUST00000193884	Gm34768	0.796437	yes	37.9018	47.3162	37.9512	28.438	23 nt	rep4	rep2	chr2,11908732,11908733,+	0.646665	-8.28768
UAAUAACAUGGCCAUACAUUCUUCA	9-qC-31469	chr9,67700338,67700339,-	114.964	0	.	ENSMUSG00000103542	ENSMUST00000193884	Gm34768	0.796437	yes	37.9018	47.3162	37.9512	28.438	23 nt	rep4	rep3	chr2,11908732,11908733,+	0.646665	-7.87983
UAAUAACAUGGCCAUACAUUCUUCA	9-qC-31469	chr9,67700338,67700339,-	114.964	0	.	ENSMUSG00000103542	ENSMUST00000193884	Gm34768	0.796437	yes	37.9018	47.3162	37.9512	28.438	23 nt	rep4	rep4	chr2,11908732,11908733,+	0.646665	-8.13857
UAGCAUUUUGAUCAGCACCGUGUUC	9-qC-31469	chr9,67700363,67700364,-	29.1248	0	.	ENSMUSG00000032244	ENSMUST00000034775	Fem1b	-0.103593	no	468.124	512.455	458.495	433.421	20 nt	rep1	rep1	chr9,62797438,62797439,-	0.142688	-inf
UAGCAUUUUGAUCAGCACCGUGUUC	9-qC-31469	chr9,67700363,67700364,-	29.1248	0	.	ENSMUSG00000032244	ENSMUST00000034775	Fem1b	-0.103593	no	468.124	512.455	458.495	433.421	20 nt	rep1	rep2	chr9,62797438,62797439,-	0.142688	-inf
UAGCAUUUUGAUCAGCACCGUGUUC	9-qC-31469	chr9,67700363,67700364,-	29.1248	0	.	ENSMUSG00000032244	ENSMUST00000034775	Fem1b	-0.103593	no	468.124	512.455	458.495	433.421	20 nt	rep1	rep3	chr9,62797438,62797439,-	0.142688	-inf
UAGCAUUUUGAUCAGCACCGUGUUC	9-qC-31469	chr9,67700363,67700364,-	29.1248	0	.	ENSMUSG00000032244	ENSMUST00000034775	Fem1b	-0.103593	no	468.124	512.455	458.495	433.421	20 nt	rep1	rep4	chr9,62797438,62797439,-	0.142688	-3.37345
UAGCAUUUUGAUCAGCACCGUGUUC	9-qC-31469	chr9,67700363,67700364,-	29.1248	0	.	ENSMUSG00000103542	ENSMUST00000193884	Gm34768	0.796437	yes	37.9018	47.3162	37.9512	28.438	23 nt	rep2	rep1	chr2,11908757,11908758,+	0.117317	-inf
UAGCAUUUUGAUCAGCACCGUGUUC	9-qC-31469	chr9,67700363,67700364,-	29.1248	0	.	ENSMUSG00000032244	ENSMUST00000034775	Fem1b	-0.103593	no	468.124	512.455	458.495	433.421	20 nt	rep2	rep1	chr9,62797438,62797439,-	0.149024	-inf
UAGCAUUUUGAUCAGCACCGUGUUC	9-qC-31469	chr9,67700363,67700364,-	29.1248	0	.	ENSMUSG00000103542	ENSMUST00000193884	Gm34768	0.796437	yes	37.9018	47.3162	37.9512	28.438	23 nt	rep2	rep2	chr2,11908757,11908758,+	0.117317	-5.82507
UAGCAUUUUGAUCAGCACCGUGUUC	9-qC-31469	chr9,67700363,67700364,-	29.1248	0	.	ENSMUSG00000032244	ENSMUST00000034775	Fem1b	-0.103593	no	468.124	512.455	458.495	433.421	20 nt	rep2	rep2	chr9,62797438,62797439,-	0.149024	-inf
UAGCAUUUUGAUCAGCACCGUGUUC	9-qC-31469	chr9,67700363,67700364,-	29.1248	0	.	ENSMUSG00000103542	ENSMUST00000193884	Gm34768	0.796437	yes	37.9018	47.3162	37.9512	28.438	23 nt	rep2	rep3	chr2,11908757,11908758,+	0.117317	-4.41722
UAGCAUUUUGAUCAGCACCGUGUUC	9-qC-31469	chr9,67700363,67700364,-	29.1248	0	.	ENSMUSG00000032244	ENSMUST00000034775	Fem1b	-0.103593	no	468.124	512.455	458.495	433.421	20 nt	rep2	rep3	chr9,62797438,62797439,-	0.149024	-inf
UAGCAUUUUGAUCAGCACCGUGUUC	9-qC-31469	chr9,67700363,67700364,-	29.1248	0	.	ENSMUSG00000103542	ENSMUST00000193884	Gm34768	0.796437	yes	37.9018	47.3162	37.9512	28.438	23 nt	rep2	rep4	chr2,11908757,11908758,+	0.117317	-inf
UAGCAUUUUGAUCAGCACCGUGUUC	9-qC-31469	chr9,67700363,67700364,-	29.1248	0	.	ENSMUSG00000032244	ENSMUST00000034775	Fem1b	-0.103593	no	468.124	512.455	458.495	433.421	20 nt	rep2	rep4	chr9,62797438,62797439,-	0.149024	-3.43613
UAGCAUUUUGAUCAGCACCGUGUUC	9-qC-31469	chr9,67700363,67700364,-	29.1248	0	.	ENSMUSG00000032244	ENSMUST00000034775	Fem1b	-0.103593	no	468.124	512.455	458.495	433.421	20 nt	rep3	rep1	chr9,62797438,62797439,-	0.147519	-inf
UAGCAUUUUGAUCAGCACCGUGUUC	9-qC-31469	chr9,67700363,67700364,-	29.1248	0	.	ENSMUSG00000032244	ENSMUST00000034775	Fem1b	-0.103593	no	468.124	512.455	458.495	433.421	20 nt	rep3	rep2	chr9,62797438,62797439,-	0.147519	-inf
UAGCAUUUUGAUCAGCACCGUGUUC	9-qC-31469	chr9,67700363,67700364,-	29.1248	0	.	ENSMUSG00000032244	ENSMUST00000034775	Fem1b	-0.103593	no	468.124	512.455	458.495	433.421	20 nt	rep3	rep3	chr9,62797438,62797439,-	0.147519	-inf
UAGCAUUUUGAUCAGCACCGUGUUC	9-qC-31469	chr9,67700363,67700364,-	29.1248	0	.	ENSMUSG00000032244	ENSMUST00000034775	Fem1b	-0.103593	no	468.124	512.455	458.495	433.421	20 nt	rep3	rep4	chr9,62797438,62797439,-	0.147519	-3.42149
UAGCAUUUUGAUCAGCACCGUGUUC	9-qC-31469	chr9,67700363,67700364,-	29.1248	0	.	ENSMUSG00000103542	ENSMUST00000193884	Gm34768	0.796437	yes	37.9018	47.3162	37.9512	28.438	23 nt	rep4	rep1	chr2,11908757,11908758,+	0.105887	-inf
UAGCAUUUUGAUCAGCACCGUGUUC	9-qC-31469	chr9,67700363,67700364,-	29.1248	0	.	ENSMUSG00000032244	ENSMUST00000034775	Fem1b	-0.103593	no	468.124	512.455	458.495	433.421	20 nt	rep4	rep1	chr9,62797438,62797439,-	0.192865	-inf
UAGCAUUUUGAUCAGCACCGUGUUC	9-qC-31469	chr9,67700363,67700364,-	29.1248	0	.	ENSMUSG00000103542	ENSMUST00000193884	Gm34768	0.796437	yes	37.9018	47.3162	37.9512	28.438	23 nt	rep4	rep2	chr2,11908757,11908758,+	0.105887	-5.67718
UAGCAUUUUGAUCAGCACCGUGUUC	9-qC-31469	chr9,67700363,67700364,-	29.1248	0	.	ENSMUSG00000032244	ENSMUST00000034775	Fem1b	-0.103593	no	468.124	512.455	458.495	433.421	20 nt	rep4	rep2	chr9,62797438,62797439,-	0.192865	-inf
UAGCAUUUUGAUCAGCACCGUGUUC	9-qC-31469	chr9,67700363,67700364,-	29.1248	0	.	ENSMUSG00000103542	ENSMUST00000193884	Gm34768	0.796437	yes	37.9018	47.3162	37.9512	28.438	23 nt	rep4	rep3	chr2,11908757,11908758,+	0.105887	-4.26934
UAGCAUUUUGAUCAGCACCGUGUUC	9-qC-31469	chr9,67700363,67700364,-	29.1248	0	.	ENSMUSG00000032244	ENSMUST00000034775	Fem1b	-0.103593	no	468.124	512.455	458.495	433.421	20 nt	rep4	rep3	chr9,62797438,62797439,-	0.192865	-inf
UAGCAUUUUGAUCAGCACCGUGUUC	9-qC-31469	chr9,67700363,67700364,-	29.1248	0	.	ENSMUSG00000103542	ENSMUST00000193884	Gm34768	0.796437	yes	37.9018	47.3162	37.9512	28.438	23 nt	rep4	rep4	chr2,11908757,11908758,+	0.105887	-inf
UAGCAUUUUGAUCAGCACCGUGUUC	9-qC-31469	chr9,67700363,67700364,-	29.1248	0	.	ENSMUSG00000032244	ENSMUST00000034775	Fem1b	-0.103593	no	468.124	512.455	458.495	433.421	20 nt	rep4	rep4	chr9,62797438,62797439,-	0.192865	-3.80818
UACAUGCAGACAGAGCACUCAUAUA	9-qC-31469	chr9,67702745,67702746,-	788.571	0	B2_Mm2	ENSMUSG00000034343	ENSMUST00000171165	Ube2f	0.0222961	no	276.457	291.177	257.005	281.19	g2-g15	rep1	rep1	chr1,91288139,91288140,+	0.184305	-3.48483
UACAUGCAGACAGAGCACUCAUAUA	9-qC-31469	chr9,67702745,67702746,-	788.571	0	B2_Mm2	ENSMUSG00000034343	ENSMUST00000171165	Ube2f	0.0222961	no	276.457	291.177	257.005	281.19	g2-g15	rep1	rep2	chr1,91288139,91288140,+	0.184305	-4.89179
UACAUGCAGACAGAGCACUCAUAUA	9-qC-31469	chr9,67702745,67702746,-	788.571	0	B2_Mm2	ENSMUSG00000034343	ENSMUST00000171165	Ube2f	0.0222961	no	276.457	291.177	257.005	281.19	g2-g15	rep1	rep4	chr1,91288139,91288140,+	0.184305	-3.15772
UACAUGCAGACAGAGCACUCAUAUA	9-qC-31469	chr9,67702745,67702746,-	788.571	0	B2_Mm2	ENSMUSG00000034343	ENSMUST00000171165	Ube2f	0.0222961	no	276.457	291.177	257.005	281.19	g2-g15	rep2	rep1	chr1,91288139,91288140,+	0.133171	-3.01602
UACAUGCAGACAGAGCACUCAUAUA	9-qC-31469	chr9,67702745,67702746,-	788.571	0	B2_Mm2	ENSMUSG00000034343	ENSMUST00000171165	Ube2f	0.0222961	no	276.457	291.177	257.005	281.19	g2-g15	rep2	rep2	chr1,91288139,91288140,+	0.133171	-4.42297
UACAUGCAGACAGAGCACUCAUAUA	9-qC-31469	chr9,67702745,67702746,-	788.571	0	B2_Mm2	ENSMUSG00000034343	ENSMUST00000171165	Ube2f	0.0222961	no	276.457	291.177	257.005	281.19	g2-g15	rep3	rep1	chr1,91288139,91288140,+	0.154544	-3.23075
UACAUGCAGACAGAGCACUCAUAUA	9-qC-31469	chr9,67702745,67702746,-	788.571	0	B2_Mm2	ENSMUSG00000034343	ENSMUST00000171165	Ube2f	0.0222961	no	276.457	291.177	257.005	281.19	g2-g15	rep3	rep2	chr1,91288139,91288140,+	0.154544	-4.63771
UGUACAUGCAGACAGAGCACUCAUA	9-qC-31469	chr9,67702747,67702748,-	16.879	0	B2_Mm2	ENSMUSG00000048647	ENSMUST00000171024	Exd1	0.189735	no	582.017	596.101	563.148	586.802	21 nt	rep1	rep4	chr2,119518019,119518020,-	0.228895	-3.64024
UCUGCAGUUAGGAGCACUGGCUGUU	9-qC-31469	chr9,67702867,67702868,-	189.482	0	B2_Mm2	ENSMUSG00000015599	ENSMUST00000225808	Ttbk1	-0.506387	no	631.175	581.529	653.88	658.115	20 nt	rep1	rep1	chr17,46457095,46457096,-	0.112961	-4.00096
UCUGCAGUUAGGAGCACUGGCUGUU	9-qC-31469	chr9,67702867,67702868,-	189.482	0	B2_Mm2	ENSMUSG00000015599	ENSMUST00000225808	Ttbk1	-0.506387	no	631.175	581.529	653.88	658.115	20 nt	rep1	rep2	chr17,46457095,46457096,-	0.112961	-inf
UCUGCAGUUAGGAGCACUGGCUGUU	9-qC-31469	chr9,67702867,67702868,-	189.482	0	B2_Mm2	ENSMUSG00000027366	ENSMUST00000028844	Sppl2a	0.350707	no	124.022	134.8	109.498	127.767	21 nt	rep1	rep2	chr2,126893470,126893471,-	0.246731	-inf
UCUGCAGUUAGGAGCACUGGCUGUU	9-qC-31469	chr9,67702867,67702868,-	189.482	0	B2_Mm2	ENSMUSG00000027366	ENSMUST00000028844	Sppl2a	0.350707	no	124.022	134.8	109.498	127.767	21 nt	rep1	rep3	chr2,126893470,126893471,-	0.246731	-6.48975
UCUGCAGUUAGGAGCACUGGCUGUU	9-qC-31469	chr9,67702867,67702868,-	189.482	0	B2_Mm2	ENSMUSG00000027366	ENSMUST00000028844	Sppl2a	0.350707	no	124.022	134.8	109.498	127.767	21 nt	rep1	rep4	chr2,126893470,126893471,-	0.246731	-inf
UCUGCAGUUAGGAGCACUGGCUGUU	9-qC-31469	chr9,67702867,67702868,-	189.482	0	B2_Mm2	ENSMUSG00000027366	ENSMUST00000028844	Sppl2a	0.350707	no	124.022	134.8	109.498	127.767	21 nt	rep2	rep3	chr2,126893470,126893471,-	0.120488	-5.4557
UCUGCAGUUAGGAGCACUGGCUGUU	9-qC-31469	chr9,67702867,67702868,-	189.482	0	B2_Mm2	ENSMUSG00000027366	ENSMUST00000028844	Sppl2a	0.350707	no	124.022	134.8	109.498	127.767	21 nt	rep2	rep4	chr2,126893470,126893471,-	0.120488	-inf
UUUUUUUAAAAAGGCACAAGGAGAA	9-qC-31469	chr9,67704197,67704198,-	23.8832	0	.	ENSMUSG00000021997	ENSMUST00000022574	Lrrc63	0.138594	no	262.802	282.223	247.096	259.088	20 nt	rep4	rep1	chr14,75086161,75086162,-	0.109668	-inf
UUUUUUUAAAAAGGCACAAGGAGAA	9-qC-31469	chr9,67704197,67704198,-	23.8832	0	.	ENSMUSG00000021997	ENSMUST00000022574	Lrrc63	0.138594	no	262.802	282.223	247.096	259.088	20 nt	rep4	rep2	chr14,75086161,75086162,-	0.109668	-3.7278
UGGAAGUCAGCAGGAUUGUAGAAGC	9-qC-31469	chr9,67704445,67704446,-	18.1931	0	.	ENSMUSG00000025239	ENSMUST00000026269	Limd1	0.0225043	no	60.5467	62.521	60.0448	59.0742	21 nt	rep1	rep1	chr9,123521047,123521048,+	0.181333	-inf
UGGAAGUCAGCAGGAUUGUAGAAGC	9-qC-31469	chr9,67704445,67704446,-	18.1931	0	.	ENSMUSG00000025239	ENSMUST00000026269	Limd1	0.0225043	no	60.5467	62.521	60.0448	59.0742	21 nt	rep1	rep2	chr9,123521047,123521048,+	0.181333	-inf
UGGAAGUCAGCAGGAUUGUAGAAGC	9-qC-31469	chr9,67704445,67704446,-	18.1931	0	.	ENSMUSG00000025239	ENSMUST00000026269	Limd1	0.0225043	no	60.5467	62.521	60.0448	59.0742	21 nt	rep1	rep3	chr9,123521047,123521048,+	0.181333	-inf
UGGAAGUCAGCAGGAUUGUAGAAGC	9-qC-31469	chr9,67704445,67704446,-	18.1931	0	.	ENSMUSG00000025239	ENSMUST00000026269	Limd1	0.0225043	no	60.5467	62.521	60.0448	59.0742	21 nt	rep2	rep1	chr9,123521047,123521048,+	0.294878	-inf
UGGAAGUCAGCAGGAUUGUAGAAGC	9-qC-31469	chr9,67704445,67704446,-	18.1931	0	.	ENSMUSG00000025239	ENSMUST00000026269	Limd1	0.0225043	no	60.5467	62.521	60.0448	59.0742	21 nt	rep2	rep2	chr9,123521047,123521048,+	0.294878	-inf
UGGAAGUCAGCAGGAUUGUAGAAGC	9-qC-31469	chr9,67704445,67704446,-	18.1931	0	.	ENSMUSG00000025239	ENSMUST00000026269	Limd1	0.0225043	no	60.5467	62.521	60.0448	59.0742	21 nt	rep2	rep3	chr9,123521047,123521048,+	0.294878	-inf
UGGAAGUCAGCAGGAUUGUAGAAGC	9-qC-31469	chr9,67704445,67704446,-	18.1931	0	.	ENSMUSG00000025239	ENSMUST00000026269	Limd1	0.0225043	no	60.5467	62.521	60.0448	59.0742	21 nt	rep3	rep1	chr9,123521047,123521048,+	0.302064	-inf
UGGAAGUCAGCAGGAUUGUAGAAGC	9-qC-31469	chr9,67704445,67704446,-	18.1931	0	.	ENSMUSG00000025239	ENSMUST00000026269	Limd1	0.0225043	no	60.5467	62.521	60.0448	59.0742	21 nt	rep3	rep2	chr9,123521047,123521048,+	0.302064	-inf
UGGAAGUCAGCAGGAUUGUAGAAGC	9-qC-31469	chr9,67704445,67704446,-	18.1931	0	.	ENSMUSG00000025239	ENSMUST00000026269	Limd1	0.0225043	no	60.5467	62.521	60.0448	59.0742	21 nt	rep3	rep3	chr9,123521047,123521048,+	0.302064	-inf
UGGAAGUCAGCAGGAUUGUAGAAGC	9-qC-31469	chr9,67704445,67704446,-	18.1931	0	.	ENSMUSG00000025239	ENSMUST00000026269	Limd1	0.0225043	no	60.5467	62.521	60.0448	59.0742	21 nt	rep4	rep1	chr9,123521047,123521048,+	0.502961	-inf
UGGAAGUCAGCAGGAUUGUAGAAGC	9-qC-31469	chr9,67704445,67704446,-	18.1931	0	.	ENSMUSG00000025239	ENSMUST00000026269	Limd1	0.0225043	no	60.5467	62.521	60.0448	59.0742	21 nt	rep4	rep2	chr9,123521047,123521048,+	0.502961	-inf
UGGAAGUCAGCAGGAUUGUAGAAGC	9-qC-31469	chr9,67704445,67704446,-	18.1931	0	.	ENSMUSG00000025239	ENSMUST00000026269	Limd1	0.0225043	no	60.5467	62.521	60.0448	59.0742	21 nt	rep4	rep3	chr9,123521047,123521048,+	0.502961	-inf
UGGAAGUCAGCAGGAUUGUAGAAGC	9-qC-31469	chr9,67704445,67704446,-	18.1931	0	.	ENSMUSG00000025239	ENSMUST00000026269	Limd1	0.0225043	no	60.5467	62.521	60.0448	59.0742	21 nt	rep4	rep4	chr9,123521047,123521048,+	0.502961	-3.19103
UAGCCUAUGUAACUAAGUGCCAUGA	9-qC-31469	chr9,67704646,67704647,-	70.5112	0	.	ENSMUSG00000045929	ENSMUST00000054781	Gm20715	-0.0749039	no	140.218	143.207	134.277	143.169	21 nt	rep1	rep1	chr7,6410745,6410746,+	0.564806	-7.90785
UAGCCUAUGUAACUAAGUGCCAUGA	9-qC-31469	chr9,67704646,67704647,-	70.5112	0	.	ENSMUSG00000045929	ENSMUST00000054781	Gm20715	-0.0749039	no	140.218	143.207	134.277	143.169	21 nt	rep1	rep2	chr7,6410745,6410746,+	0.564806	-inf
UAGCCUAUGUAACUAAGUGCCAUGA	9-qC-31469	chr9,67704646,67704647,-	70.5112	0	.	ENSMUSG00000045929	ENSMUST00000054781	Gm20715	-0.0749039	no	140.218	143.207	134.277	143.169	21 nt	rep1	rep3	chr7,6410745,6410746,+	0.564806	-inf
UAGCCUAUGUAACUAAGUGCCAUGA	9-qC-31469	chr9,67704646,67704647,-	70.5112	0	.	ENSMUSG00000045929	ENSMUST00000054781	Gm20715	-0.0749039	no	140.218	143.207	134.277	143.169	21 nt	rep1	rep4	chr7,6410745,6410746,+	0.564806	-inf
UAGCCUAUGUAACUAAGUGCCAUGA	9-qC-31469	chr9,67704646,67704647,-	70.5112	0	.	ENSMUSG00000045929	ENSMUST00000054781	Gm20715	-0.0749039	no	140.218	143.207	134.277	143.169	21 nt	rep2	rep1	chr7,6410745,6410746,+	0.526341	-7.80609
UAGCCUAUGUAACUAAGUGCCAUGA	9-qC-31469	chr9,67704646,67704647,-	70.5112	0	.	ENSMUSG00000045929	ENSMUST00000054781	Gm20715	-0.0749039	no	140.218	143.207	134.277	143.169	21 nt	rep2	rep2	chr7,6410745,6410746,+	0.526341	-inf
UAGCCUAUGUAACUAAGUGCCAUGA	9-qC-31469	chr9,67704646,67704647,-	70.5112	0	.	ENSMUSG00000045929	ENSMUST00000054781	Gm20715	-0.0749039	no	140.218	143.207	134.277	143.169	21 nt	rep2	rep3	chr7,6410745,6410746,+	0.526341	-inf
UAGCCUAUGUAACUAAGUGCCAUGA	9-qC-31469	chr9,67704646,67704647,-	70.5112	0	.	ENSMUSG00000045929	ENSMUST00000054781	Gm20715	-0.0749039	no	140.218	143.207	134.277	143.169	21 nt	rep2	rep4	chr7,6410745,6410746,+	0.526341	-inf
UAGCCUAUGUAACUAAGUGCCAUGA	9-qC-31469	chr9,67704646,67704647,-	70.5112	0	.	ENSMUSG00000045929	ENSMUST00000054781	Gm20715	-0.0749039	no	140.218	143.207	134.277	143.169	21 nt	rep3	rep1	chr7,6410745,6410746,+	0.214254	-6.50941
UAGCCUAUGUAACUAAGUGCCAUGA	9-qC-31469	chr9,67704646,67704647,-	70.5112	0	.	ENSMUSG00000045929	ENSMUST00000054781	Gm20715	-0.0749039	no	140.218	143.207	134.277	143.169	21 nt	rep3	rep2	chr7,6410745,6410746,+	0.214254	-inf
UAGCCUAUGUAACUAAGUGCCAUGA	9-qC-31469	chr9,67704646,67704647,-	70.5112	0	.	ENSMUSG00000045929	ENSMUST00000054781	Gm20715	-0.0749039	no	140.218	143.207	134.277	143.169	21 nt	rep3	rep3	chr7,6410745,6410746,+	0.214254	-inf
UAGCCUAUGUAACUAAGUGCCAUGA	9-qC-31469	chr9,67704646,67704647,-	70.5112	0	.	ENSMUSG00000045929	ENSMUST00000054781	Gm20715	-0.0749039	no	140.218	143.207	134.277	143.169	21 nt	rep3	rep4	chr7,6410745,6410746,+	0.214254	-inf
UAGCCUAUGUAACUAAGUGCCAUGA	9-qC-31469	chr9,67704646,67704647,-	70.5112	0	.	ENSMUSG00000045929	ENSMUST00000054781	Gm20715	-0.0749039	no	140.218	143.207	134.277	143.169	21 nt	rep4	rep1	chr7,6410745,6410746,+	0.279843	-6.89471
UAGCCUAUGUAACUAAGUGCCAUGA	9-qC-31469	chr9,67704646,67704647,-	70.5112	0	.	ENSMUSG00000045929	ENSMUST00000054781	Gm20715	-0.0749039	no	140.218	143.207	134.277	143.169	21 nt	rep4	rep2	chr7,6410745,6410746,+	0.279843	-inf
UAGCCUAUGUAACUAAGUGCCAUGA	9-qC-31469	chr9,67704646,67704647,-	70.5112	0	.	ENSMUSG00000045929	ENSMUST00000054781	Gm20715	-0.0749039	no	140.218	143.207	134.277	143.169	21 nt	rep4	rep3	chr7,6410745,6410746,+	0.279843	-inf
UAGCCUAUGUAACUAAGUGCCAUGA	9-qC-31469	chr9,67704646,67704647,-	70.5112	0	.	ENSMUSG00000045929	ENSMUST00000054781	Gm20715	-0.0749039	no	140.218	143.207	134.277	143.169	21 nt	rep4	rep4	chr7,6410745,6410746,+	0.279843	-inf
UGUUUAAAACUUUUGUGAGAAAAGA	9-qC-31469	chr9,67704959,67704960,-	70.8182	0	URR1B	ENSMUSG00000032301	ENSMUST00000034848	Psma4	0.137009	no	673.007	652.341	685.611	681.069	20 nt	rep3	rep1	chr9,54952825,54952826,+	0.140495	-inf
UGUUAUGAAUCAUAACGUAAAUAAU	9-qC-31469	chr9,67705069,67705070,-	317.606	0	URR1B	ENSMUSG00000000056	ENSMUST00000103015	Narf	0.390365	no	123.305	123.913	117.189	128.813	20 nt	rep1	rep1	chr11,121254334,121254335,+	0.124852	-3.73031
UGUUAUGAAUCAUAACGUAAAUAAU	9-qC-31469	chr9,67705069,67705070,-	317.606	0	URR1B	ENSMUSG00000033099	ENSMUST00000123013	Nol12	-0.211098	no	1957.68	1929.79	2257.53	1685.72	20 nt	rep1	rep2	chr15,78935533,78935534,+	0.13377	-3.01441
UGUUAUGAAUCAUAACGUAAAUAAU	9-qC-31469	chr9,67705069,67705070,-	317.606	0	URR1B	ENSMUSG00000000056	ENSMUST00000103015	Narf	0.390365	no	123.305	123.913	117.189	128.813	20 nt	rep1	rep3	chr11,121254334,121254335,+	0.124852	-5.50703
UGUUAUGAAUCAUAACGUAAAUAAU	9-qC-31469	chr9,67705069,67705070,-	317.606	0	URR1B	ENSMUSG00000116508	ENSMUST00000231106	AL591952.3	0.425603	no	796.723	721.949	986.611	681.61	g2-g15	rep1	rep4	chr15,83174607,83174608,+	0.398337	-4.43954
UGUUAUGAAUCAUAACGUAAAUAAU	9-qC-31469	chr9,67705069,67705070,-	317.606	0	URR1B	ENSMUSG00000033099	ENSMUST00000123013	Nol12	-0.211098	no	1957.68	1929.79	2257.53	1685.72	20 nt	rep1	rep4	chr15,78935533,78935534,+	0.13377	-5.86531
UGUUAUGAAUCAUAACGUAAAUAAU	9-qC-31469	chr9,67705069,67705070,-	317.606	0	URR1B	ENSMUSG00000000056	ENSMUST00000103015	Narf	0.390365	no	123.305	123.913	117.189	128.813	20 nt	rep1	rep4	chr11,121254334,121254335,+	0.124852	-4.1808
UGUUAUGAAUCAUAACGUAAAUAAU	9-qC-31469	chr9,67705069,67705070,-	317.606	0	URR1B	ENSMUSG00000033099	ENSMUST00000123013	Nol12	-0.211098	no	1957.68	1929.79	2257.53	1685.72	20 nt	rep2	rep1	chr15,78935533,78935534,+	0.253659	-3.43105
UGUUAUGAAUCAUAACGUAAAUAAU	9-qC-31469	chr9,67705069,67705070,-	317.606	0	URR1B	ENSMUSG00000033099	ENSMUST00000123013	Nol12	-0.211098	no	1957.68	1929.79	2257.53	1685.72	20 nt	rep2	rep2	chr15,78935533,78935534,+	0.253659	-3.93754
UGUUAUGAAUCAUAACGUAAAUAAU	9-qC-31469	chr9,67705069,67705070,-	317.606	0	URR1B	ENSMUSG00000033099	ENSMUST00000123013	Nol12	-0.211098	no	1957.68	1929.79	2257.53	1685.72	20 nt	rep2	rep4	chr15,78935533,78935534,+	0.253659	-6.78844
UGUUAUGAAUCAUAACGUAAAUAAU	9-qC-31469	chr9,67705069,67705070,-	317.606	0	URR1B	ENSMUSG00000116508	ENSMUST00000231106	AL591952.3	0.425603	no	796.723	721.949	986.611	681.61	g2-g15	rep2	rep4	chr15,83174607,83174608,+	0.367805	-4.32449
UGUUAUGAAUCAUAACGUAAAUAAU	9-qC-31469	chr9,67705069,67705070,-	317.606	0	URR1B	ENSMUSG00000033099	ENSMUST00000123013	Nol12	-0.211098	no	1957.68	1929.79	2257.53	1685.72	20 nt	rep3	rep1	chr15,78935533,78935534,+	0.203717	-3.11473
UGUUAUGAAUCAUAACGUAAAUAAU	9-qC-31469	chr9,67705069,67705070,-	317.606	0	URR1B	ENSMUSG00000033099	ENSMUST00000123013	Nol12	-0.211098	no	1957.68	1929.79	2257.53	1685.72	20 nt	rep3	rep2	chr15,78935533,78935534,+	0.203717	-3.62122
UGUUAUGAAUCAUAACGUAAAUAAU	9-qC-31469	chr9,67705069,67705070,-	317.606	0	URR1B	ENSMUSG00000033099	ENSMUST00000123013	Nol12	-0.211098	no	1957.68	1929.79	2257.53	1685.72	20 nt	rep3	rep4	chr15,78935533,78935534,+	0.203717	-6.47212
UUUACUGCUGUUAUGAAUCAUAACG	9-qC-31469	chr9,67705077,67705078,-	122.904	0	URR1B	ENSMUSG00000024308	ENSMUST00000025161	Tapbp	-0.245058	no	1245.62	1053.91	1422.4	1260.56	20 nt	rep2	rep1	chr17,33928924,33928925,+	0.542195	-4.67898
UUUACUGCUGUUAUGAAUCAUAACG	9-qC-31469	chr9,67705077,67705078,-	122.904	0	URR1B	ENSMUSG00000024308	ENSMUST00000025161	Tapbp	-0.245058	no	1245.62	1053.91	1422.4	1260.56	20 nt	rep2	rep4	chr17,33928924,33928925,+	0.542195	-5.88436
UACAGUUCCUCAUGUUGCUGUGACC	9-qC-31469	chr9,67705120,67705121,-	185.108	0	URR1B	ENSMUSG00000021339	ENSMUST00000021772	Mrs2	0.466172	yes	659.641	663.159	597.729	718.035	g2-g15	rep1	rep1	chr13,24987733,24987734,-	2.15816	-4.41556
UACAGUUCCUCAUGUUGCUGUGACC	9-qC-31469	chr9,67705120,67705121,-	185.108	0	URR1B	ENSMUSG00000027439	ENSMUST00000028928	Gzf1	0.86902	yes	1095.35	1189.39	1101.41	995.262	g2-g15	rep1	rep1	chr2,148692145,148692146,+	3.84663	-5.67562
UACAGUUCCUCAUGUUGCUGUGACC	9-qC-31469	chr9,67705120,67705121,-	185.108	0	URR1B	ENSMUSG00000047710	ENSMUST00000051870	Champ1	0.865976	yes	626.524	572.561	693.249	613.762	g2-g15	rep1	rep1	chr8,13881002,13881003,+	0.66885	-inf
UACAGUUCCUCAUGUUGCUGUGACC	9-qC-31469	chr9,67705120,67705121,-	185.108	0	URR1B	ENSMUSG00000050714	ENSMUST00000067043	Zbtb26	1.58651	yes	146.051	157.182	143.572	137.398	20 nt	rep1	rep1	chr2,37432952,37432953,-	0.448872	-4.76904
UACAGUUCCUCAUGUUGCUGUGACC	9-qC-31469	chr9,67705120,67705121,-	185.108	0	URR1B	ENSMUSG00000021339	ENSMUST00000021772	Mrs2	0.466172	yes	659.641	663.159	597.729	718.035	g2-g15	rep1	rep2	chr13,24987733,24987734,-	2.15816	-4.74098
UACAGUUCCUCAUGUUGCUGUGACC	9-qC-31469	chr9,67705120,67705121,-	185.108	0	URR1B	ENSMUSG00000027439	ENSMUST00000028928	Gzf1	0.86902	yes	1095.35	1189.39	1101.41	995.262	g2-g15	rep1	rep2	chr2,148692145,148692146,+	3.84663	-5.13226
UACAGUUCCUCAUGUUGCUGUGACC	9-qC-31469	chr9,67705120,67705121,-	185.108	0	URR1B	ENSMUSG00000047710	ENSMUST00000051870	Champ1	0.865976	yes	626.524	572.561	693.249	613.762	g2-g15	rep1	rep2	chr8,13881002,13881003,+	0.66885	-8.33634
UACAGUUCCUCAUGUUGCUGUGACC	9-qC-31469	chr9,67705120,67705121,-	185.108	0	URR1B	ENSMUSG00000050714	ENSMUST00000067043	Zbtb26	1.58651	yes	146.051	157.182	143.572	137.398	20 nt	rep1	rep2	chr2,37432952,37432953,-	0.448872	-5.176
UACAGUUCCUCAUGUUGCUGUGACC	9-qC-31469	chr9,67705120,67705121,-	185.108	0	URR1B	ENSMUSG00000037062	ENSMUST00000198254	Sh3glb1	0.310074	no	475.016	505.571	445.384	474.092	g2-g15	rep1	rep2	chr3,144687478,144687479,-	0.404282	-6.61002
UACAGUUCCUCAUGUUGCUGUGACC	9-qC-31469	chr9,67705120,67705121,-	185.108	0	URR1B	ENSMUSG00000021339	ENSMUST00000021772	Mrs2	0.466172	yes	659.641	663.159	597.729	718.035	g2-g15	rep1	rep3	chr13,24987733,24987734,-	2.15816	-4.81118
UACAGUUCCUCAUGUUGCUGUGACC	9-qC-31469	chr9,67705120,67705121,-	185.108	0	URR1B	ENSMUSG00000027439	ENSMUST00000028928	Gzf1	0.86902	yes	1095.35	1189.39	1101.41	995.262	g2-g15	rep1	rep3	chr2,148692145,148692146,+	3.84663	-4.06002
UACAGUUCCUCAUGUUGCUGUGACC	9-qC-31469	chr9,67705120,67705121,-	185.108	0	URR1B	ENSMUSG00000047710	ENSMUST00000051870	Champ1	0.865976	yes	626.524	572.561	693.249	613.762	g2-g15	rep1	rep3	chr8,13881002,13881003,+	0.66885	-5.34353
UACAGUUCCUCAUGUUGCUGUGACC	9-qC-31469	chr9,67705120,67705121,-	185.108	0	URR1B	ENSMUSG00000050714	ENSMUST00000067043	Zbtb26	1.58651	yes	146.051	157.182	143.572	137.398	20 nt	rep1	rep3	chr2,37432952,37432953,-	0.448872	-5.03118
UACAGUUCCUCAUGUUGCUGUGACC	9-qC-31469	chr9,67705120,67705121,-	185.108	0	URR1B	ENSMUSG00000021339	ENSMUST00000021772	Mrs2	0.466172	yes	659.641	663.159	597.729	718.035	g2-g15	rep1	rep4	chr13,24987733,24987734,-	2.15816	-6.87728
UACAGUUCCUCAUGUUGCUGUGACC	9-qC-31469	chr9,67705120,67705121,-	185.108	0	URR1B	ENSMUSG00000027439	ENSMUST00000028928	Gzf1	0.86902	yes	1095.35	1189.39	1101.41	995.262	g2-g15	rep1	rep4	chr2,148692145,148692146,+	3.84663	-3.91666
UACAGUUCCUCAUGUUGCUGUGACC	9-qC-31469	chr9,67705120,67705121,-	185.108	0	URR1B	ENSMUSG00000047710	ENSMUST00000051870	Champ1	0.865976	yes	626.524	572.561	693.249	613.762	g2-g15	rep1	rep4	chr8,13881002,13881003,+	0.66885	-4.48679
UACAGUUCCUCAUGUUGCUGUGACC	9-qC-31469	chr9,67705120,67705121,-	185.108	0	URR1B	ENSMUSG00000050714	ENSMUST00000067043	Zbtb26	1.58651	yes	146.051	157.182	143.572	137.398	20 nt	rep1	rep4	chr2,37432952,37432953,-	0.448872	-4.28993
UACAGUUCCUCAUGUUGCUGUGACC	9-qC-31469	chr9,67705120,67705121,-	185.108	0	URR1B	ENSMUSG00000050714	ENSMUST00000067043	Zbtb26	1.58651	yes	146.051	157.182	143.572	137.398	20 nt	rep2	rep1	chr2,37432952,37432953,-	0.342439	-4.37858
UACAGUUCCUCAUGUUGCUGUGACC	9-qC-31469	chr9,67705120,67705121,-	185.108	0	URR1B	ENSMUSG00000030609	ENSMUST00000107423	Aen	1.04031	yes	456.11	413.038	454.844	500.449	20 nt	rep2	rep1	chr7,78907622,78907623,+	0.469268	-4.6405
UACAGUUCCUCAUGUUGCUGUGACC	9-qC-31469	chr9,67705120,67705121,-	185.108	0	URR1B	ENSMUSG00000047710	ENSMUST00000051870	Champ1	0.865976	yes	626.524	572.561	693.249	613.762	g2-g15	rep2	rep1	chr8,13881002,13881003,+	1.01463	-inf
UACAGUUCCUCAUGUUGCUGUGACC	9-qC-31469	chr9,67705120,67705121,-	185.108	0	URR1B	ENSMUSG00000021339	ENSMUST00000021772	Mrs2	0.466172	yes	659.641	663.159	597.729	718.035	g2-g15	rep2	rep1	chr13,24987733,24987734,-	3.02805	-4.90415
UACAGUUCCUCAUGUUGCUGUGACC	9-qC-31469	chr9,67705120,67705121,-	185.108	0	URR1B	ENSMUSG00000027439	ENSMUST00000028928	Gzf1	0.86902	yes	1095.35	1189.39	1101.41	995.262	g2-g15	rep2	rep1	chr2,148692145,148692146,+	4.9939	-6.05219
UACAGUUCCUCAUGUUGCUGUGACC	9-qC-31469	chr9,67705120,67705121,-	185.108	0	URR1B	ENSMUSG00000050714	ENSMUST00000067043	Zbtb26	1.58651	yes	146.051	157.182	143.572	137.398	20 nt	rep2	rep2	chr2,37432952,37432953,-	0.342439	-4.78554
UACAGUUCCUCAUGUUGCUGUGACC	9-qC-31469	chr9,67705120,67705121,-	185.108	0	URR1B	ENSMUSG00000030609	ENSMUST00000107423	Aen	1.04031	yes	456.11	413.038	454.844	500.449	20 nt	rep2	rep2	chr7,78907622,78907623,+	0.469268	-3.91817
UACAGUUCCUCAUGUUGCUGUGACC	9-qC-31469	chr9,67705120,67705121,-	185.108	0	URR1B	ENSMUSG00000047710	ENSMUST00000051870	Champ1	0.865976	yes	626.524	572.561	693.249	613.762	g2-g15	rep2	rep2	chr8,13881002,13881003,+	1.01463	-8.93754
UACAGUUCCUCAUGUUGCUGUGACC	9-qC-31469	chr9,67705120,67705121,-	185.108	0	URR1B	ENSMUSG00000021339	ENSMUST00000021772	Mrs2	0.466172	yes	659.641	663.159	597.729	718.035	g2-g15	rep2	rep2	chr13,24987733,24987734,-	3.02805	-5.22957
UACAGUUCCUCAUGUUGCUGUGACC	9-qC-31469	chr9,67705120,67705121,-	185.108	0	URR1B	ENSMUSG00000037062	ENSMUST00000198254	Sh3glb1	0.310074	no	475.016	505.571	445.384	474.092	g2-g15	rep2	rep2	chr3,144687478,144687479,-	0.741951	-7.48598
UACAGUUCCUCAUGUUGCUGUGACC	9-qC-31469	chr9,67705120,67705121,-	185.108	0	URR1B	ENSMUSG00000027439	ENSMUST00000028928	Gzf1	0.86902	yes	1095.35	1189.39	1101.41	995.262	g2-g15	rep2	rep2	chr2,148692145,148692146,+	4.9939	-5.50883
UACAGUUCCUCAUGUUGCUGUGACC	9-qC-31469	chr9,67705120,67705121,-	185.108	0	URR1B	ENSMUSG00000050714	ENSMUST00000067043	Zbtb26	1.58651	yes	146.051	157.182	143.572	137.398	20 nt	rep2	rep3	chr2,37432952,37432953,-	0.342439	-4.64073
UACAGUUCCUCAUGUUGCUGUGACC	9-qC-31469	chr9,67705120,67705121,-	185.108	0	URR1B	ENSMUSG00000030609	ENSMUST00000107423	Aen	1.04031	yes	456.11	413.038	454.844	500.449	20 nt	rep2	rep3	chr7,78907622,78907623,+	0.469268	-3.95779
UACAGUUCCUCAUGUUGCUGUGACC	9-qC-31469	chr9,67705120,67705121,-	185.108	0	URR1B	ENSMUSG00000047710	ENSMUST00000051870	Champ1	0.865976	yes	626.524	572.561	693.249	613.762	g2-g15	rep2	rep3	chr8,13881002,13881003,+	1.01463	-5.94473
UACAGUUCCUCAUGUUGCUGUGACC	9-qC-31469	chr9,67705120,67705121,-	185.108	0	URR1B	ENSMUSG00000021339	ENSMUST00000021772	Mrs2	0.466172	yes	659.641	663.159	597.729	718.035	g2-g15	rep2	rep3	chr13,24987733,24987734,-	3.02805	-5.29977
UACAGUUCCUCAUGUUGCUGUGACC	9-qC-31469	chr9,67705120,67705121,-	185.108	0	URR1B	ENSMUSG00000027439	ENSMUST00000028928	Gzf1	0.86902	yes	1095.35	1189.39	1101.41	995.262	g2-g15	rep2	rep3	chr2,148692145,148692146,+	4.9939	-4.43659
UACAGUUCCUCAUGUUGCUGUGACC	9-qC-31469	chr9,67705120,67705121,-	185.108	0	URR1B	ENSMUSG00000050714	ENSMUST00000067043	Zbtb26	1.58651	yes	146.051	157.182	143.572	137.398	20 nt	rep2	rep4	chr2,37432952,37432953,-	0.342439	-3.89947
UACAGUUCCUCAUGUUGCUGUGACC	9-qC-31469	chr9,67705120,67705121,-	185.108	0	URR1B	ENSMUSG00000030609	ENSMUST00000107423	Aen	1.04031	yes	456.11	413.038	454.844	500.449	20 nt	rep2	rep4	chr7,78907622,78907623,+	0.469268	-5.67596
UACAGUUCCUCAUGUUGCUGUGACC	9-qC-31469	chr9,67705120,67705121,-	185.108	0	URR1B	ENSMUSG00000047710	ENSMUST00000051870	Champ1	0.865976	yes	626.524	572.561	693.249	613.762	g2-g15	rep2	rep4	chr8,13881002,13881003,+	1.01463	-5.08799
UACAGUUCCUCAUGUUGCUGUGACC	9-qC-31469	chr9,67705120,67705121,-	185.108	0	URR1B	ENSMUSG00000021339	ENSMUST00000021772	Mrs2	0.466172	yes	659.641	663.159	597.729	718.035	g2-g15	rep2	rep4	chr13,24987733,24987734,-	3.02805	-7.36587
UACAGUUCCUCAUGUUGCUGUGACC	9-qC-31469	chr9,67705120,67705121,-	185.108	0	URR1B	ENSMUSG00000027439	ENSMUST00000028928	Gzf1	0.86902	yes	1095.35	1189.39	1101.41	995.262	g2-g15	rep2	rep4	chr2,148692145,148692146,+	4.9939	-4.29323
UACAGUUCCUCAUGUUGCUGUGACC	9-qC-31469	chr9,67705120,67705121,-	185.108	0	URR1B	ENSMUSG00000021967	ENSMUST00000022538	Mrpl57	-0.261756	no	188.566	194.875	214.714	156.109	g2-g15	rep3	rep1	chr14,57827629,57827630,+	0.101859	-inf
UACAGUUCCUCAUGUUGCUGUGACC	9-qC-31469	chr9,67705120,67705121,-	185.108	0	URR1B	ENSMUSG00000027439	ENSMUST00000028928	Gzf1	0.86902	yes	1095.35	1189.39	1101.41	995.262	g2-g15	rep3	rep1	chr2,148692145,148692146,+	4.39748	-5.8687
UACAGUUCCUCAUGUUGCUGUGACC	9-qC-31469	chr9,67705120,67705121,-	185.108	0	URR1B	ENSMUSG00000099966	ENSMUST00000190699	2810402E24Rik	-0.159629	no	851.344	766.863	996.782	790.386	g2-g15	rep3	rep1	chr14,20643565,20643566,+	0.101859	-inf
UACAGUUCCUCAUGUUGCUGUGACC	9-qC-31469	chr9,67705120,67705121,-	185.108	0	URR1B	ENSMUSG00000050714	ENSMUST00000067043	Zbtb26	1.58651	yes	146.051	157.182	143.572	137.398	20 nt	rep3	rep1	chr2,37432952,37432953,-	0.656813	-5.31822
UACAGUUCCUCAUGUUGCUGUGACC	9-qC-31469	chr9,67705120,67705121,-	185.108	0	URR1B	ENSMUSG00000021339	ENSMUST00000021772	Mrs2	0.466172	yes	659.641	663.159	597.729	718.035	g2-g15	rep3	rep1	chr13,24987733,24987734,-	2.35329	-4.54044
UACAGUUCCUCAUGUUGCUGUGACC	9-qC-31469	chr9,67705120,67705121,-	185.108	0	URR1B	ENSMUSG00000047710	ENSMUST00000051870	Champ1	0.865976	yes	626.524	572.561	693.249	613.762	g2-g15	rep3	rep1	chr8,13881002,13881003,+	0.958876	-inf
UACAGUUCCUCAUGUUGCUGUGACC	9-qC-31469	chr9,67705120,67705121,-	185.108	0	URR1B	ENSMUSG00000021967	ENSMUST00000022538	Mrpl57	-0.261756	no	188.566	194.875	214.714	156.109	g2-g15	rep3	rep2	chr14,57827629,57827630,+	0.101859	-inf
UACAGUUCCUCAUGUUGCUGUGACC	9-qC-31469	chr9,67705120,67705121,-	185.108	0	URR1B	ENSMUSG00000027439	ENSMUST00000028928	Gzf1	0.86902	yes	1095.35	1189.39	1101.41	995.262	g2-g15	rep3	rep2	chr2,148692145,148692146,+	4.39748	-5.32534
UACAGUUCCUCAUGUUGCUGUGACC	9-qC-31469	chr9,67705120,67705121,-	185.108	0	URR1B	ENSMUSG00000009112	ENSMUST00000009256	Bcl2l13	-0.181343	no	108.115	115.17	98.4451	110.729	g2-g15	rep3	rep2	chr6,120890372,120890373,+	0.302064	-7.18951
UACAGUUCCUCAUGUUGCUGUGACC	9-qC-31469	chr9,67705120,67705121,-	185.108	0	URR1B	ENSMUSG00000099966	ENSMUST00000190699	2810402E24Rik	-0.159629	no	851.344	766.863	996.782	790.386	g2-g15	rep3	rep2	chr14,20643565,20643566,+	0.101859	-5.62123
UACAGUUCCUCAUGUUGCUGUGACC	9-qC-31469	chr9,67705120,67705121,-	185.108	0	URR1B	ENSMUSG00000050714	ENSMUST00000067043	Zbtb26	1.58651	yes	146.051	157.182	143.572	137.398	20 nt	rep3	rep2	chr2,37432952,37432953,-	0.656813	-5.72518
UACAGUUCCUCAUGUUGCUGUGACC	9-qC-31469	chr9,67705120,67705121,-	185.108	0	URR1B	ENSMUSG00000021339	ENSMUST00000021772	Mrs2	0.466172	yes	659.641	663.159	597.729	718.035	g2-g15	rep3	rep2	chr13,24987733,24987734,-	2.35329	-4.86586
UACAGUUCCUCAUGUUGCUGUGACC	9-qC-31469	chr9,67705120,67705121,-	185.108	0	URR1B	ENSMUSG00000047710	ENSMUST00000051870	Champ1	0.865976	yes	626.524	572.561	693.249	613.762	g2-g15	rep3	rep2	chr8,13881002,13881003,+	0.958876	-8.856
UACAGUUCCUCAUGUUGCUGUGACC	9-qC-31469	chr9,67705120,67705121,-	185.108	0	URR1B	ENSMUSG00000037062	ENSMUST00000198254	Sh3glb1	0.310074	no	475.016	505.571	445.384	474.092	g2-g15	rep3	rep2	chr3,144687478,144687479,-	1.05722	-7.99686
UACAGUUCCUCAUGUUGCUGUGACC	9-qC-31469	chr9,67705120,67705121,-	185.108	0	URR1B	ENSMUSG00000027439	ENSMUST00000028928	Gzf1	0.86902	yes	1095.35	1189.39	1101.41	995.262	g2-g15	rep3	rep3	chr2,148692145,148692146,+	4.39748	-4.2531
UACAGUUCCUCAUGUUGCUGUGACC	9-qC-31469	chr9,67705120,67705121,-	185.108	0	URR1B	ENSMUSG00000099966	ENSMUST00000190699	2810402E24Rik	-0.159629	no	851.344	766.863	996.782	790.386	g2-g15	rep3	rep3	chr14,20643565,20643566,+	0.101859	-inf
UACAGUUCCUCAUGUUGCUGUGACC	9-qC-31469	chr9,67705120,67705121,-	185.108	0	URR1B	ENSMUSG00000050714	ENSMUST00000067043	Zbtb26	1.58651	yes	146.051	157.182	143.572	137.398	20 nt	rep3	rep3	chr2,37432952,37432953,-	0.656813	-5.58036
UACAGUUCCUCAUGUUGCUGUGACC	9-qC-31469	chr9,67705120,67705121,-	185.108	0	URR1B	ENSMUSG00000021339	ENSMUST00000021772	Mrs2	0.466172	yes	659.641	663.159	597.729	718.035	g2-g15	rep3	rep3	chr13,24987733,24987734,-	2.35329	-4.93606
UACAGUUCCUCAUGUUGCUGUGACC	9-qC-31469	chr9,67705120,67705121,-	185.108	0	URR1B	ENSMUSG00000047710	ENSMUST00000051870	Champ1	0.865976	yes	626.524	572.561	693.249	613.762	g2-g15	rep3	rep3	chr8,13881002,13881003,+	0.958876	-5.8632
UACAGUUCCUCAUGUUGCUGUGACC	9-qC-31469	chr9,67705120,67705121,-	185.108	0	URR1B	ENSMUSG00000021967	ENSMUST00000022538	Mrpl57	-0.261756	no	188.566	194.875	214.714	156.109	g2-g15	rep3	rep4	chr14,57827629,57827630,+	0.101859	-inf
UACAGUUCCUCAUGUUGCUGUGACC	9-qC-31469	chr9,67705120,67705121,-	185.108	0	URR1B	ENSMUSG00000027439	ENSMUST00000028928	Gzf1	0.86902	yes	1095.35	1189.39	1101.41	995.262	g2-g15	rep3	rep4	chr2,148692145,148692146,+	4.39748	-4.10974
UACAGUUCCUCAUGUUGCUGUGACC	9-qC-31469	chr9,67705120,67705121,-	185.108	0	URR1B	ENSMUSG00000099966	ENSMUST00000190699	2810402E24Rik	-0.159629	no	851.344	766.863	996.782	790.386	g2-g15	rep3	rep4	chr14,20643565,20643566,+	0.101859	-3.88716
UACAGUUCCUCAUGUUGCUGUGACC	9-qC-31469	chr9,67705120,67705121,-	185.108	0	URR1B	ENSMUSG00000050714	ENSMUST00000067043	Zbtb26	1.58651	yes	146.051	157.182	143.572	137.398	20 nt	rep3	rep4	chr2,37432952,37432953,-	0.656813	-4.83911
UACAGUUCCUCAUGUUGCUGUGACC	9-qC-31469	chr9,67705120,67705121,-	185.108	0	URR1B	ENSMUSG00000021339	ENSMUST00000021772	Mrs2	0.466172	yes	659.641	663.159	597.729	718.035	g2-g15	rep3	rep4	chr13,24987733,24987734,-	2.35329	-7.00216
UACAGUUCCUCAUGUUGCUGUGACC	9-qC-31469	chr9,67705120,67705121,-	185.108	0	URR1B	ENSMUSG00000047710	ENSMUST00000051870	Champ1	0.865976	yes	626.524	572.561	693.249	613.762	g2-g15	rep3	rep4	chr8,13881002,13881003,+	0.958876	-5.00645
UACAGUUCCUCAUGUUGCUGUGACC	9-qC-31469	chr9,67705120,67705121,-	185.108	0	URR1B	ENSMUSG00000030609	ENSMUST00000107423	Aen	1.04031	yes	456.11	413.038	454.844	500.449	20 nt	rep3	rep4	chr7,78907622,78907623,+	0.32665	-5.15329
UACAGUUCCUCAUGUUGCUGUGACC	9-qC-31469	chr9,67705120,67705121,-	185.108	0	URR1B	ENSMUSG00000021339	ENSMUST00000021772	Mrs2	0.466172	yes	659.641	663.159	597.729	718.035	g2-g15	rep4	rep1	chr13,24987733,24987734,-	1.31602	-3.70194
UACAGUUCCUCAUGUUGCUGUGACC	9-qC-31469	chr9,67705120,67705121,-	185.108	0	URR1B	ENSMUSG00000050714	ENSMUST00000067043	Zbtb26	1.58651	yes	146.051	157.182	143.572	137.398	20 nt	rep4	rep1	chr2,37432952,37432953,-	0.4538	-4.78479
UACAGUUCCUCAUGUUGCUGUGACC	9-qC-31469	chr9,67705120,67705121,-	185.108	0	URR1B	ENSMUSG00000030609	ENSMUST00000107423	Aen	1.04031	yes	456.11	413.038	454.844	500.449	20 nt	rep4	rep1	chr7,78907622,78907623,+	0.264717	-3.81454
UACAGUUCCUCAUGUUGCUGUGACC	9-qC-31469	chr9,67705120,67705121,-	185.108	0	URR1B	ENSMUSG00000027439	ENSMUST00000028928	Gzf1	0.86902	yes	1095.35	1189.39	1101.41	995.262	g2-g15	rep4	rep1	chr2,148692145,148692146,+	4.24303	-5.81712
UACAGUUCCUCAUGUUGCUGUGACC	9-qC-31469	chr9,67705120,67705121,-	185.108	0	URR1B	ENSMUSG00000047710	ENSMUST00000051870	Champ1	0.865976	yes	626.524	572.561	693.249	613.762	g2-g15	rep4	rep1	chr8,13881002,13881003,+	0.654228	-inf
UACAGUUCCUCAUGUUGCUGUGACC	9-qC-31469	chr9,67705120,67705121,-	185.108	0	URR1B	ENSMUSG00000021339	ENSMUST00000021772	Mrs2	0.466172	yes	659.641	663.159	597.729	718.035	g2-g15	rep4	rep2	chr13,24987733,24987734,-	1.31602	-4.02736
UACAGUUCCUCAUGUUGCUGUGACC	9-qC-31469	chr9,67705120,67705121,-	185.108	0	URR1B	ENSMUSG00000037062	ENSMUST00000198254	Sh3glb1	0.310074	no	475.016	505.571	445.384	474.092	g2-g15	rep4	rep2	chr3,144687478,144687479,-	0.438673	-6.7278
UACAGUUCCUCAUGUUGCUGUGACC	9-qC-31469	chr9,67705120,67705121,-	185.108	0	URR1B	ENSMUSG00000050714	ENSMUST00000067043	Zbtb26	1.58651	yes	146.051	157.182	143.572	137.398	20 nt	rep4	rep2	chr2,37432952,37432953,-	0.4538	-5.19175
UACAGUUCCUCAUGUUGCUGUGACC	9-qC-31469	chr9,67705120,67705121,-	185.108	0	URR1B	ENSMUSG00000027439	ENSMUST00000028928	Gzf1	0.86902	yes	1095.35	1189.39	1101.41	995.262	g2-g15	rep4	rep2	chr2,148692145,148692146,+	4.24303	-5.27376
UACAGUUCCUCAUGUUGCUGUGACC	9-qC-31469	chr9,67705120,67705121,-	185.108	0	URR1B	ENSMUSG00000047710	ENSMUST00000051870	Champ1	0.865976	yes	626.524	572.561	693.249	613.762	g2-g15	rep4	rep2	chr8,13881002,13881003,+	0.654228	-8.30445
UACAGUUCCUCAUGUUGCUGUGACC	9-qC-31469	chr9,67705120,67705121,-	185.108	0	URR1B	ENSMUSG00000021339	ENSMUST00000021772	Mrs2	0.466172	yes	659.641	663.159	597.729	718.035	g2-g15	rep4	rep3	chr13,24987733,24987734,-	1.31602	-4.09756
UACAGUUCCUCAUGUUGCUGUGACC	9-qC-31469	chr9,67705120,67705121,-	185.108	0	URR1B	ENSMUSG00000050714	ENSMUST00000067043	Zbtb26	1.58651	yes	146.051	157.182	143.572	137.398	20 nt	rep4	rep3	chr2,37432952,37432953,-	0.4538	-5.04694
UACAGUUCCUCAUGUUGCUGUGACC	9-qC-31469	chr9,67705120,67705121,-	185.108	0	URR1B	ENSMUSG00000027439	ENSMUST00000028928	Gzf1	0.86902	yes	1095.35	1189.39	1101.41	995.262	g2-g15	rep4	rep3	chr2,148692145,148692146,+	4.24303	-4.20152
UACAGUUCCUCAUGUUGCUGUGACC	9-qC-31469	chr9,67705120,67705121,-	185.108	0	URR1B	ENSMUSG00000047710	ENSMUST00000051870	Champ1	0.865976	yes	626.524	572.561	693.249	613.762	g2-g15	rep4	rep3	chr8,13881002,13881003,+	0.654228	-5.31164
UACAGUUCCUCAUGUUGCUGUGACC	9-qC-31469	chr9,67705120,67705121,-	185.108	0	URR1B	ENSMUSG00000021339	ENSMUST00000021772	Mrs2	0.466172	yes	659.641	663.159	597.729	718.035	g2-g15	rep4	rep4	chr13,24987733,24987734,-	1.31602	-6.16366
UACAGUUCCUCAUGUUGCUGUGACC	9-qC-31469	chr9,67705120,67705121,-	185.108	0	URR1B	ENSMUSG00000050714	ENSMUST00000067043	Zbtb26	1.58651	yes	146.051	157.182	143.572	137.398	20 nt	rep4	rep4	chr2,37432952,37432953,-	0.4538	-4.30568
UACAGUUCCUCAUGUUGCUGUGACC	9-qC-31469	chr9,67705120,67705121,-	185.108	0	URR1B	ENSMUSG00000030609	ENSMUST00000107423	Aen	1.04031	yes	456.11	413.038	454.844	500.449	20 nt	rep4	rep4	chr7,78907622,78907623,+	0.264717	-4.85
UACAGUUCCUCAUGUUGCUGUGACC	9-qC-31469	chr9,67705120,67705121,-	185.108	0	URR1B	ENSMUSG00000027439	ENSMUST00000028928	Gzf1	0.86902	yes	1095.35	1189.39	1101.41	995.262	g2-g15	rep4	rep4	chr2,148692145,148692146,+	4.24303	-4.05816
UACAGUUCCUCAUGUUGCUGUGACC	9-qC-31469	chr9,67705120,67705121,-	185.108	0	URR1B	ENSMUSG00000047710	ENSMUST00000051870	Champ1	0.865976	yes	626.524	572.561	693.249	613.762	g2-g15	rep4	rep4	chr8,13881002,13881003,+	0.654228	-4.4549
UCUUUAAUACAGUUCCUCAUGUUGC	9-qC-31469	chr9,67705127,67705128,-	21.4787	0	URR1B	ENSMUSG00000027439	ENSMUST00000028928	Gzf1	0.86902	yes	1095.35	1189.39	1101.41	995.262	22 nt	rep4	rep3	chr2,148692152,148692153,+	0.11345	-4.36887
UCUUUAAUACAGUUCCUCAUGUUGC	9-qC-31469	chr9,67705127,67705128,-	21.4787	0	URR1B	ENSMUSG00000027439	ENSMUST00000028928	Gzf1	0.86902	yes	1095.35	1189.39	1101.41	995.262	22 nt	rep4	rep4	chr2,148692152,148692153,+	0.11345	-inf
CUCUUUAAUACAGUUCCUCAUGUUG	9-qC-31469	chr9,67705128,67705129,-	34.0433	0	URR1B	ENSMUSG00000116508	ENSMUST00000231106	AL591952.3	0.425603	no	796.723	721.949	986.611	681.61	20 nt	rep2	rep1	chr15,83174675,83174676,+	0.161707	-6.10347
CUCUUUAAUACAGUUCCUCAUGUUG	9-qC-31469	chr9,67705128,67705129,-	34.0433	0	URR1B	ENSMUSG00000116508	ENSMUST00000231106	AL591952.3	0.425603	no	796.723	721.949	986.611	681.61	20 nt	rep2	rep2	chr15,83174675,83174676,+	0.161707	-inf
CUCUUUAAUACAGUUCCUCAUGUUG	9-qC-31469	chr9,67705128,67705129,-	34.0433	0	URR1B	ENSMUSG00000116508	ENSMUST00000231106	AL591952.3	0.425603	no	796.723	721.949	986.611	681.61	20 nt	rep2	rep4	chr15,83174675,83174676,+	0.161707	-inf
UGACUCUUUAAUACAGUUCCUCAUG	9-qC-31469	chr9,67705131,67705132,-	36.6169	0	URR1B	ENSMUSG00000047710	ENSMUST00000051870	Champ1	0.865976	yes	626.524	572.561	693.249	613.762	22 nt	rep1	rep1	chr8,13881013,13881014,+	0.225923	-inf
UGACUCUUUAAUACAGUUCCUCAUG	9-qC-31469	chr9,67705131,67705132,-	36.6169	0	URR1B	ENSMUSG00000047710	ENSMUST00000051870	Champ1	0.865976	yes	626.524	572.561	693.249	613.762	22 nt	rep1	rep2	chr8,13881013,13881014,+	0.225923	-inf
UGACUCUUUAAUACAGUUCCUCAUG	9-qC-31469	chr9,67705131,67705132,-	36.6169	0	URR1B	ENSMUSG00000047710	ENSMUST00000051870	Champ1	0.865976	yes	626.524	572.561	693.249	613.762	22 nt	rep1	rep4	chr8,13881013,13881014,+	0.225923	-5.62138
UGACUCUUUAAUACAGUUCCUCAUG	9-qC-31469	chr9,67705131,67705132,-	36.6169	0	URR1B	ENSMUSG00000047710	ENSMUST00000051870	Champ1	0.865976	yes	626.524	572.561	693.249	613.762	22 nt	rep2	rep1	chr8,13881013,13881014,+	0.472439	-inf
UGACUCUUUAAUACAGUUCCUCAUG	9-qC-31469	chr9,67705131,67705132,-	36.6169	0	URR1B	ENSMUSG00000047710	ENSMUST00000051870	Champ1	0.865976	yes	626.524	572.561	693.249	613.762	22 nt	rep2	rep2	chr8,13881013,13881014,+	0.472439	-inf
UGACUCUUUAAUACAGUUCCUCAUG	9-qC-31469	chr9,67705131,67705132,-	36.6169	0	URR1B	ENSMUSG00000047710	ENSMUST00000051870	Champ1	0.865976	yes	626.524	572.561	693.249	613.762	22 nt	rep2	rep3	chr8,13881013,13881014,+	0.472439	-3.96751
UGACUCUUUAAUACAGUUCCUCAUG	9-qC-31469	chr9,67705131,67705132,-	36.6169	0	URR1B	ENSMUSG00000047710	ENSMUST00000051870	Champ1	0.865976	yes	626.524	572.561	693.249	613.762	22 nt	rep2	rep4	chr8,13881013,13881014,+	0.472439	-6.68568
UGACUCUUUAAUACAGUUCCUCAUG	9-qC-31469	chr9,67705131,67705132,-	36.6169	0	URR1B	ENSMUSG00000047710	ENSMUST00000051870	Champ1	0.865976	yes	626.524	572.561	693.249	613.762	22 nt	rep3	rep1	chr8,13881013,13881014,+	0.40041	-inf
UGACUCUUUAAUACAGUUCCUCAUG	9-qC-31469	chr9,67705131,67705132,-	36.6169	0	URR1B	ENSMUSG00000047710	ENSMUST00000051870	Champ1	0.865976	yes	626.524	572.561	693.249	613.762	22 nt	rep3	rep2	chr8,13881013,13881014,+	0.40041	-inf
UGACUCUUUAAUACAGUUCCUCAUG	9-qC-31469	chr9,67705131,67705132,-	36.6169	0	URR1B	ENSMUSG00000047710	ENSMUST00000051870	Champ1	0.865976	yes	626.524	572.561	693.249	613.762	22 nt	rep3	rep3	chr8,13881013,13881014,+	0.40041	-3.72886
UGACUCUUUAAUACAGUUCCUCAUG	9-qC-31469	chr9,67705131,67705132,-	36.6169	0	URR1B	ENSMUSG00000047710	ENSMUST00000051870	Champ1	0.865976	yes	626.524	572.561	693.249	613.762	22 nt	rep3	rep4	chr8,13881013,13881014,+	0.40041	-6.44703
UGACUCUUUAAUACAGUUCCUCAUG	9-qC-31469	chr9,67705131,67705132,-	36.6169	0	URR1B	ENSMUSG00000047710	ENSMUST00000051870	Champ1	0.865976	yes	626.524	572.561	693.249	613.762	22 nt	rep4	rep1	chr8,13881013,13881014,+	0.200428	-inf
UGACUCUUUAAUACAGUUCCUCAUG	9-qC-31469	chr9,67705131,67705132,-	36.6169	0	URR1B	ENSMUSG00000047710	ENSMUST00000051870	Champ1	0.865976	yes	626.524	572.561	693.249	613.762	22 nt	rep4	rep2	chr8,13881013,13881014,+	0.200428	-inf
UGACUCUUUAAUACAGUUCCUCAUG	9-qC-31469	chr9,67705131,67705132,-	36.6169	0	URR1B	ENSMUSG00000047710	ENSMUST00000051870	Champ1	0.865976	yes	626.524	572.561	693.249	613.762	22 nt	rep4	rep4	chr8,13881013,13881014,+	0.200428	-5.44863
UCACACAUGGAUUUGGGGUAAUGGA	9-qC-31469	chr9,67705486,67705487,-	147.159	0	.	ENSMUSG00000045962	ENSMUST00000060043	Wnk1	0.0289372	no	143.148	143.019	134.958	151.468	g3-g16	rep3	rep1	chr6,119926562,119926563,-	0.196693	-3.57868
UCACACAUGGAUUUGGGGUAAUGGA	9-qC-31469	chr9,67705486,67705487,-	147.159	0	.	ENSMUSG00000045962	ENSMUST00000060043	Wnk1	0.0289372	no	143.148	143.019	134.958	151.468	g3-g16	rep3	rep3	chr6,119926562,119926563,-	0.196693	-3.16276
UGCAAAAACAAACAAAAUCACCAAU	9-qC-31469	chr9,67705748,67705749,-	81.3121	0	.	ENSMUSG00000021546	ENSMUST00000176207	Hnrnpk	0.158214	no	1143.19	1206.69	1091.65	1131.24	g2-g15	rep1	rep1	chr13,58391705,58391706,-	0.478599	-6.66891
UGCAAAAACAAACAAAAUCACCAAU	9-qC-31469	chr9,67705748,67705749,-	81.3121	0	.	ENSMUSG00000021546	ENSMUST00000176207	Hnrnpk	0.158214	no	1143.19	1206.69	1091.65	1131.24	g2-g15	rep1	rep2	chr13,58391705,58391706,-	0.478599	-7.85347
UGCAAAAACAAACAAAAUCACCAAU	9-qC-31469	chr9,67705748,67705749,-	81.3121	0	.	ENSMUSG00000021546	ENSMUST00000176207	Hnrnpk	0.158214	no	1143.19	1206.69	1091.65	1131.24	g2-g15	rep1	rep3	chr13,58391705,58391706,-	0.478599	-4.86067
UGCAAAAACAAACAAAAUCACCAAU	9-qC-31469	chr9,67705748,67705749,-	81.3121	0	.	ENSMUSG00000021546	ENSMUST00000176207	Hnrnpk	0.158214	no	1143.19	1206.69	1091.65	1131.24	g2-g15	rep1	rep4	chr13,58391705,58391706,-	0.478599	-6.70436
UAUGGAAAGGUGGGAGAUAUCGGAG	9-qC-31469	chr9,67709236,67709237,-	117.556	0	.	ENSMUSG00000037773	ENSMUST00000153663	Pced1a	-0.195247	no	766.64	743.257	745.597	811.067	g3-g16	rep1	rep4	chr2,130419788,130419789,-	0.145661	-inf
UAUGGAAAGGUGGGAGAUAUCGGAG	9-qC-31469	chr9,67709236,67709237,-	117.556	0	.	ENSMUSG00000037773	ENSMUST00000153663	Pced1a	-0.195247	no	766.64	743.257	745.597	811.067	g3-g16	rep2	rep4	chr2,130419788,130419789,-	0.180732	-inf
UUGUCCUCGGUGAAACUCAUGUUGA	9-qC-31469	chr9,67709384,67709385,-	142.403	0	.	ENSMUSG00000030638	ENSMUST00000177895	Sh3gl3	0.127391	no	610.727	606.336	566.694	659.152	20 nt	rep1	rep3	chr7,82285085,82285086,+	0.237813	-4.85168
UUGUCCUCGGUGAAACUCAUGUUGA	9-qC-31469	chr9,67709384,67709385,-	142.403	0	.	ENSMUSG00000030638	ENSMUST00000177895	Sh3gl3	0.127391	no	610.727	606.336	566.694	659.152	20 nt	rep2	rep3	chr7,82285085,82285086,+	0.256829	-4.96266
UUGUCCUCGGUGAAACUCAUGUUGA	9-qC-31469	chr9,67709384,67709385,-	142.403	0	.	ENSMUSG00000030638	ENSMUST00000177895	Sh3gl3	0.127391	no	610.727	606.336	566.694	659.152	20 nt	rep3	rep3	chr7,82285085,82285086,+	0.249378	-4.92018
UUGUCCUCGGUGAAACUCAUGUUGA	9-qC-31469	chr9,67709384,67709385,-	142.403	0	.	ENSMUSG00000030638	ENSMUST00000177895	Sh3gl3	0.127391	no	610.727	606.336	566.694	659.152	20 nt	rep4	rep3	chr7,82285085,82285086,+	0.18152	-4.46198
UCCAUUGGCUCUUGUUUUGUCCUCG	9-qC-31469	chr9,67709400,67709401,-	293.693	0	.	ENSMUSG00000061755	ENSMUST00000202908	Bod1l	0.234211	no	116.494	125.685	103.975	119.821	g2-g15	rep1	rep1	chr5,41820637,41820638,-	0.151606	-3.01042
UCCAUUGGCUCUUGUUUUGUCCUCG	9-qC-31469	chr9,67709400,67709401,-	293.693	0	.	ENSMUSG00000061755	ENSMUST00000202908	Bod1l	0.234211	no	116.494	125.685	103.975	119.821	g2-g15	rep3	rep1	chr5,41820637,41820638,-	0.284502	-3.91853
UAUCCAUUGGCUCUUGUUUUGUCCU	9-qC-31469	chr9,67709402,67709403,-	262.179	0	.	ENSMUSG00000061755	ENSMUST00000202908	Bod1l	0.234211	no	116.494	125.685	103.975	119.821	g3-g16	rep3	rep4	chr5,41820635,41820636,-	0.295039	-6.00645
UAAAGUUUUAUUGGAAGACAGUCUU	9-qC-31469	chr9,67712675,67712676,-	118.438	0	.	ENSMUSG00000107577	ENSMUST00000204364	Gm44103	0.747734	yes	1434.53	1356.49	1732.61	1214.49	g2-g15	rep1	rep1	chr6,116262965,116262966,-	2.65459	-10.1405
UAAAGUUUUAUUGGAAGACAGUCUU	9-qC-31469	chr9,67712675,67712676,-	118.438	0	.	ENSMUSG00000107577	ENSMUST00000204364	Gm44103	0.747734	yes	1434.53	1356.49	1732.61	1214.49	g2-g15	rep1	rep2	chr6,116262965,116262966,-	2.65459	-6.32507
UAAAGUUUUAUUGGAAGACAGUCUU	9-qC-31469	chr9,67712675,67712676,-	118.438	0	.	ENSMUSG00000107577	ENSMUST00000204364	Gm44103	0.747734	yes	1434.53	1356.49	1732.61	1214.49	g2-g15	rep1	rep3	chr6,116262965,116262966,-	2.65459	-9.91723
UAAAGUUUUAUUGGAAGACAGUCUU	9-qC-31469	chr9,67712675,67712676,-	118.438	0	.	ENSMUSG00000107577	ENSMUST00000204364	Gm44103	0.747734	yes	1434.53	1356.49	1732.61	1214.49	g2-g15	rep1	rep4	chr6,116262965,116262966,-	2.65459	-7.59101
UAAAGUUUUAUUGGAAGACAGUCUU	9-qC-31469	chr9,67712675,67712676,-	118.438	0	.	ENSMUSG00000107577	ENSMUST00000204364	Gm44103	0.747734	yes	1434.53	1356.49	1732.61	1214.49	g2-g15	rep2	rep1	chr6,116262965,116262966,-	2.03561	-9.75748
UAAAGUUUUAUUGGAAGACAGUCUU	9-qC-31469	chr9,67712675,67712676,-	118.438	0	.	ENSMUSG00000107577	ENSMUST00000204364	Gm44103	0.747734	yes	1434.53	1356.49	1732.61	1214.49	g2-g15	rep2	rep2	chr6,116262965,116262966,-	2.03561	-5.94205
UAAAGUUUUAUUGGAAGACAGUCUU	9-qC-31469	chr9,67712675,67712676,-	118.438	0	.	ENSMUSG00000107577	ENSMUST00000204364	Gm44103	0.747734	yes	1434.53	1356.49	1732.61	1214.49	g2-g15	rep2	rep3	chr6,116262965,116262966,-	2.03561	-9.5342
UAAAGUUUUAUUGGAAGACAGUCUU	9-qC-31469	chr9,67712675,67712676,-	118.438	0	.	ENSMUSG00000107577	ENSMUST00000204364	Gm44103	0.747734	yes	1434.53	1356.49	1732.61	1214.49	g2-g15	rep2	rep4	chr6,116262965,116262966,-	2.03561	-7.20798
UAAAGUUUUAUUGGAAGACAGUCUU	9-qC-31469	chr9,67712675,67712676,-	118.438	0	.	ENSMUSG00000107577	ENSMUST00000204364	Gm44103	0.747734	yes	1434.53	1356.49	1732.61	1214.49	g2-g15	rep3	rep1	chr6,116262965,116262966,-	1.6192	-9.4273
UAAAGUUUUAUUGGAAGACAGUCUU	9-qC-31469	chr9,67712675,67712676,-	118.438	0	.	ENSMUSG00000107577	ENSMUST00000204364	Gm44103	0.747734	yes	1434.53	1356.49	1732.61	1214.49	g2-g15	rep3	rep2	chr6,116262965,116262966,-	1.6192	-5.61187
UAAAGUUUUAUUGGAAGACAGUCUU	9-qC-31469	chr9,67712675,67712676,-	118.438	0	.	ENSMUSG00000107577	ENSMUST00000204364	Gm44103	0.747734	yes	1434.53	1356.49	1732.61	1214.49	g2-g15	rep3	rep3	chr6,116262965,116262966,-	1.6192	-9.20402
UAAAGUUUUAUUGGAAGACAGUCUU	9-qC-31469	chr9,67712675,67712676,-	118.438	0	.	ENSMUSG00000107577	ENSMUST00000204364	Gm44103	0.747734	yes	1434.53	1356.49	1732.61	1214.49	g2-g15	rep3	rep4	chr6,116262965,116262966,-	1.6192	-6.8778
UAAAGUUUUAUUGGAAGACAGUCUU	9-qC-31469	chr9,67712675,67712676,-	118.438	0	.	ENSMUSG00000107577	ENSMUST00000204364	Gm44103	0.747734	yes	1434.53	1356.49	1732.61	1214.49	g2-g15	rep4	rep1	chr6,116262965,116262966,-	1.44838	-9.26646
UAAAGUUUUAUUGGAAGACAGUCUU	9-qC-31469	chr9,67712675,67712676,-	118.438	0	.	ENSMUSG00000107577	ENSMUST00000204364	Gm44103	0.747734	yes	1434.53	1356.49	1732.61	1214.49	g2-g15	rep4	rep2	chr6,116262965,116262966,-	1.44838	-5.45102
UAAAGUUUUAUUGGAAGACAGUCUU	9-qC-31469	chr9,67712675,67712676,-	118.438	0	.	ENSMUSG00000107577	ENSMUST00000204364	Gm44103	0.747734	yes	1434.53	1356.49	1732.61	1214.49	g2-g15	rep4	rep3	chr6,116262965,116262966,-	1.44838	-9.04318
UAAAGUUUUAUUGGAAGACAGUCUU	9-qC-31469	chr9,67712675,67712676,-	118.438	0	.	ENSMUSG00000107577	ENSMUST00000204364	Gm44103	0.747734	yes	1434.53	1356.49	1732.61	1214.49	g2-g15	rep4	rep4	chr6,116262965,116262966,-	1.44838	-6.71696
UCCUAAACAUUUUGAUCUUCUGUUU	9-qC-31469	chr9,67712921,67712922,-	88.9513	0	.	ENSMUSG00000034120	ENSMUST00000092404	Srsf2	-0.0125294	no	1281.53	1198.83	1276.46	1369.29	20 nt	rep2	rep2	chr11,116850037,116850038,-	0.139512	-4.49008
UCCUUCAGGUUUUGCCACUUUGCAG	9-qC-31469	chr9,67712962,67712963,-	47.1229	0	.	ENSMUSG00000014294	ENSMUST00000014438	Ndufa2	-0.0435086	no	580.676	564.159	671.012	506.857	20 nt	rep2	rep1	chr18,36742571,36742572,-	0.244146	-inf
UCCUUCAGGUUUUGCCACUUUGCAG	9-qC-31469	chr9,67712962,67712963,-	47.1229	0	.	ENSMUSG00000014294	ENSMUST00000014438	Ndufa2	-0.0435086	no	580.676	564.159	671.012	506.857	20 nt	rep2	rep2	chr18,36742571,36742572,-	0.244146	-inf
UCCUUCAGGUUUUGCCACUUUGCAG	9-qC-31469	chr9,67712962,67712963,-	47.1229	0	.	ENSMUSG00000014294	ENSMUST00000014438	Ndufa2	-0.0435086	no	580.676	564.159	671.012	506.857	20 nt	rep2	rep3	chr18,36742571,36742572,-	0.244146	-inf
UCCUUCAGGUUUUGCCACUUUGCAG	9-qC-31469	chr9,67712962,67712963,-	47.1229	0	.	ENSMUSG00000014294	ENSMUST00000014438	Ndufa2	-0.0435086	no	580.676	564.159	671.012	506.857	20 nt	rep2	rep4	chr18,36742571,36742572,-	0.244146	-5.14833
CUUUUCCUUCAGGUUUUGCCACUUU	9-qC-31469	chr9,67712966,67712967,-	44.6865	0	.	ENSMUSG00000020698	ENSMUST00000021040	Cct6b	0.19613	no	852.234	935.931	739.335	881.435	20 nt	rep1	rep3	chr11,82741373,82741374,-	0.246731	-4.16782
AAAUAAAUAAAUAAAAAGGUUAGCU	9-qC-31469	chr9,67713079,67713080,-	215.985	0	.	ENSMUSG00000072640	ENSMUST00000147875	Lyrm9	0.457942	yes	562.19	569.737	539.592	577.24	g2-g15	rep1	rep4	chr11,78843379,78843380,+	0.148633	-3.20995
AAAUAAAUAAAUAAAAAGGUUAGCU	9-qC-31469	chr9,67713079,67713080,-	215.985	0	.	ENSMUSG00000040028	ENSMUST00000098950	Elavl1	0.115522	no	424.221	444.077	388.763	439.823	g2-g15	rep2	rep1	chr8,4285759,4285760,-	0.110976	-3.56034
AAAUAAAUAAAUAAAAAGGUUAGCU	9-qC-31469	chr9,67713079,67713080,-	215.985	0	.	ENSMUSG00000040028	ENSMUST00000098950	Elavl1	0.115522	no	424.221	444.077	388.763	439.823	g2-g15	rep2	rep2	chr8,4285759,4285760,-	0.110976	-3.15994
AAAUAAAUAAAUAAAAAGGUUAGCU	9-qC-31469	chr9,67713079,67713080,-	215.985	0	.	ENSMUSG00000072640	ENSMUST00000147875	Lyrm9	0.457942	yes	562.19	569.737	539.592	577.24	g2-g15	rep2	rep4	chr11,78843379,78843380,+	0.313902	-4.28851
AAAUAAAUAAAUAAAAAGGUUAGCU	9-qC-31469	chr9,67713079,67713080,-	215.985	0	.	ENSMUSG00000040028	ENSMUST00000098950	Elavl1	0.115522	no	424.221	444.077	388.763	439.823	g2-g15	rep2	rep4	chr8,4285759,4285760,-	0.110976	-5.5958
UAAAUAAAUAAAUAAAAAGGUUAGC	9-qC-31469	chr9,67713080,67713081,-	109.791	0	.	ENSMUSG00000018820	ENSMUST00000099443	Zfyve27	-0.0833643	no	332.661	350.332	293.057	354.594	g2-g15	rep3	rep1	chr19,42191368,42191369,+	0.105371	-3.48557
UAAAUAAAUAAAUAAAAAGGUUAGC	9-qC-31469	chr9,67713080,67713081,-	109.791	0	.	ENSMUSG00000018820	ENSMUST00000099443	Zfyve27	-0.0833643	no	332.661	350.332	293.057	354.594	g2-g15	rep3	rep2	chr19,42191368,42191369,+	0.105371	-4.08517
UAAAUAAAUAAAUAAAAAGGUUAGC	9-qC-31469	chr9,67713080,67713081,-	109.791	0	.	ENSMUSG00000040028	ENSMUST00000098950	Elavl1	0.115522	no	424.221	444.077	388.763	439.823	g3-g16	rep3	rep3	chr8,4285758,4285759,-	0.108883	-inf
UAAAUAAAUAAAUAAAAAGGUUAGC	9-qC-31469	chr9,67713080,67713081,-	109.791	0	.	ENSMUSG00000018820	ENSMUST00000099443	Zfyve27	-0.0833643	no	332.661	350.332	293.057	354.594	g2-g15	rep3	rep4	chr19,42191368,42191369,+	0.105371	-3.1991
UAAAUAAAUAAAUAAAAAGGUUAGC	9-qC-31469	chr9,67713080,67713081,-	109.791	0	.	ENSMUSG00000040028	ENSMUST00000098950	Elavl1	0.115522	no	424.221	444.077	388.763	439.823	g3-g16	rep3	rep4	chr8,4285758,4285759,-	0.108883	-inf
AAAUAAAUAAAUAAAUAAAAAGGUU	9-qC-31469	chr9,67713083,67713084,-	82.5977	0	.	ENSMUSG00000072640	ENSMUST00000147875	Lyrm9	0.457942	yes	562.19	569.737	539.592	577.24	g2-g15	rep1	rep4	chr11,78843379,78843380,+	0.148633	-3.20995
AAAUAAAUAAAUAAAUAAAAAGGUU	9-qC-31469	chr9,67713083,67713084,-	82.5977	0	.	ENSMUSG00000040028	ENSMUST00000098950	Elavl1	0.115522	no	424.221	444.077	388.763	439.823	g2-g15	rep2	rep1	chr8,4285759,4285760,-	0.110976	-3.56034
AAAUAAAUAAAUAAAUAAAAAGGUU	9-qC-31469	chr9,67713083,67713084,-	82.5977	0	.	ENSMUSG00000040028	ENSMUST00000098950	Elavl1	0.115522	no	424.221	444.077	388.763	439.823	g2-g15	rep2	rep2	chr8,4285759,4285760,-	0.110976	-3.15994
AAAUAAAUAAAUAAAUAAAAAGGUU	9-qC-31469	chr9,67713083,67713084,-	82.5977	0	.	ENSMUSG00000072640	ENSMUST00000147875	Lyrm9	0.457942	yes	562.19	569.737	539.592	577.24	g2-g15	rep2	rep4	chr11,78843379,78843380,+	0.313902	-4.28851
AAAUAAAUAAAUAAAUAAAAAGGUU	9-qC-31469	chr9,67713083,67713084,-	82.5977	0	.	ENSMUSG00000040028	ENSMUST00000098950	Elavl1	0.115522	no	424.221	444.077	388.763	439.823	g2-g15	rep2	rep4	chr8,4285759,4285760,-	0.110976	-5.5958
UAAAUAAAUAAAUAAAUAAAAAGGU	9-qC-31469	chr9,67713084,67713085,-	23.6795	0	.	ENSMUSG00000056682	ENSMUST00000056675	4930465K10Rik	-0.0185524	no	3050.78	2645.55	3208.85	3297.95	20 nt	rep2	rep2	chr18,77714889,77714890,+	0.168049	-3.17361
UAAAUAAAUAAAUAAAUAAAAAGGU	9-qC-31469	chr9,67713084,67713085,-	23.6795	0	.	ENSMUSG00000056682	ENSMUST00000056675	4930465K10Rik	-0.0185524	no	3050.78	2645.55	3208.85	3297.95	20 nt	rep4	rep1	chr18,77714889,77714890,+	0.200428	-3.24325
UAAAUAAAUAAAUAAAUAAAAAGGU	9-qC-31469	chr9,67713084,67713085,-	23.6795	0	.	ENSMUSG00000056682	ENSMUST00000056675	4930465K10Rik	-0.0185524	no	3050.78	2645.55	3208.85	3297.95	20 nt	rep4	rep2	chr18,77714889,77714890,+	0.200428	-3.42781
UGAGAUUCAAUCUGGUUAGUCUCAG	9-qC-31469	chr9,67715260,67715261,-	22.137	0	.	ENSMUSG00000008604	ENSMUST00000008748	Ubqln4	-0.0713368	no	854.101	879.05	895.536	787.717	20 nt	rep1	rep1	chr3,88568657,88568658,+	0.214032	-inf
UGAGAUUCAAUCUGGUUAGUCUCAG	9-qC-31469	chr9,67715260,67715261,-	22.137	0	.	ENSMUSG00000008604	ENSMUST00000008748	Ubqln4	-0.0713368	no	854.101	879.05	895.536	787.717	20 nt	rep1	rep2	chr3,88568657,88568658,+	0.214032	-inf
UGAGAUUCAAUCUGGUUAGUCUCAG	9-qC-31469	chr9,67715260,67715261,-	22.137	0	.	ENSMUSG00000008604	ENSMUST00000008748	Ubqln4	-0.0713368	no	854.101	879.05	895.536	787.717	20 nt	rep1	rep3	chr3,88568657,88568658,+	0.214032	-inf
UGAGAUUCAAUCUGGUUAGUCUCAG	9-qC-31469	chr9,67715260,67715261,-	22.137	0	.	ENSMUSG00000008604	ENSMUST00000008748	Ubqln4	-0.0713368	no	854.101	879.05	895.536	787.717	20 nt	rep1	rep4	chr3,88568657,88568658,+	0.214032	-inf
UGAGAUUCAAUCUGGUUAGUCUCAG	9-qC-31469	chr9,67715260,67715261,-	22.137	0	.	ENSMUSG00000008604	ENSMUST00000008748	Ubqln4	-0.0713368	no	854.101	879.05	895.536	787.717	20 nt	rep2	rep1	chr3,88568657,88568658,+	0.101463	-inf
UGAGAUUCAAUCUGGUUAGUCUCAG	9-qC-31469	chr9,67715260,67715261,-	22.137	0	.	ENSMUSG00000008604	ENSMUST00000008748	Ubqln4	-0.0713368	no	854.101	879.05	895.536	787.717	20 nt	rep2	rep2	chr3,88568657,88568658,+	0.101463	-inf
UGAGAUUCAAUCUGGUUAGUCUCAG	9-qC-31469	chr9,67715260,67715261,-	22.137	0	.	ENSMUSG00000008604	ENSMUST00000008748	Ubqln4	-0.0713368	no	854.101	879.05	895.536	787.717	20 nt	rep2	rep3	chr3,88568657,88568658,+	0.101463	-inf
UGAGAUUCAAUCUGGUUAGUCUCAG	9-qC-31469	chr9,67715260,67715261,-	22.137	0	.	ENSMUSG00000008604	ENSMUST00000008748	Ubqln4	-0.0713368	no	854.101	879.05	895.536	787.717	20 nt	rep2	rep4	chr3,88568657,88568658,+	0.101463	-inf
UUUCUCUUGAGCUUCUAUGAAGUGU	9-qC-31469	chr9,67717763,67717764,-	21.1213	0	.	ENSMUSG00000032540	ENSMUST00000156520	Abhd5	0.0688356	no	167.609	171.852	161.408	169.566	20 nt	rep1	rep1	chr9,122365201,122365202,+	0.273485	-3.40212
UUUCUCUUGAGCUUCUAUGAAGUGU	9-qC-31469	chr9,67717763,67717764,-	21.1213	0	.	ENSMUSG00000032540	ENSMUST00000156520	Abhd5	0.0688356	no	167.609	171.852	161.408	169.566	20 nt	rep1	rep2	chr9,122365201,122365202,+	0.273485	-7.04612
UUUCUCUUGAGCUUCUAUGAAGUGU	9-qC-31469	chr9,67717763,67717764,-	21.1213	0	.	ENSMUSG00000032540	ENSMUST00000156520	Abhd5	0.0688356	no	167.609	171.852	161.408	169.566	20 nt	rep1	rep3	chr9,122365201,122365202,+	0.273485	-6.63827
UUUCUCUUGAGCUUCUAUGAAGUGU	9-qC-31469	chr9,67717763,67717764,-	21.1213	0	.	ENSMUSG00000032540	ENSMUST00000156520	Abhd5	0.0688356	no	167.609	171.852	161.408	169.566	20 nt	rep2	rep1	chr9,122365201,122365202,+	0.323415	-3.64405
UUUCUCUUGAGCUUCUAUGAAGUGU	9-qC-31469	chr9,67717763,67717764,-	21.1213	0	.	ENSMUSG00000032540	ENSMUST00000156520	Abhd5	0.0688356	no	167.609	171.852	161.408	169.566	20 nt	rep2	rep2	chr9,122365201,122365202,+	0.323415	-7.28804
UUUCUCUUGAGCUUCUAUGAAGUGU	9-qC-31469	chr9,67717763,67717764,-	21.1213	0	.	ENSMUSG00000032540	ENSMUST00000156520	Abhd5	0.0688356	no	167.609	171.852	161.408	169.566	20 nt	rep2	rep3	chr9,122365201,122365202,+	0.323415	-6.88019
UUUCUCUUGAGCUUCUAUGAAGUGU	9-qC-31469	chr9,67717763,67717764,-	21.1213	0	.	ENSMUSG00000032540	ENSMUST00000156520	Abhd5	0.0688356	no	167.609	171.852	161.408	169.566	20 nt	rep3	rep2	chr9,122365201,122365202,+	0.158056	-6.25509
UUUCUCUUGAGCUUCUAUGAAGUGU	9-qC-31469	chr9,67717763,67717764,-	21.1213	0	.	ENSMUSG00000032540	ENSMUST00000156520	Abhd5	0.0688356	no	167.609	171.852	161.408	169.566	20 nt	rep3	rep3	chr9,122365201,122365202,+	0.158056	-5.84724
UUUCUCUUGAGCUUCUAUGAAGUGU	9-qC-31469	chr9,67717763,67717764,-	21.1213	0	.	ENSMUSG00000032540	ENSMUST00000156520	Abhd5	0.0688356	no	167.609	171.852	161.408	169.566	20 nt	rep4	rep1	chr9,122365201,122365202,+	0.260935	-3.33435
UUUCUCUUGAGCUUCUAUGAAGUGU	9-qC-31469	chr9,67717763,67717764,-	21.1213	0	.	ENSMUSG00000032540	ENSMUST00000156520	Abhd5	0.0688356	no	167.609	171.852	161.408	169.566	20 nt	rep4	rep2	chr9,122365201,122365202,+	0.260935	-6.97835
UUUCUCUUGAGCUUCUAUGAAGUGU	9-qC-31469	chr9,67717763,67717764,-	21.1213	0	.	ENSMUSG00000032540	ENSMUST00000156520	Abhd5	0.0688356	no	167.609	171.852	161.408	169.566	20 nt	rep4	rep3	chr9,122365201,122365202,+	0.260935	-6.5705
AAAACAACAACAACAAGAAACAAGA	9-qC-31469	chr9,67719102,67719103,-	19.979	0	.	ENSMUSG00000033411	ENSMUST00000036647	Ctdspl2	0.201918	no	251.814	287.255	218.714	249.472	21 nt	rep1	rep1	chr2,121956239,121956240,+	0.101071	-inf
AAAACAACAACAACAAGAAACAAGA	9-qC-31469	chr9,67719102,67719103,-	19.979	0	.	ENSMUSG00000033411	ENSMUST00000036647	Ctdspl2	0.201918	no	251.814	287.255	218.714	249.472	21 nt	rep1	rep2	chr2,121956239,121956240,+	0.101071	-inf
AAAACAACAACAACAAGAAACAAGA	9-qC-31469	chr9,67719102,67719103,-	19.979	0	.	ENSMUSG00000033411	ENSMUST00000036647	Ctdspl2	0.201918	no	251.814	287.255	218.714	249.472	21 nt	rep1	rep3	chr2,121956239,121956240,+	0.101071	-inf
AAAACAACAACAACAAGAAACAAGA	9-qC-31469	chr9,67719102,67719103,-	19.979	0	.	ENSMUSG00000033411	ENSMUST00000036647	Ctdspl2	0.201918	no	251.814	287.255	218.714	249.472	21 nt	rep1	rep4	chr2,121956239,121956240,+	0.101071	-inf
AAAACAACAACAACAAGAAACAAGA	9-qC-31469	chr9,67719102,67719103,-	19.979	0	.	ENSMUSG00000038615	ENSMUST00000107659	Nfe2l1	-0.0664575	no	1072.87	1055.13	1152.98	1010.49	20 nt	rep2	rep1	chr11,96817733,96817734,-	0.187073	-inf
AAAACAACAACAACAAGAAACAAGA	9-qC-31469	chr9,67719102,67719103,-	19.979	0	.	ENSMUSG00000038615	ENSMUST00000107659	Nfe2l1	-0.0664575	no	1072.87	1055.13	1152.98	1010.49	20 nt	rep2	rep2	chr11,96817733,96817734,-	0.187073	-6.49826
AAAACAACAACAACAAGAAACAAGA	9-qC-31469	chr9,67719102,67719103,-	19.979	0	.	ENSMUSG00000038615	ENSMUST00000107659	Nfe2l1	-0.0664575	no	1072.87	1055.13	1152.98	1010.49	20 nt	rep2	rep3	chr11,96817733,96817734,-	0.187073	-inf
UUUCCUGAGGCUGUGAUCAAAGAUG	9-qC-31469	chr9,67719943,67719944,-	124.274	0	.	ENSMUSG00000039367	ENSMUST00000048657	Sec24c	-0.0542915	no	410.223	440.673	386.077	403.92	20 nt	rep2	rep2	chr14,20683111,20683112,+	0.101463	-inf
UUUCCUGAGGCUGUGAUCAAAGAUG	9-qC-31469	chr9,67719943,67719944,-	124.274	0	.	ENSMUSG00000039367	ENSMUST00000048657	Sec24c	-0.0542915	no	410.223	440.673	386.077	403.92	20 nt	rep2	rep3	chr14,20683111,20683112,+	0.101463	-inf
UUUCCUGAGGCUGUGAUCAAAGAUG	9-qC-31469	chr9,67719943,67719944,-	124.274	0	.	ENSMUSG00000039367	ENSMUST00000048657	Sec24c	-0.0542915	no	410.223	440.673	386.077	403.92	20 nt	rep2	rep4	chr14,20683111,20683112,+	0.101463	-inf
UAAGUUCUCAAAGCCUGCUCCCAGU	9-qC-31469	chr9,67720516,67720517,-	138.61	0	ORR1D2	ENSMUSG00000022177	ENSMUST00000022784	Haus4	0.0238661	no	1381.52	1325.53	1456.67	1362.37	20 nt	rep1	rep1	chr14,54542163,54542164,-	1.22771	-5.70606
UAAGUUCUCAAAGCCUGCUCCCAGU	9-qC-31469	chr9,67720516,67720517,-	138.61	0	ORR1D2	ENSMUSG00000022177	ENSMUST00000022784	Haus4	0.0238661	no	1381.52	1325.53	1456.67	1362.37	20 nt	rep1	rep2	chr14,54542163,54542164,-	1.22771	-9.21256
UAAGUUCUCAAAGCCUGCUCCCAGU	9-qC-31469	chr9,67720516,67720517,-	138.61	0	ORR1D2	ENSMUSG00000022177	ENSMUST00000022784	Haus4	0.0238661	no	1381.52	1325.53	1456.67	1362.37	20 nt	rep1	rep3	chr14,54542163,54542164,-	1.22771	-3.99735
UAAGUUCUCAAAGCCUGCUCCCAGU	9-qC-31469	chr9,67720516,67720517,-	138.61	0	ORR1D2	ENSMUSG00000022177	ENSMUST00000022784	Haus4	0.0238661	no	1381.52	1325.53	1456.67	1362.37	20 nt	rep1	rep4	chr14,54542163,54542164,-	1.22771	-3.97598
UAAGUUCUCAAAGCCUGCUCCCAGU	9-qC-31469	chr9,67720516,67720517,-	138.61	0	ORR1D2	ENSMUSG00000022177	ENSMUST00000022784	Haus4	0.0238661	no	1381.52	1325.53	1456.67	1362.37	20 nt	rep2	rep1	chr14,54542163,54542164,-	1.79463	-6.25378
UAAGUUCUCAAAGCCUGCUCCCAGU	9-qC-31469	chr9,67720516,67720517,-	138.61	0	ORR1D2	ENSMUSG00000022177	ENSMUST00000022784	Haus4	0.0238661	no	1381.52	1325.53	1456.67	1362.37	20 nt	rep2	rep2	chr14,54542163,54542164,-	1.79463	-9.76027
UAAGUUCUCAAAGCCUGCUCCCAGU	9-qC-31469	chr9,67720516,67720517,-	138.61	0	ORR1D2	ENSMUSG00000022177	ENSMUST00000022784	Haus4	0.0238661	no	1381.52	1325.53	1456.67	1362.37	20 nt	rep2	rep3	chr14,54542163,54542164,-	1.79463	-4.54507
UAAGUUCUCAAAGCCUGCUCCCAGU	9-qC-31469	chr9,67720516,67720517,-	138.61	0	ORR1D2	ENSMUSG00000022177	ENSMUST00000022784	Haus4	0.0238661	no	1381.52	1325.53	1456.67	1362.37	20 nt	rep2	rep4	chr14,54542163,54542164,-	1.79463	-4.5237
UAAGUUCUCAAAGCCUGCUCCCAGU	9-qC-31469	chr9,67720516,67720517,-	138.61	0	ORR1D2	ENSMUSG00000022177	ENSMUST00000022784	Haus4	0.0238661	no	1381.52	1325.53	1456.67	1362.37	20 nt	rep3	rep1	chr14,54542163,54542164,-	0.375823	-3.99822
UAAGUUCUCAAAGCCUGCUCCCAGU	9-qC-31469	chr9,67720516,67720517,-	138.61	0	ORR1D2	ENSMUSG00000022177	ENSMUST00000022784	Haus4	0.0238661	no	1381.52	1325.53	1456.67	1362.37	20 nt	rep3	rep2	chr14,54542163,54542164,-	0.375823	-7.50471
UAAGUUCUCAAAGCCUGCUCCCAGU	9-qC-31469	chr9,67720516,67720517,-	138.61	0	ORR1D2	ENSMUSG00000022177	ENSMUST00000022784	Haus4	0.0238661	no	1381.52	1325.53	1456.67	1362.37	20 nt	rep4	rep1	chr14,54542163,54542164,-	0.729861	-4.95578
UAAGUUCUCAAAGCCUGCUCCCAGU	9-qC-31469	chr9,67720516,67720517,-	138.61	0	ORR1D2	ENSMUSG00000022177	ENSMUST00000022784	Haus4	0.0238661	no	1381.52	1325.53	1456.67	1362.37	20 nt	rep4	rep2	chr14,54542163,54542164,-	0.729861	-8.46228
UAAGUUCUCAAAGCCUGCUCCCAGU	9-qC-31469	chr9,67720516,67720517,-	138.61	0	ORR1D2	ENSMUSG00000022177	ENSMUST00000022784	Haus4	0.0238661	no	1381.52	1325.53	1456.67	1362.37	20 nt	rep4	rep3	chr14,54542163,54542164,-	0.729861	-3.24708
UAAGUUCUCAAAGCCUGCUCCCAGU	9-qC-31469	chr9,67720516,67720517,-	138.61	0	ORR1D2	ENSMUSG00000022177	ENSMUST00000022784	Haus4	0.0238661	no	1381.52	1325.53	1456.67	1362.37	20 nt	rep4	rep4	chr14,54542163,54542164,-	0.729861	-3.22571
UUAAGUUCUCAAAGCCUGCUCCCAG	9-qC-31469	chr9,67720517,67720518,-	50.3306	0	ORR1D2	ENSMUSG00000022177	ENSMUST00000022784	Haus4	0.0238661	no	1381.52	1325.53	1456.67	1362.37	20 nt	rep1	rep2	chr14,54542162,54542163,-	0.13377	-inf
UUAAGUUCUCAAAGCCUGCUCCCAG	9-qC-31469	chr9,67720517,67720518,-	50.3306	0	ORR1D2	ENSMUSG00000022177	ENSMUST00000022784	Haus4	0.0238661	no	1381.52	1325.53	1456.67	1362.37	20 nt	rep1	rep3	chr14,54542162,54542163,-	0.13377	-inf
UUAAGUUCUCAAAGCCUGCUCCCAG	9-qC-31469	chr9,67720517,67720518,-	50.3306	0	ORR1D2	ENSMUSG00000022177	ENSMUST00000022784	Haus4	0.0238661	no	1381.52	1325.53	1456.67	1362.37	20 nt	rep2	rep1	chr14,54542162,54542163,-	0.269512	-3.67052
UUAAGUUCUCAAAGCCUGCUCCCAG	9-qC-31469	chr9,67720517,67720518,-	50.3306	0	ORR1D2	ENSMUSG00000022177	ENSMUST00000022784	Haus4	0.0238661	no	1381.52	1325.53	1456.67	1362.37	20 nt	rep2	rep2	chr14,54542162,54542163,-	0.269512	-inf
UUAAGUUCUCAAAGCCUGCUCCCAG	9-qC-31469	chr9,67720517,67720518,-	50.3306	0	ORR1D2	ENSMUSG00000022177	ENSMUST00000022784	Haus4	0.0238661	no	1381.52	1325.53	1456.67	1362.37	20 nt	rep2	rep3	chr14,54542162,54542163,-	0.269512	-inf
UGCAAGCCUUUCCUGCUCCUGAUUC	9-qC-31469	chr9,67723431,67723432,-	310.232	0	.	ENSMUSG00000031447	ENSMUST00000033824	Lamp1	0.103542	no	820.944	833.434	779.106	850.293	20 nt	rep1	rep1	chr8,13174977,13174978,+	0.321048	-4.09288
UGCAAGCCUUUCCUGCUCCUGAUUC	9-qC-31469	chr9,67723431,67723432,-	310.232	0	.	ENSMUSG00000031447	ENSMUST00000033824	Lamp1	0.103542	no	820.944	833.434	779.106	850.293	20 nt	rep1	rep2	chr8,13174977,13174978,+	0.321048	-5.69248
UGCAAGCCUUUCCUGCUCCUGAUUC	9-qC-31469	chr9,67723431,67723432,-	310.232	0	.	ENSMUSG00000031447	ENSMUST00000033824	Lamp1	0.103542	no	820.944	833.434	779.106	850.293	20 nt	rep1	rep4	chr8,13174977,13174978,+	0.321048	-7.12834
UGCAAGCCUUUCCUGCUCCUGAUUC	9-qC-31469	chr9,67723431,67723432,-	310.232	0	.	ENSMUSG00000031447	ENSMUST00000033824	Lamp1	0.103542	no	820.944	833.434	779.106	850.293	20 nt	rep2	rep1	chr8,13174977,13174978,+	0.386829	-4.36179
UGCAAGCCUUUCCUGCUCCUGAUUC	9-qC-31469	chr9,67723431,67723432,-	310.232	0	.	ENSMUSG00000031447	ENSMUST00000033824	Lamp1	0.103542	no	820.944	833.434	779.106	850.293	20 nt	rep2	rep2	chr8,13174977,13174978,+	0.386829	-5.96139
UGCAAGCCUUUCCUGCUCCUGAUUC	9-qC-31469	chr9,67723431,67723432,-	310.232	0	.	ENSMUSG00000031447	ENSMUST00000033824	Lamp1	0.103542	no	820.944	833.434	779.106	850.293	20 nt	rep2	rep4	chr8,13174977,13174978,+	0.386829	-7.39725
UGCAAGCCUUUCCUGCUCCUGAUUC	9-qC-31469	chr9,67723431,67723432,-	310.232	0	.	ENSMUSG00000030127	ENSMUST00000112439	Cops7a	-0.281447	no	959.973	895.204	985.787	998.927	g3-g16	rep3	rep1	chr6,124965473,124965474,-	0.108883	-inf
UGCAAGCCUUUCCUGCUCCUGAUUC	9-qC-31469	chr9,67723431,67723432,-	310.232	0	.	ENSMUSG00000030127	ENSMUST00000112439	Cops7a	-0.281447	no	959.973	895.204	985.787	998.927	g3-g16	rep3	rep2	chr6,124965473,124965474,-	0.108883	-inf
UAGGAAGAGACAAGAUGGAGACCUG	9-qC-31469	chr9,67723570,67723571,-	290.368	0	.	ENSMUSG00000030034	ENSMUST00000113935	Ino80b	-0.346336	no	1407.64	1292.1	1530.31	1400.52	21 nt	rep1	rep1	chr6,83122045,83122046,-	0.868018	-inf
UAGGAAGAGACAAGAUGGAGACCUG	9-qC-31469	chr9,67723570,67723571,-	290.368	0	.	ENSMUSG00000030034	ENSMUST00000113935	Ino80b	-0.346336	no	1407.64	1292.1	1530.31	1400.52	21 nt	rep1	rep2	chr6,83122045,83122046,-	0.868018	-5.90502
UAGGAAGAGACAAGAUGGAGACCUG	9-qC-31469	chr9,67723570,67723571,-	290.368	0	.	ENSMUSG00000030034	ENSMUST00000113935	Ino80b	-0.346336	no	1407.64	1292.1	1530.31	1400.52	21 nt	rep1	rep3	chr6,83122045,83122046,-	0.868018	-inf
UAGGAAGAGACAAGAUGGAGACCUG	9-qC-31469	chr9,67723570,67723571,-	290.368	0	.	ENSMUSG00000030034	ENSMUST00000113935	Ino80b	-0.346336	no	1407.64	1292.1	1530.31	1400.52	21 nt	rep1	rep4	chr6,83122045,83122046,-	0.868018	-8.56328
UAGGAAGAGACAAGAUGGAGACCUG	9-qC-31469	chr9,67723570,67723571,-	290.368	0	.	ENSMUSG00000030034	ENSMUST00000113935	Ino80b	-0.346336	no	1407.64	1292.1	1530.31	1400.52	21 nt	rep2	rep1	chr6,83122045,83122046,-	1.19537	-inf
UAGGAAGAGACAAGAUGGAGACCUG	9-qC-31469	chr9,67723570,67723571,-	290.368	0	.	ENSMUSG00000030034	ENSMUST00000113935	Ino80b	-0.346336	no	1407.64	1292.1	1530.31	1400.52	21 nt	rep2	rep2	chr6,83122045,83122046,-	1.19537	-6.36668
UAGGAAGAGACAAGAUGGAGACCUG	9-qC-31469	chr9,67723570,67723571,-	290.368	0	.	ENSMUSG00000030034	ENSMUST00000113935	Ino80b	-0.346336	no	1407.64	1292.1	1530.31	1400.52	21 nt	rep2	rep3	chr6,83122045,83122046,-	1.19537	-inf
UAGGAAGAGACAAGAUGGAGACCUG	9-qC-31469	chr9,67723570,67723571,-	290.368	0	.	ENSMUSG00000030034	ENSMUST00000113935	Ino80b	-0.346336	no	1407.64	1292.1	1530.31	1400.52	21 nt	rep2	rep4	chr6,83122045,83122046,-	1.19537	-9.02494
UAGGAAGAGACAAGAUGGAGACCUG	9-qC-31469	chr9,67723570,67723571,-	290.368	0	.	ENSMUSG00000030034	ENSMUST00000113935	Ino80b	-0.346336	no	1407.64	1292.1	1530.31	1400.52	21 nt	rep4	rep1	chr6,83122045,83122046,-	0.139922	-inf
UAGGAAGAGACAAGAUGGAGACCUG	9-qC-31469	chr9,67723570,67723571,-	290.368	0	.	ENSMUSG00000030034	ENSMUST00000113935	Ino80b	-0.346336	no	1407.64	1292.1	1530.31	1400.52	21 nt	rep4	rep2	chr6,83122045,83122046,-	0.139922	-3.27192
UAGGAAGAGACAAGAUGGAGACCUG	9-qC-31469	chr9,67723570,67723571,-	290.368	0	.	ENSMUSG00000030034	ENSMUST00000113935	Ino80b	-0.346336	no	1407.64	1292.1	1530.31	1400.52	21 nt	rep4	rep3	chr6,83122045,83122046,-	0.139922	-inf
UAGGAAGAGACAAGAUGGAGACCUG	9-qC-31469	chr9,67723570,67723571,-	290.368	0	.	ENSMUSG00000030034	ENSMUST00000113935	Ino80b	-0.346336	no	1407.64	1292.1	1530.31	1400.52	21 nt	rep4	rep4	chr6,83122045,83122046,-	0.139922	-5.93017
UAUCACACUGGUUAAAACAGCUAUA	9-qC-31469	chr9,67724257,67724258,-	287.104	0	L1M1	ENSMUSG00000049659	ENSMUST00000146722	Aftph	0.504678	yes	174.2	186.882	157.124	178.595	20 nt	rep1	rep1	chr11,20685404,20685405,-	0.389419	-7.37141
UAUCACACUGGUUAAAACAGCUAUA	9-qC-31469	chr9,67724257,67724258,-	287.104	0	L1M1	ENSMUSG00000049659	ENSMUST00000146722	Aftph	0.504678	yes	174.2	186.882	157.124	178.595	20 nt	rep1	rep2	chr11,20685404,20685405,-	0.389419	-7.55598
UAUCACACUGGUUAAAACAGCUAUA	9-qC-31469	chr9,67724257,67724258,-	287.104	0	L1M1	ENSMUSG00000049659	ENSMUST00000146722	Aftph	0.504678	yes	174.2	186.882	157.124	178.595	20 nt	rep1	rep3	chr11,20685404,20685405,-	0.389419	-7.14813
UAUCACACUGGUUAAAACAGCUAUA	9-qC-31469	chr9,67724257,67724258,-	287.104	0	L1M1	ENSMUSG00000049659	ENSMUST00000146722	Aftph	0.504678	yes	174.2	186.882	157.124	178.595	20 nt	rep1	rep4	chr11,20685404,20685405,-	0.389419	-6.40687
UAUCACACUGGUUAAAACAGCUAUA	9-qC-31469	chr9,67724257,67724258,-	287.104	0	L1M1	ENSMUSG00000049659	ENSMUST00000146722	Aftph	0.504678	yes	174.2	186.882	157.124	178.595	20 nt	rep2	rep1	chr11,20685404,20685405,-	0.310732	-7.04576
UAUCACACUGGUUAAAACAGCUAUA	9-qC-31469	chr9,67724257,67724258,-	287.104	0	L1M1	ENSMUSG00000049659	ENSMUST00000146722	Aftph	0.504678	yes	174.2	186.882	157.124	178.595	20 nt	rep2	rep2	chr11,20685404,20685405,-	0.310732	-7.23033
UAUCACACUGGUUAAAACAGCUAUA	9-qC-31469	chr9,67724257,67724258,-	287.104	0	L1M1	ENSMUSG00000049659	ENSMUST00000146722	Aftph	0.504678	yes	174.2	186.882	157.124	178.595	20 nt	rep2	rep3	chr11,20685404,20685405,-	0.310732	-6.82248
UAUCACACUGGUUAAAACAGCUAUA	9-qC-31469	chr9,67724257,67724258,-	287.104	0	L1M1	ENSMUSG00000049659	ENSMUST00000146722	Aftph	0.504678	yes	174.2	186.882	157.124	178.595	20 nt	rep2	rep4	chr11,20685404,20685405,-	0.310732	-6.08122
UAUCACACUGGUUAAAACAGCUAUA	9-qC-31469	chr9,67724257,67724258,-	287.104	0	L1M1	ENSMUSG00000049659	ENSMUST00000146722	Aftph	0.504678	yes	174.2	186.882	157.124	178.595	20 nt	rep3	rep1	chr11,20685404,20685405,-	0.295039	-6.971
UAUCACACUGGUUAAAACAGCUAUA	9-qC-31469	chr9,67724257,67724258,-	287.104	0	L1M1	ENSMUSG00000049659	ENSMUST00000146722	Aftph	0.504678	yes	174.2	186.882	157.124	178.595	20 nt	rep3	rep2	chr11,20685404,20685405,-	0.295039	-7.15556
UAUCACACUGGUUAAAACAGCUAUA	9-qC-31469	chr9,67724257,67724258,-	287.104	0	L1M1	ENSMUSG00000049659	ENSMUST00000146722	Aftph	0.504678	yes	174.2	186.882	157.124	178.595	20 nt	rep3	rep3	chr11,20685404,20685405,-	0.295039	-6.74771
UAUCACACUGGUUAAAACAGCUAUA	9-qC-31469	chr9,67724257,67724258,-	287.104	0	L1M1	ENSMUSG00000049659	ENSMUST00000146722	Aftph	0.504678	yes	174.2	186.882	157.124	178.595	20 nt	rep3	rep4	chr11,20685404,20685405,-	0.295039	-6.00645
UAUCACACUGGUUAAAACAGCUAUA	9-qC-31469	chr9,67724257,67724258,-	287.104	0	L1M1	ENSMUSG00000049659	ENSMUST00000146722	Aftph	0.504678	yes	174.2	186.882	157.124	178.595	20 nt	rep4	rep1	chr11,20685404,20685405,-	0.18152	-6.27022
UAUCACACUGGUUAAAACAGCUAUA	9-qC-31469	chr9,67724257,67724258,-	287.104	0	L1M1	ENSMUSG00000049659	ENSMUST00000146722	Aftph	0.504678	yes	174.2	186.882	157.124	178.595	20 nt	rep4	rep2	chr11,20685404,20685405,-	0.18152	-6.45479
UAUCACACUGGUUAAAACAGCUAUA	9-qC-31469	chr9,67724257,67724258,-	287.104	0	L1M1	ENSMUSG00000049659	ENSMUST00000146722	Aftph	0.504678	yes	174.2	186.882	157.124	178.595	20 nt	rep4	rep3	chr11,20685404,20685405,-	0.18152	-6.04694
UAUCACACUGGUUAAAACAGCUAUA	9-qC-31469	chr9,67724257,67724258,-	287.104	0	L1M1	ENSMUSG00000049659	ENSMUST00000146722	Aftph	0.504678	yes	174.2	186.882	157.124	178.595	20 nt	rep4	rep4	chr11,20685404,20685405,-	0.18152	-5.30568
UAGUUAUGACAUCAAAGCCUAAAUG	9-qC-31469	chr9,67724541,67724542,-	107.403	0	L1MB5	ENSMUSG00000030929	ENSMUST00000150844	Eri2	0.446678	yes	292.235	331.755	292.143	252.806	21 nt	rep1	rep1	chr7,119784477,119784478,-	0.428064	-5.50792
UAGUUAUGACAUCAAAGCCUAAAUG	9-qC-31469	chr9,67724541,67724542,-	107.403	0	L1MB5	ENSMUSG00000030929	ENSMUST00000150844	Eri2	0.446678	yes	292.235	331.755	292.143	252.806	21 nt	rep1	rep2	chr7,119784477,119784478,-	0.428064	-7.69248
UAGUUAUGACAUCAAAGCCUAAAUG	9-qC-31469	chr9,67724541,67724542,-	107.403	0	L1MB5	ENSMUSG00000030929	ENSMUST00000150844	Eri2	0.446678	yes	292.235	331.755	292.143	252.806	21 nt	rep1	rep3	chr7,119784477,119784478,-	0.428064	-7.28463
UAGUUAUGACAUCAAAGCCUAAAUG	9-qC-31469	chr9,67724541,67724542,-	107.403	0	L1MB5	ENSMUSG00000030929	ENSMUST00000150844	Eri2	0.446678	yes	292.235	331.755	292.143	252.806	21 nt	rep1	rep4	chr7,119784477,119784478,-	0.428064	-inf
UAGUUAUGACAUCAAAGCCUAAAUG	9-qC-31469	chr9,67724541,67724542,-	107.403	0	L1MB5	ENSMUSG00000030929	ENSMUST00000150844	Eri2	0.446678	yes	292.235	331.755	292.143	252.806	21 nt	rep2	rep1	chr7,119784477,119784478,-	0.383659	-5.34992
UAGUUAUGACAUCAAAGCCUAAAUG	9-qC-31469	chr9,67724541,67724542,-	107.403	0	L1MB5	ENSMUSG00000030929	ENSMUST00000150844	Eri2	0.446678	yes	292.235	331.755	292.143	252.806	21 nt	rep2	rep2	chr7,119784477,119784478,-	0.383659	-7.53448
UAGUUAUGACAUCAAAGCCUAAAUG	9-qC-31469	chr9,67724541,67724542,-	107.403	0	L1MB5	ENSMUSG00000030929	ENSMUST00000150844	Eri2	0.446678	yes	292.235	331.755	292.143	252.806	21 nt	rep2	rep3	chr7,119784477,119784478,-	0.383659	-7.12663
UAGUUAUGACAUCAAAGCCUAAAUG	9-qC-31469	chr9,67724541,67724542,-	107.403	0	L1MB5	ENSMUSG00000030929	ENSMUST00000150844	Eri2	0.446678	yes	292.235	331.755	292.143	252.806	21 nt	rep2	rep4	chr7,119784477,119784478,-	0.383659	-inf
UAGUUAUGACAUCAAAGCCUAAAUG	9-qC-31469	chr9,67724541,67724542,-	107.403	0	L1MB5	ENSMUSG00000030929	ENSMUST00000150844	Eri2	0.446678	yes	292.235	331.755	292.143	252.806	21 nt	rep3	rep1	chr7,119784477,119784478,-	0.277477	-4.88246
UAGUUAUGACAUCAAAGCCUAAAUG	9-qC-31469	chr9,67724541,67724542,-	107.403	0	L1MB5	ENSMUSG00000030929	ENSMUST00000150844	Eri2	0.446678	yes	292.235	331.755	292.143	252.806	21 nt	rep3	rep2	chr7,119784477,119784478,-	0.277477	-7.06703
UAGUUAUGACAUCAAAGCCUAAAUG	9-qC-31469	chr9,67724541,67724542,-	107.403	0	L1MB5	ENSMUSG00000030929	ENSMUST00000150844	Eri2	0.446678	yes	292.235	331.755	292.143	252.806	21 nt	rep3	rep3	chr7,119784477,119784478,-	0.277477	-6.65918
UAGUUAUGACAUCAAAGCCUAAAUG	9-qC-31469	chr9,67724541,67724542,-	107.403	0	L1MB5	ENSMUSG00000030929	ENSMUST00000150844	Eri2	0.446678	yes	292.235	331.755	292.143	252.806	21 nt	rep3	rep4	chr7,119784477,119784478,-	0.277477	-inf
UAGUUAUGACAUCAAAGCCUAAAUG	9-qC-31469	chr9,67724541,67724542,-	107.403	0	L1MB5	ENSMUSG00000030929	ENSMUST00000150844	Eri2	0.446678	yes	292.235	331.755	292.143	252.806	21 nt	rep4	rep1	chr7,119784477,119784478,-	0.143703	-3.93318
UAGUUAUGACAUCAAAGCCUAAAUG	9-qC-31469	chr9,67724541,67724542,-	107.403	0	L1MB5	ENSMUSG00000030929	ENSMUST00000150844	Eri2	0.446678	yes	292.235	331.755	292.143	252.806	21 nt	rep4	rep2	chr7,119784477,119784478,-	0.143703	-6.11775
UAGUUAUGACAUCAAAGCCUAAAUG	9-qC-31469	chr9,67724541,67724542,-	107.403	0	L1MB5	ENSMUSG00000030929	ENSMUST00000150844	Eri2	0.446678	yes	292.235	331.755	292.143	252.806	21 nt	rep4	rep3	chr7,119784477,119784478,-	0.143703	-5.7099
UAGUUAUGACAUCAAAGCCUAAAUG	9-qC-31469	chr9,67724541,67724542,-	107.403	0	L1MB5	ENSMUSG00000030929	ENSMUST00000150844	Eri2	0.446678	yes	292.235	331.755	292.143	252.806	21 nt	rep4	rep4	chr7,119784477,119784478,-	0.143703	-inf
UUAGUUAUGACAUCAAAGCCUAAAU	9-qC-31469	chr9,67724542,67724543,-	15.6345	0	L1MB5	ENSMUSG00000030929	ENSMUST00000150844	Eri2	0.446678	yes	292.235	331.755	292.143	252.806	22 nt	rep1	rep1	chr7,119784476,119784477,-	0.107016	-inf
UUAGUUAUGACAUCAAAGCCUAAAU	9-qC-31469	chr9,67724542,67724543,-	15.6345	0	L1MB5	ENSMUSG00000030929	ENSMUST00000150844	Eri2	0.446678	yes	292.235	331.755	292.143	252.806	22 nt	rep1	rep2	chr7,119784476,119784477,-	0.107016	-inf
UUAGUUAUGACAUCAAAGCCUAAAU	9-qC-31469	chr9,67724542,67724543,-	15.6345	0	L1MB5	ENSMUSG00000030929	ENSMUST00000150844	Eri2	0.446678	yes	292.235	331.755	292.143	252.806	22 nt	rep1	rep3	chr7,119784476,119784477,-	0.107016	-inf
UUAGUUAUGACAUCAAAGCCUAAAU	9-qC-31469	chr9,67724542,67724543,-	15.6345	0	L1MB5	ENSMUSG00000030929	ENSMUST00000150844	Eri2	0.446678	yes	292.235	331.755	292.143	252.806	22 nt	rep1	rep4	chr7,119784476,119784477,-	0.107016	-inf
UGGGAGAAGAAGGUACUGGACCUAU	9-qC-31469	chr9,67724678,67724679,-	55.2101	0	L1MB5	ENSMUSG00000071655	ENSMUST00000166407	Ubxn1	-0.0991937	no	941.166	820.156	1040.71	962.631	20 nt	rep1	rep1	chr19,8874198,8874199,+	0.508326	-inf
UGGGAGAAGAAGGUACUGGACCUAU	9-qC-31469	chr9,67724678,67724679,-	55.2101	0	L1MB5	ENSMUSG00000071655	ENSMUST00000166407	Ubxn1	-0.0991937	no	941.166	820.156	1040.71	962.631	20 nt	rep1	rep2	chr19,8874198,8874199,+	0.508326	-inf
UGGGAGAAGAAGGUACUGGACCUAU	9-qC-31469	chr9,67724678,67724679,-	55.2101	0	L1MB5	ENSMUSG00000071655	ENSMUST00000166407	Ubxn1	-0.0991937	no	941.166	820.156	1040.71	962.631	20 nt	rep1	rep3	chr19,8874198,8874199,+	0.508326	-6.53256
UGGGAGAAGAAGGUACUGGACCUAU	9-qC-31469	chr9,67724678,67724679,-	55.2101	0	L1MB5	ENSMUSG00000071655	ENSMUST00000166407	Ubxn1	-0.0991937	no	941.166	820.156	1040.71	962.631	20 nt	rep1	rep4	chr19,8874198,8874199,+	0.508326	-inf
UGGGAGAAGAAGGUACUGGACCUAU	9-qC-31469	chr9,67724678,67724679,-	55.2101	0	L1MB5	ENSMUSG00000071655	ENSMUST00000166407	Ubxn1	-0.0991937	no	941.166	820.156	1040.71	962.631	20 nt	rep2	rep1	chr19,8874198,8874199,+	0.535854	-inf
UGGGAGAAGAAGGUACUGGACCUAU	9-qC-31469	chr9,67724678,67724679,-	55.2101	0	L1MB5	ENSMUSG00000071655	ENSMUST00000166407	Ubxn1	-0.0991937	no	941.166	820.156	1040.71	962.631	20 nt	rep2	rep2	chr19,8874198,8874199,+	0.535854	-inf
UGGGAGAAGAAGGUACUGGACCUAU	9-qC-31469	chr9,67724678,67724679,-	55.2101	0	L1MB5	ENSMUSG00000071655	ENSMUST00000166407	Ubxn1	-0.0991937	no	941.166	820.156	1040.71	962.631	20 nt	rep2	rep3	chr19,8874198,8874199,+	0.535854	-6.60865
UGGGAGAAGAAGGUACUGGACCUAU	9-qC-31469	chr9,67724678,67724679,-	55.2101	0	L1MB5	ENSMUSG00000071655	ENSMUST00000166407	Ubxn1	-0.0991937	no	941.166	820.156	1040.71	962.631	20 nt	rep2	rep4	chr19,8874198,8874199,+	0.535854	-inf
UGGGAGAAGAAGGUACUGGACCUAU	9-qC-31469	chr9,67724678,67724679,-	55.2101	0	L1MB5	ENSMUSG00000071655	ENSMUST00000166407	Ubxn1	-0.0991937	no	941.166	820.156	1040.71	962.631	20 nt	rep4	rep1	chr19,8874198,8874199,+	0.215555	-inf
UGGGAGAAGAAGGUACUGGACCUAU	9-qC-31469	chr9,67724678,67724679,-	55.2101	0	L1MB5	ENSMUSG00000071655	ENSMUST00000166407	Ubxn1	-0.0991937	no	941.166	820.156	1040.71	962.631	20 nt	rep4	rep2	chr19,8874198,8874199,+	0.215555	-inf
UGGGAGAAGAAGGUACUGGACCUAU	9-qC-31469	chr9,67724678,67724679,-	55.2101	0	L1MB5	ENSMUSG00000071655	ENSMUST00000166407	Ubxn1	-0.0991937	no	941.166	820.156	1040.71	962.631	20 nt	rep4	rep3	chr19,8874198,8874199,+	0.215555	-5.29487
UGGGAGAAGAAGGUACUGGACCUAU	9-qC-31469	chr9,67724678,67724679,-	55.2101	0	L1MB5	ENSMUSG00000071655	ENSMUST00000166407	Ubxn1	-0.0991937	no	941.166	820.156	1040.71	962.631	20 nt	rep4	rep4	chr19,8874198,8874199,+	0.215555	-inf
UGUAGAUUAAGGAAGAGAAGUCUUG	9-qC-31469	chr9,67724825,67724826,-	68.2208	0	L1MB5	ENSMUSG00000069855	ENSMUST00000134423	Slc47a2	0.000860407	no	754.366	797.632	642.962	822.503	20 nt	rep2	rep3	chr11,61303964,61303965,-	0.196585	-6.16196
UGUAGAUUAAGGAAGAGAAGUCUUG	9-qC-31469	chr9,67724825,67724826,-	68.2208	0	L1MB5	ENSMUSG00000069855	ENSMUST00000134423	Slc47a2	0.000860407	no	754.366	797.632	642.962	822.503	20 nt	rep2	rep4	chr11,61303964,61303965,-	0.196585	-4.4207
UGAGCUUUCAUUCAUCUGUUGCCAA	9-qC-31469	chr9,67725339,67725340,-	92.0773	0	.	ENSMUSG00000042213	ENSMUST00000222819	Zfand4	0.198605	no	357.753	381.199	323.232	368.828	20 nt	rep1	rep3	chr6,116305688,116305689,+	0.13377	-5.60656
UGAUAACUUCUAGACACUGGGAGAA	9-qC-31469	chr9,67726160,67726161,-	177.396	0	.	ENSMUSG00000067851	ENSMUST00000088615	Arfgef1	0.3775	no	167.007	177.986	149.973	173.062	20 nt	rep3	rep1	chr1,10153669,10153670,-	0.122933	-5.70796
UGAUAACUUCUAGACACUGGGAGAA	9-qC-31469	chr9,67726160,67726161,-	177.396	0	.	ENSMUSG00000067851	ENSMUST00000088615	Arfgef1	0.3775	no	167.007	177.986	149.973	173.062	20 nt	rep3	rep2	chr1,10153669,10153670,-	0.122933	-3.89253
UGAUAACUUCUAGACACUGGGAGAA	9-qC-31469	chr9,67726160,67726161,-	177.396	0	.	ENSMUSG00000067851	ENSMUST00000088615	Arfgef1	0.3775	no	167.007	177.986	149.973	173.062	20 nt	rep3	rep3	chr1,10153669,10153670,-	0.122933	-inf
UGAUAACUUCUAGACACUGGGAGAA	9-qC-31469	chr9,67726160,67726161,-	177.396	0	.	ENSMUSG00000067851	ENSMUST00000088615	Arfgef1	0.3775	no	167.007	177.986	149.973	173.062	20 nt	rep3	rep4	chr1,10153669,10153670,-	0.122933	-inf
UGUUCCUCCUUUUUGGCCUGACACU	9-qC-31469	chr9,67726553,67726554,-	24.8085	0	.	ENSMUSG00000052056	ENSMUST00000063710	Zfp217	-0.00744113	no	367.007	374.61	351.621	374.789	20 nt	rep3	rep3	chr2,170119469,170119470,-	0.101859	-3.21339
UCUUGUUGUUGUUGUUCCUGGUUGA	9-qC-31469	chr9,67727941,67727942,-	112.174	0	.	ENSMUSG00000038393	ENSMUST00000049093	Txnip	0.0290637	no	2156.08	1898.35	2399.96	2169.94	g3-g16	rep2	rep1	chr3,96560511,96560512,+	0.107805	-3.19659
UCUUGUUGUUGUUGUUCCUGGUUGA	9-qC-31469	chr9,67727941,67727942,-	112.174	0	.	ENSMUSG00000000605	ENSMUST00000000619	Clcn4	0.101552	no	664.868	703.571	686.592	604.441	g3-g16	rep2	rep2	chr7,7299338,7299339,-	0.161707	-6.28804
UCUUGUUGUUGUUGUUCCUGGUUGA	9-qC-31469	chr9,67727941,67727942,-	112.174	0	.	ENSMUSG00000000605	ENSMUST00000000619	Clcn4	0.101552	no	664.868	703.571	686.592	604.441	g3-g16	rep2	rep3	chr7,7299338,7299339,-	0.161707	-3.07284
UCUUGUUGUUGUUGUUCCUGGUUGA	9-qC-31469	chr9,67727941,67727942,-	112.174	0	.	ENSMUSG00000000605	ENSMUST00000000619	Clcn4	0.101552	no	664.868	703.571	686.592	604.441	g3-g16	rep2	rep4	chr7,7299338,7299339,-	0.161707	-3.13893
UCUUGUUGUUGUUGUUCCUGGUUGA	9-qC-31469	chr9,67727941,67727942,-	112.174	0	.	ENSMUSG00000000605	ENSMUST00000000619	Clcn4	0.101552	no	664.868	703.571	686.592	604.441	g3-g16	rep2	rep4	chr7,7299320,7299321,-	0.228293	-3.05147
UCUUGUUGUUGUUGUUCCUGGUUGA	9-qC-31469	chr9,67727941,67727942,-	112.174	0	.	ENSMUSG00000000605	ENSMUST00000000619	Clcn4	0.101552	no	664.868	703.571	686.592	604.441	g3-g16	rep3	rep1	chr7,7299335,7299336,-	0.105371	-3.16364
UCUUGUUGUUGUUGUUCCUGGUUGA	9-qC-31469	chr9,67727941,67727942,-	112.174	0	.	ENSMUSG00000022051	ENSMUST00000022634	Bnip3l	0.302201	no	125.644	127.337	119.067	130.527	g3-g16	rep3	rep1	chr14,67008741,67008742,-	0.122933	-3.123
UCUUGUUGUUGUUGUUCCUGGUUGA	9-qC-31469	chr9,67727941,67727942,-	112.174	0	.	ENSMUSG00000038393	ENSMUST00000049093	Txnip	0.0290637	no	2156.08	1898.35	2399.96	2169.94	g3-g16	rep3	rep1	chr3,96560511,96560512,+	0.105371	-3.16364
UCUUGUUGUUGUUGUUCCUGGUUGA	9-qC-31469	chr9,67727941,67727942,-	112.174	0	.	ENSMUSG00000000605	ENSMUST00000000619	Clcn4	0.101552	no	664.868	703.571	686.592	604.441	g3-g16	rep3	rep2	chr7,7299338,7299339,-	0.122933	-5.89253
UCUUGUUGUUGUUGUUCCUGGUUGA	9-qC-31469	chr9,67727941,67727942,-	112.174	0	.	ENSMUSG00000000605	ENSMUST00000000619	Clcn4	0.101552	no	664.868	703.571	686.592	604.441	g3-g16	rep3	rep3	chr7,7299329,7299330,-	0.154544	-4.22987
UCUUGUUGUUGUUGUUCCUGGUUGA	9-qC-31469	chr9,67727941,67727942,-	112.174	0	.	ENSMUSG00000016619	ENSMUST00000165443	Nup50	-0.0733187	no	789.365	859.107	759.711	749.277	g3-g16	rep3	rep3	chr15,84942437,84942438,+	0.101859	-inf
UCUUGUUGUUGUUGUUCCUGGUUGA	9-qC-31469	chr9,67727941,67727942,-	112.174	0	.	ENSMUSG00000000605	ENSMUST00000000619	Clcn4	0.101552	no	664.868	703.571	686.592	604.441	g3-g16	rep3	rep4	chr7,7299329,7299330,-	0.154544	-5.07357
UCUUGUUGUUGUUGUUCCUGGUUGA	9-qC-31469	chr9,67727941,67727942,-	112.174	0	.	ENSMUSG00000000605	ENSMUST00000000619	Clcn4	0.101552	no	664.868	703.571	686.592	604.441	g3-g16	rep3	rep4	chr7,7299335,7299336,-	0.105371	-inf
UACCUUGGAUGUCACUUCAGAUGCU	9-qC-31469	chr9,67728163,67728164,-	135.656	0	.	ENSMUSG00000026255	ENSMUST00000027472	Efhd1	-0.116046	no	1062.51	1043.04	1041.7	1102.79	g2-g15	rep1	rep1	chr1,87310525,87310526,+	2.60405	-3.54292
UACCUUGGAUGUCACUUCAGAUGCU	9-qC-31469	chr9,67728163,67728164,-	135.656	0	.	ENSMUSG00000026255	ENSMUST00000027472	Efhd1	-0.116046	no	1062.51	1043.04	1041.7	1102.79	g2-g15	rep1	rep2	chr1,87310525,87310526,+	2.60405	-3.47716
UACCUUGGAUGUCACUUCAGAUGCU	9-qC-31469	chr9,67728163,67728164,-	135.656	0	.	ENSMUSG00000026255	ENSMUST00000027472	Efhd1	-0.116046	no	1062.51	1043.04	1041.7	1102.79	g2-g15	rep1	rep4	chr1,87310525,87310526,+	2.60405	-3.0502
UACCUUGGAUGUCACUUCAGAUGCU	9-qC-31469	chr9,67728163,67728164,-	135.656	0	.	ENSMUSG00000026255	ENSMUST00000027472	Efhd1	-0.116046	no	1062.51	1043.04	1041.7	1102.79	g2-g15	rep2	rep1	chr1,87310525,87310526,+	3.38951	-3.92324
UACCUUGGAUGUCACUUCAGAUGCU	9-qC-31469	chr9,67728163,67728164,-	135.656	0	.	ENSMUSG00000026255	ENSMUST00000027472	Efhd1	-0.116046	no	1062.51	1043.04	1041.7	1102.79	g2-g15	rep2	rep2	chr1,87310525,87310526,+	3.38951	-3.85748
UACCUUGGAUGUCACUUCAGAUGCU	9-qC-31469	chr9,67728163,67728164,-	135.656	0	.	ENSMUSG00000026255	ENSMUST00000027472	Efhd1	-0.116046	no	1062.51	1043.04	1041.7	1102.79	g2-g15	rep2	rep4	chr1,87310525,87310526,+	3.38951	-3.43052
AAUGAAUGAAUGAAUGGGGGUGUCU	9-qC-31469	chr9,67728543,67728544,-	280.008	0	.	ENSMUSG00000084880	ENSMUST00000155812	Tomm6os	0.741588	yes	1407.11	1149.36	1781.02	1290.94	g2-g15	rep1	rep1	chr17,47689517,47689518,+	0.255649	-inf
AAUGAAUGAAUGAAUGGGGGUGUCU	9-qC-31469	chr9,67728543,67728544,-	280.008	0	.	ENSMUSG00000084880	ENSMUST00000155812	Tomm6os	0.741588	yes	1407.11	1149.36	1781.02	1290.94	g2-g15	rep1	rep1	chr17,47689521,47689522,+	0.326993	-inf
AAUGAAUGAAUGAAUGGGGGUGUCU	9-qC-31469	chr9,67728543,67728544,-	280.008	0	.	ENSMUSG00000084880	ENSMUST00000155812	Tomm6os	0.741588	yes	1407.11	1149.36	1781.02	1290.94	g2-g15	rep1	rep2	chr17,47689517,47689518,+	0.255649	-5.94882
AAUGAAUGAAUGAAUGGGGGUGUCU	9-qC-31469	chr9,67728543,67728544,-	280.008	0	.	ENSMUSG00000084880	ENSMUST00000155812	Tomm6os	0.741588	yes	1407.11	1149.36	1781.02	1290.94	g2-g15	rep1	rep2	chr17,47689521,47689522,+	0.326993	-5.30392
AAUGAAUGAAUGAAUGGGGGUGUCU	9-qC-31469	chr9,67728543,67728544,-	280.008	0	.	ENSMUSG00000084880	ENSMUST00000155812	Tomm6os	0.741588	yes	1407.11	1149.36	1781.02	1290.94	g2-g15	rep1	rep3	chr17,47689517,47689518,+	0.255649	-3.54098
AAUGAAUGAAUGAAUGGGGGUGUCU	9-qC-31469	chr9,67728543,67728544,-	280.008	0	.	ENSMUSG00000084880	ENSMUST00000155812	Tomm6os	0.741588	yes	1407.11	1149.36	1781.02	1290.94	g2-g15	rep1	rep3	chr17,47689521,47689522,+	0.326993	-inf
AAUGAAUGAAUGAAUGGGGGUGUCU	9-qC-31469	chr9,67728543,67728544,-	280.008	0	.	ENSMUSG00000084880	ENSMUST00000155812	Tomm6os	0.741588	yes	1407.11	1149.36	1781.02	1290.94	g2-g15	rep1	rep4	chr17,47689517,47689518,+	0.255649	-3.79972
AAUGAAUGAAUGAAUGGGGGUGUCU	9-qC-31469	chr9,67728543,67728544,-	280.008	0	.	ENSMUSG00000084880	ENSMUST00000155812	Tomm6os	0.741588	yes	1407.11	1149.36	1781.02	1290.94	g2-g15	rep1	rep4	chr17,47689521,47689522,+	0.326993	-3.34745
AAUGAAUGAAUGAAUGGGGGUGUCU	9-qC-31469	chr9,67728543,67728544,-	280.008	0	.	ENSMUSG00000084880	ENSMUST00000155812	Tomm6os	0.741588	yes	1407.11	1149.36	1781.02	1290.94	g2-g15	rep2	rep1	chr17,47689521,47689522,+	0.374146	-inf
AAUGAAUGAAUGAAUGGGGGUGUCU	9-qC-31469	chr9,67728543,67728544,-	280.008	0	.	ENSMUSG00000084880	ENSMUST00000155812	Tomm6os	0.741588	yes	1407.11	1149.36	1781.02	1290.94	g2-g15	rep2	rep2	chr17,47689521,47689522,+	0.374146	-5.49826
AAUGAAUGAAUGAAUGGGGGUGUCU	9-qC-31469	chr9,67728543,67728544,-	280.008	0	.	ENSMUSG00000084880	ENSMUST00000155812	Tomm6os	0.741588	yes	1407.11	1149.36	1781.02	1290.94	g2-g15	rep2	rep3	chr17,47689521,47689522,+	0.374146	-inf
AAUGAAUGAAUGAAUGGGGGUGUCU	9-qC-31469	chr9,67728543,67728544,-	280.008	0	.	ENSMUSG00000084880	ENSMUST00000155812	Tomm6os	0.741588	yes	1407.11	1149.36	1781.02	1290.94	g2-g15	rep2	rep4	chr17,47689521,47689522,+	0.374146	-3.54179
AAUGAAUGAAUGAAUGGGGGUGUCU	9-qC-31469	chr9,67728543,67728544,-	280.008	0	.	ENSMUSG00000084880	ENSMUST00000155812	Tomm6os	0.741588	yes	1407.11	1149.36	1781.02	1290.94	g2-g15	rep3	rep1	chr17,47689517,47689518,+	0.136982	-inf
AAUGAAUGAAUGAAUGGGGGUGUCU	9-qC-31469	chr9,67728543,67728544,-	280.008	0	.	ENSMUSG00000084880	ENSMUST00000155812	Tomm6os	0.741588	yes	1407.11	1149.36	1781.02	1290.94	g2-g15	rep3	rep2	chr17,47689517,47689518,+	0.136982	-5.04864
AAUGAAUGAAUGAAUGGGGGUGUCU	9-qC-31469	chr9,67728543,67728544,-	280.008	0	.	ENSMUSG00000084880	ENSMUST00000155812	Tomm6os	0.741588	yes	1407.11	1149.36	1781.02	1290.94	g2-g15	rep4	rep1	chr17,47689521,47689522,+	0.147485	-inf
AAUGAAUGAAUGAAUGGGGGUGUCU	9-qC-31469	chr9,67728543,67728544,-	280.008	0	.	ENSMUSG00000084880	ENSMUST00000155812	Tomm6os	0.741588	yes	1407.11	1149.36	1781.02	1290.94	g2-g15	rep4	rep2	chr17,47689521,47689522,+	0.147485	-4.15522
AAUGAAUGAAUGAAUGGGGGUGUCU	9-qC-31469	chr9,67728543,67728544,-	280.008	0	.	ENSMUSG00000084880	ENSMUST00000155812	Tomm6os	0.741588	yes	1407.11	1149.36	1781.02	1290.94	g2-g15	rep4	rep3	chr17,47689521,47689522,+	0.147485	-inf
AAUGAAUGAAUGAAUGAAUGGGGGU	9-qC-31469	chr9,67728547,67728548,-	255.806	0	.	ENSMUSG00000084880	ENSMUST00000155812	Tomm6os	0.741588	yes	1407.11	1149.36	1781.02	1290.94	g2-g15	rep1	rep1	chr17,47689517,47689518,+	0.255649	-inf
AAUGAAUGAAUGAAUGAAUGGGGGU	9-qC-31469	chr9,67728547,67728548,-	255.806	0	.	ENSMUSG00000084880	ENSMUST00000155812	Tomm6os	0.741588	yes	1407.11	1149.36	1781.02	1290.94	g2-g15	rep1	rep1	chr17,47689521,47689522,+	0.326993	-inf
AAUGAAUGAAUGAAUGAAUGGGGGU	9-qC-31469	chr9,67728547,67728548,-	255.806	0	.	ENSMUSG00000084880	ENSMUST00000155812	Tomm6os	0.741588	yes	1407.11	1149.36	1781.02	1290.94	g2-g15	rep1	rep2	chr17,47689517,47689518,+	0.255649	-5.94882
AAUGAAUGAAUGAAUGAAUGGGGGU	9-qC-31469	chr9,67728547,67728548,-	255.806	0	.	ENSMUSG00000084880	ENSMUST00000155812	Tomm6os	0.741588	yes	1407.11	1149.36	1781.02	1290.94	g2-g15	rep1	rep2	chr17,47689521,47689522,+	0.326993	-5.30392
AAUGAAUGAAUGAAUGAAUGGGGGU	9-qC-31469	chr9,67728547,67728548,-	255.806	0	.	ENSMUSG00000084880	ENSMUST00000155812	Tomm6os	0.741588	yes	1407.11	1149.36	1781.02	1290.94	g2-g15	rep1	rep3	chr17,47689517,47689518,+	0.255649	-3.54098
AAUGAAUGAAUGAAUGAAUGGGGGU	9-qC-31469	chr9,67728547,67728548,-	255.806	0	.	ENSMUSG00000084880	ENSMUST00000155812	Tomm6os	0.741588	yes	1407.11	1149.36	1781.02	1290.94	g2-g15	rep1	rep3	chr17,47689521,47689522,+	0.326993	-inf
AAUGAAUGAAUGAAUGAAUGGGGGU	9-qC-31469	chr9,67728547,67728548,-	255.806	0	.	ENSMUSG00000084880	ENSMUST00000155812	Tomm6os	0.741588	yes	1407.11	1149.36	1781.02	1290.94	g2-g15	rep1	rep4	chr17,47689517,47689518,+	0.255649	-3.79972
AAUGAAUGAAUGAAUGAAUGGGGGU	9-qC-31469	chr9,67728547,67728548,-	255.806	0	.	ENSMUSG00000084880	ENSMUST00000155812	Tomm6os	0.741588	yes	1407.11	1149.36	1781.02	1290.94	g2-g15	rep1	rep4	chr17,47689521,47689522,+	0.326993	-3.34745
AAUGAAUGAAUGAAUGAAUGGGGGU	9-qC-31469	chr9,67728547,67728548,-	255.806	0	.	ENSMUSG00000084880	ENSMUST00000155812	Tomm6os	0.741588	yes	1407.11	1149.36	1781.02	1290.94	g2-g15	rep2	rep1	chr17,47689521,47689522,+	0.374146	-inf
AAUGAAUGAAUGAAUGAAUGGGGGU	9-qC-31469	chr9,67728547,67728548,-	255.806	0	.	ENSMUSG00000084880	ENSMUST00000155812	Tomm6os	0.741588	yes	1407.11	1149.36	1781.02	1290.94	g2-g15	rep2	rep2	chr17,47689521,47689522,+	0.374146	-5.49826
AAUGAAUGAAUGAAUGAAUGGGGGU	9-qC-31469	chr9,67728547,67728548,-	255.806	0	.	ENSMUSG00000084880	ENSMUST00000155812	Tomm6os	0.741588	yes	1407.11	1149.36	1781.02	1290.94	g2-g15	rep2	rep3	chr17,47689521,47689522,+	0.374146	-inf
AAUGAAUGAAUGAAUGAAUGGGGGU	9-qC-31469	chr9,67728547,67728548,-	255.806	0	.	ENSMUSG00000084880	ENSMUST00000155812	Tomm6os	0.741588	yes	1407.11	1149.36	1781.02	1290.94	g2-g15	rep2	rep4	chr17,47689521,47689522,+	0.374146	-3.54179
AAUGAAUGAAUGAAUGAAUGGGGGU	9-qC-31469	chr9,67728547,67728548,-	255.806	0	.	ENSMUSG00000084880	ENSMUST00000155812	Tomm6os	0.741588	yes	1407.11	1149.36	1781.02	1290.94	g2-g15	rep3	rep1	chr17,47689517,47689518,+	0.136982	-inf
AAUGAAUGAAUGAAUGAAUGGGGGU	9-qC-31469	chr9,67728547,67728548,-	255.806	0	.	ENSMUSG00000084880	ENSMUST00000155812	Tomm6os	0.741588	yes	1407.11	1149.36	1781.02	1290.94	g2-g15	rep3	rep2	chr17,47689517,47689518,+	0.136982	-5.04864
AAUGAAUGAAUGAAUGAAUGGGGGU	9-qC-31469	chr9,67728547,67728548,-	255.806	0	.	ENSMUSG00000084880	ENSMUST00000155812	Tomm6os	0.741588	yes	1407.11	1149.36	1781.02	1290.94	g2-g15	rep4	rep1	chr17,47689521,47689522,+	0.147485	-inf
AAUGAAUGAAUGAAUGAAUGGGGGU	9-qC-31469	chr9,67728547,67728548,-	255.806	0	.	ENSMUSG00000084880	ENSMUST00000155812	Tomm6os	0.741588	yes	1407.11	1149.36	1781.02	1290.94	g2-g15	rep4	rep2	chr17,47689521,47689522,+	0.147485	-4.15522
AAUGAAUGAAUGAAUGAAUGGGGGU	9-qC-31469	chr9,67728547,67728548,-	255.806	0	.	ENSMUSG00000084880	ENSMUST00000155812	Tomm6os	0.741588	yes	1407.11	1149.36	1781.02	1290.94	g2-g15	rep4	rep3	chr17,47689521,47689522,+	0.147485	-inf
AAUGAAUGAAUGAAUGAAUGAAUGG	9-qC-31469	chr9,67728551,67728552,-	104.758	0	.	ENSMUSG00000084880	ENSMUST00000155812	Tomm6os	0.741588	yes	1407.11	1149.36	1781.02	1290.94	g2-g15	rep1	rep1	chr17,47689517,47689518,+	0.255649	-inf
AAUGAAUGAAUGAAUGAAUGAAUGG	9-qC-31469	chr9,67728551,67728552,-	104.758	0	.	ENSMUSG00000084880	ENSMUST00000155812	Tomm6os	0.741588	yes	1407.11	1149.36	1781.02	1290.94	g2-g15	rep1	rep1	chr17,47689521,47689522,+	0.326993	-inf
AAUGAAUGAAUGAAUGAAUGAAUGG	9-qC-31469	chr9,67728551,67728552,-	104.758	0	.	ENSMUSG00000084880	ENSMUST00000155812	Tomm6os	0.741588	yes	1407.11	1149.36	1781.02	1290.94	g2-g15	rep1	rep2	chr17,47689517,47689518,+	0.255649	-5.94882
AAUGAAUGAAUGAAUGAAUGAAUGG	9-qC-31469	chr9,67728551,67728552,-	104.758	0	.	ENSMUSG00000084880	ENSMUST00000155812	Tomm6os	0.741588	yes	1407.11	1149.36	1781.02	1290.94	g2-g15	rep1	rep2	chr17,47689521,47689522,+	0.326993	-5.30392
AAUGAAUGAAUGAAUGAAUGAAUGG	9-qC-31469	chr9,67728551,67728552,-	104.758	0	.	ENSMUSG00000084880	ENSMUST00000155812	Tomm6os	0.741588	yes	1407.11	1149.36	1781.02	1290.94	g2-g15	rep1	rep3	chr17,47689517,47689518,+	0.255649	-3.54098
AAUGAAUGAAUGAAUGAAUGAAUGG	9-qC-31469	chr9,67728551,67728552,-	104.758	0	.	ENSMUSG00000084880	ENSMUST00000155812	Tomm6os	0.741588	yes	1407.11	1149.36	1781.02	1290.94	g2-g15	rep1	rep3	chr17,47689521,47689522,+	0.326993	-inf
AAUGAAUGAAUGAAUGAAUGAAUGG	9-qC-31469	chr9,67728551,67728552,-	104.758	0	.	ENSMUSG00000084880	ENSMUST00000155812	Tomm6os	0.741588	yes	1407.11	1149.36	1781.02	1290.94	g2-g15	rep1	rep4	chr17,47689517,47689518,+	0.255649	-3.79972
AAUGAAUGAAUGAAUGAAUGAAUGG	9-qC-31469	chr9,67728551,67728552,-	104.758	0	.	ENSMUSG00000084880	ENSMUST00000155812	Tomm6os	0.741588	yes	1407.11	1149.36	1781.02	1290.94	g2-g15	rep1	rep4	chr17,47689521,47689522,+	0.326993	-3.34745
AAUGAAUGAAUGAAUGAAUGAAUGG	9-qC-31469	chr9,67728551,67728552,-	104.758	0	.	ENSMUSG00000084880	ENSMUST00000155812	Tomm6os	0.741588	yes	1407.11	1149.36	1781.02	1290.94	g2-g15	rep2	rep1	chr17,47689521,47689522,+	0.374146	-inf
AAUGAAUGAAUGAAUGAAUGAAUGG	9-qC-31469	chr9,67728551,67728552,-	104.758	0	.	ENSMUSG00000084880	ENSMUST00000155812	Tomm6os	0.741588	yes	1407.11	1149.36	1781.02	1290.94	g2-g15	rep2	rep2	chr17,47689521,47689522,+	0.374146	-5.49826
AAUGAAUGAAUGAAUGAAUGAAUGG	9-qC-31469	chr9,67728551,67728552,-	104.758	0	.	ENSMUSG00000084880	ENSMUST00000155812	Tomm6os	0.741588	yes	1407.11	1149.36	1781.02	1290.94	g2-g15	rep2	rep3	chr17,47689521,47689522,+	0.374146	-inf
AAUGAAUGAAUGAAUGAAUGAAUGG	9-qC-31469	chr9,67728551,67728552,-	104.758	0	.	ENSMUSG00000084880	ENSMUST00000155812	Tomm6os	0.741588	yes	1407.11	1149.36	1781.02	1290.94	g2-g15	rep2	rep4	chr17,47689521,47689522,+	0.374146	-3.54179
AAUGAAUGAAUGAAUGAAUGAAUGG	9-qC-31469	chr9,67728551,67728552,-	104.758	0	.	ENSMUSG00000084880	ENSMUST00000155812	Tomm6os	0.741588	yes	1407.11	1149.36	1781.02	1290.94	g2-g15	rep3	rep1	chr17,47689517,47689518,+	0.136982	-inf
AAUGAAUGAAUGAAUGAAUGAAUGG	9-qC-31469	chr9,67728551,67728552,-	104.758	0	.	ENSMUSG00000084880	ENSMUST00000155812	Tomm6os	0.741588	yes	1407.11	1149.36	1781.02	1290.94	g2-g15	rep3	rep2	chr17,47689517,47689518,+	0.136982	-5.04864
AAUGAAUGAAUGAAUGAAUGAAUGG	9-qC-31469	chr9,67728551,67728552,-	104.758	0	.	ENSMUSG00000084880	ENSMUST00000155812	Tomm6os	0.741588	yes	1407.11	1149.36	1781.02	1290.94	g2-g15	rep4	rep1	chr17,47689521,47689522,+	0.147485	-inf
AAUGAAUGAAUGAAUGAAUGAAUGG	9-qC-31469	chr9,67728551,67728552,-	104.758	0	.	ENSMUSG00000084880	ENSMUST00000155812	Tomm6os	0.741588	yes	1407.11	1149.36	1781.02	1290.94	g2-g15	rep4	rep2	chr17,47689521,47689522,+	0.147485	-4.15522
AAUGAAUGAAUGAAUGAAUGAAUGG	9-qC-31469	chr9,67728551,67728552,-	104.758	0	.	ENSMUSG00000084880	ENSMUST00000155812	Tomm6os	0.741588	yes	1407.11	1149.36	1781.02	1290.94	g2-g15	rep4	rep3	chr17,47689521,47689522,+	0.147485	-inf
UGGCUUCUCUGGGUUAUAGUGCACC	9-qC-31469	chr9,67729500,67729501,-	46.5846	0	.	ENSMUSG00000046962	ENSMUST00000113734	Zbtb21	0.0746302	no	704.784	766.722	698.319	649.31	20 nt	rep2	rep1	chr16,97951359,97951360,-	0.123659	-3.71646
UGGCUUCUCUGGGUUAUAGUGCACC	9-qC-31469	chr9,67729500,67729501,-	46.5846	0	.	ENSMUSG00000046962	ENSMUST00000113734	Zbtb21	0.0746302	no	704.784	766.722	698.319	649.31	20 nt	rep2	rep3	chr16,97951359,97951360,-	0.123659	-5.49318
UACUCUGGCUUCUCUGGGUUAUAGU	9-qC-31469	chr9,67729505,67729506,-	368.994	0	.	ENSMUSG00000038914	ENSMUST00000087517	Dido1	-0.0664525	no	730.138	781.422	670.362	738.631	g3-g16	rep4	rep3	chr2,180683852,180683853,-	0.117232	-3.83121
UGUGAUGUCAUAUACUUUCAAAGGU	9-qC-31469	chr9,67729669,67729670,-	1030.23	0	.	ENSMUSG00000051344	ENSMUST00000097713	Plekhm3	0.236447	no	53.0896	55.1023	46.0327	58.1337	20 nt	rep1	rep1	chr1,64938288,64938289,-	0.142688	-inf
UGUGAUGUCAUAUACUUUCAAAGGU	9-qC-31469	chr9,67729669,67729670,-	1030.23	0	.	ENSMUSG00000051344	ENSMUST00000097713	Plekhm3	0.236447	no	53.0896	55.1023	46.0327	58.1337	20 nt	rep1	rep2	chr1,64938288,64938289,-	0.142688	-4.52256
UGUGAUGUCAUAUACUUUCAAAGGU	9-qC-31469	chr9,67729669,67729670,-	1030.23	0	.	ENSMUSG00000051344	ENSMUST00000097713	Plekhm3	0.236447	no	53.0896	55.1023	46.0327	58.1337	20 nt	rep1	rep3	chr1,64938288,64938289,-	0.142688	-inf
UGUGAUGUCAUAUACUUUCAAAGGU	9-qC-31469	chr9,67729669,67729670,-	1030.23	0	.	ENSMUSG00000051344	ENSMUST00000097713	Plekhm3	0.236447	no	53.0896	55.1023	46.0327	58.1337	20 nt	rep1	rep4	chr1,64938288,64938289,-	0.142688	-5.95841
UGUGAUGUCAUAUACUUUCAAAGGU	9-qC-31469	chr9,67729669,67729670,-	1030.23	0	.	ENSMUSG00000051344	ENSMUST00000097713	Plekhm3	0.236447	no	53.0896	55.1023	46.0327	58.1337	20 nt	rep2	rep1	chr1,64938288,64938289,-	0.310732	-inf
UGUGAUGUCAUAUACUUUCAAAGGU	9-qC-31469	chr9,67729669,67729670,-	1030.23	0	.	ENSMUSG00000051344	ENSMUST00000097713	Plekhm3	0.236447	no	53.0896	55.1023	46.0327	58.1337	20 nt	rep2	rep2	chr1,64938288,64938289,-	0.310732	-5.64536
UGUGAUGUCAUAUACUUUCAAAGGU	9-qC-31469	chr9,67729669,67729670,-	1030.23	0	.	ENSMUSG00000051344	ENSMUST00000097713	Plekhm3	0.236447	no	53.0896	55.1023	46.0327	58.1337	20 nt	rep2	rep3	chr1,64938288,64938289,-	0.310732	-inf
UGUGAUGUCAUAUACUUUCAAAGGU	9-qC-31469	chr9,67729669,67729670,-	1030.23	0	.	ENSMUSG00000051344	ENSMUST00000097713	Plekhm3	0.236447	no	53.0896	55.1023	46.0327	58.1337	20 nt	rep2	rep4	chr1,64938288,64938289,-	0.310732	-7.08122
UGUGAUGUCAUAUACUUUCAAAGGU	9-qC-31469	chr9,67729669,67729670,-	1030.23	0	.	ENSMUSG00000051344	ENSMUST00000097713	Plekhm3	0.236447	no	53.0896	55.1023	46.0327	58.1337	20 nt	rep3	rep1	chr1,64938288,64938289,-	0.154544	-inf
UGUGAUGUCAUAUACUUUCAAAGGU	9-qC-31469	chr9,67729669,67729670,-	1030.23	0	.	ENSMUSG00000051344	ENSMUST00000097713	Plekhm3	0.236447	no	53.0896	55.1023	46.0327	58.1337	20 nt	rep3	rep2	chr1,64938288,64938289,-	0.154544	-4.63771
UGUGAUGUCAUAUACUUUCAAAGGU	9-qC-31469	chr9,67729669,67729670,-	1030.23	0	.	ENSMUSG00000051344	ENSMUST00000097713	Plekhm3	0.236447	no	53.0896	55.1023	46.0327	58.1337	20 nt	rep3	rep3	chr1,64938288,64938289,-	0.154544	-inf
UGUGAUGUCAUAUACUUUCAAAGGU	9-qC-31469	chr9,67729669,67729670,-	1030.23	0	.	ENSMUSG00000051344	ENSMUST00000097713	Plekhm3	0.236447	no	53.0896	55.1023	46.0327	58.1337	20 nt	rep3	rep4	chr1,64938288,64938289,-	0.154544	-6.07357
UGUGAUGUCAUAUACUUUCAAAGGU	9-qC-31469	chr9,67729669,67729670,-	1030.23	0	.	ENSMUSG00000051344	ENSMUST00000097713	Plekhm3	0.236447	no	53.0896	55.1023	46.0327	58.1337	20 nt	rep4	rep1	chr1,64938288,64938289,-	0.132358	-inf
UGUGAUGUCAUAUACUUUCAAAGGU	9-qC-31469	chr9,67729669,67729670,-	1030.23	0	.	ENSMUSG00000051344	ENSMUST00000097713	Plekhm3	0.236447	no	53.0896	55.1023	46.0327	58.1337	20 nt	rep4	rep2	chr1,64938288,64938289,-	0.132358	-4.41414
UGUGAUGUCAUAUACUUUCAAAGGU	9-qC-31469	chr9,67729669,67729670,-	1030.23	0	.	ENSMUSG00000051344	ENSMUST00000097713	Plekhm3	0.236447	no	53.0896	55.1023	46.0327	58.1337	20 nt	rep4	rep3	chr1,64938288,64938289,-	0.132358	-inf
UGUGAUGUCAUAUACUUUCAAAGGU	9-qC-31469	chr9,67729669,67729670,-	1030.23	0	.	ENSMUSG00000051344	ENSMUST00000097713	Plekhm3	0.236447	no	53.0896	55.1023	46.0327	58.1337	20 nt	rep4	rep4	chr1,64938288,64938289,-	0.132358	-5.85
UGUUGAUGACAUCGUUUCUCAAUCC	9-qC-31469	chr9,67729723,67729724,-	1188.9	0	.	ENSMUSG00000035539	ENSMUST00000178561	Ccdc180	0.0495906	no	595.936	586.232	578.892	622.684	g2-g15	rep1	rep1	chr4,45923490,45923491,+	0.645068	-inf
UGUUGAUGACAUCGUUUCUCAAUCC	9-qC-31469	chr9,67729723,67729724,-	1188.9	0	.	ENSMUSG00000035539	ENSMUST00000178561	Ccdc180	0.0495906	no	595.936	586.232	578.892	622.684	g2-g15	rep1	rep2	chr4,45923490,45923491,+	0.645068	-inf
UGUUGAUGACAUCGUUUCUCAAUCC	9-qC-31469	chr9,67729723,67729724,-	1188.9	0	.	ENSMUSG00000035539	ENSMUST00000178561	Ccdc180	0.0495906	no	595.936	586.232	578.892	622.684	g2-g15	rep1	rep3	chr4,45923490,45923491,+	0.645068	-5.55433
UGUUGAUGACAUCGUUUCUCAAUCC	9-qC-31469	chr9,67729723,67729724,-	1188.9	0	.	ENSMUSG00000035539	ENSMUST00000178561	Ccdc180	0.0495906	no	595.936	586.232	578.892	622.684	g2-g15	rep1	rep4	chr4,45923490,45923491,+	0.645068	-6.55004
UGUUGAUGACAUCGUUUCUCAAUCC	9-qC-31469	chr9,67729723,67729724,-	1188.9	0	.	ENSMUSG00000035539	ENSMUST00000178561	Ccdc180	0.0495906	no	595.936	586.232	578.892	622.684	g2-g15	rep2	rep1	chr4,45923490,45923491,+	0.710244	-inf
UGUUGAUGACAUCGUUUCUCAAUCC	9-qC-31469	chr9,67729723,67729724,-	1188.9	0	.	ENSMUSG00000035539	ENSMUST00000178561	Ccdc180	0.0495906	no	595.936	586.232	578.892	622.684	g2-g15	rep2	rep2	chr4,45923490,45923491,+	0.710244	-inf
UGUUGAUGACAUCGUUUCUCAAUCC	9-qC-31469	chr9,67729723,67729724,-	1188.9	0	.	ENSMUSG00000035539	ENSMUST00000178561	Ccdc180	0.0495906	no	595.936	586.232	578.892	622.684	g2-g15	rep2	rep3	chr4,45923490,45923491,+	0.710244	-5.69319
UGUUGAUGACAUCGUUUCUCAAUCC	9-qC-31469	chr9,67729723,67729724,-	1188.9	0	.	ENSMUSG00000035539	ENSMUST00000178561	Ccdc180	0.0495906	no	595.936	586.232	578.892	622.684	g2-g15	rep2	rep4	chr4,45923490,45923491,+	0.710244	-6.6889
UGUUGAUGACAUCGUUUCUCAAUCC	9-qC-31469	chr9,67729723,67729724,-	1188.9	0	.	ENSMUSG00000035539	ENSMUST00000178561	Ccdc180	0.0495906	no	595.936	586.232	578.892	622.684	g2-g15	rep3	rep1	chr4,45923490,45923491,+	0.396897	-inf
UGUUGAUGACAUCGUUUCUCAAUCC	9-qC-31469	chr9,67729723,67729724,-	1188.9	0	.	ENSMUSG00000035539	ENSMUST00000178561	Ccdc180	0.0495906	no	595.936	586.232	578.892	622.684	g2-g15	rep3	rep2	chr4,45923490,45923491,+	0.396897	-inf
UGUUGAUGACAUCGUUUCUCAAUCC	9-qC-31469	chr9,67729723,67729724,-	1188.9	0	.	ENSMUSG00000035539	ENSMUST00000178561	Ccdc180	0.0495906	no	595.936	586.232	578.892	622.684	g2-g15	rep3	rep3	chr4,45923490,45923491,+	0.396897	-4.85364
UGUUGAUGACAUCGUUUCUCAAUCC	9-qC-31469	chr9,67729723,67729724,-	1188.9	0	.	ENSMUSG00000035539	ENSMUST00000178561	Ccdc180	0.0495906	no	595.936	586.232	578.892	622.684	g2-g15	rep3	rep4	chr4,45923490,45923491,+	0.396897	-5.84935
UGUUGAUGACAUCGUUUCUCAAUCC	9-qC-31469	chr9,67729723,67729724,-	1188.9	0	.	ENSMUSG00000035539	ENSMUST00000178561	Ccdc180	0.0495906	no	595.936	586.232	578.892	622.684	g2-g15	rep4	rep1	chr4,45923490,45923491,+	0.336568	-inf
UGUUGAUGACAUCGUUUCUCAAUCC	9-qC-31469	chr9,67729723,67729724,-	1188.9	0	.	ENSMUSG00000035539	ENSMUST00000178561	Ccdc180	0.0495906	no	595.936	586.232	578.892	622.684	g2-g15	rep4	rep2	chr4,45923490,45923491,+	0.336568	-inf
UGUUGAUGACAUCGUUUCUCAAUCC	9-qC-31469	chr9,67729723,67729724,-	1188.9	0	.	ENSMUSG00000035539	ENSMUST00000178561	Ccdc180	0.0495906	no	595.936	586.232	578.892	622.684	g2-g15	rep4	rep3	chr4,45923490,45923491,+	0.336568	-4.61578
UGUUGAUGACAUCGUUUCUCAAUCC	9-qC-31469	chr9,67729723,67729724,-	1188.9	0	.	ENSMUSG00000035539	ENSMUST00000178561	Ccdc180	0.0495906	no	595.936	586.232	578.892	622.684	g2-g15	rep4	rep4	chr4,45923490,45923491,+	0.336568	-5.61148
UGUAGAUACCAUCUCUGGAGCACAA	9-qC-10667	chr9,67734307,67734308,+	25.9543	0	.	ENSMUSG00000044791	ENSMUST00000153838	Setd2	0.374333	no	437.274	478.232	375.89	457.701	20 nt	rep1	rep1	chr9,110550144,110550145,+	0.17836	-inf
UGUAGAUACCAUCUCUGGAGCACAA	9-qC-10667	chr9,67734307,67734308,+	25.9543	0	.	ENSMUSG00000044791	ENSMUST00000153838	Setd2	0.374333	no	437.274	478.232	375.89	457.701	20 nt	rep1	rep2	chr9,110550144,110550145,+	0.17836	-5.42945
UGUAGAUACCAUCUCUGGAGCACAA	9-qC-10667	chr9,67734307,67734308,+	25.9543	0	.	ENSMUSG00000044791	ENSMUST00000153838	Setd2	0.374333	no	437.274	478.232	375.89	457.701	20 nt	rep1	rep3	chr9,110550144,110550145,+	0.17836	-6.0216
UGUAGAUACCAUCUCUGGAGCACAA	9-qC-10667	chr9,67734307,67734308,+	25.9543	0	.	ENSMUSG00000044791	ENSMUST00000153838	Setd2	0.374333	no	437.274	478.232	375.89	457.701	20 nt	rep1	rep4	chr9,110550144,110550145,+	0.17836	-inf
UGUAGAUACCAUCUCUGGAGCACAA	9-qC-10667	chr9,67734307,67734308,+	25.9543	0	.	ENSMUSG00000044791	ENSMUST00000153838	Setd2	0.374333	no	437.274	478.232	375.89	457.701	20 nt	rep2	rep1	chr9,110550144,110550145,+	0.152195	-inf
UGUAGAUACCAUCUCUGGAGCACAA	9-qC-10667	chr9,67734307,67734308,+	25.9543	0	.	ENSMUSG00000044791	ENSMUST00000153838	Setd2	0.374333	no	437.274	478.232	375.89	457.701	20 nt	rep2	rep2	chr9,110550144,110550145,+	0.152195	-5.20058
UGUAGAUACCAUCUCUGGAGCACAA	9-qC-10667	chr9,67734307,67734308,+	25.9543	0	.	ENSMUSG00000044791	ENSMUST00000153838	Setd2	0.374333	no	437.274	478.232	375.89	457.701	20 nt	rep2	rep3	chr9,110550144,110550145,+	0.152195	-5.79273
UGUAGAUACCAUCUCUGGAGCACAA	9-qC-10667	chr9,67734307,67734308,+	25.9543	0	.	ENSMUSG00000044791	ENSMUST00000153838	Setd2	0.374333	no	437.274	478.232	375.89	457.701	20 nt	rep2	rep4	chr9,110550144,110550145,+	0.152195	-inf
UGAGGUUCAAGGGAUUAAAGAAUAU	9-qC-10667	chr9,67734676,67734677,+	50.3397	0	.	ENSMUSG00000109572	ENSMUST00000207754	Cfap99	-0.185408	no	939.974	926.553	948.311	945.058	20 nt	rep1	rep1	chr5,34305367,34305368,+	0.175387	-5.22064
UGAGGUUCAAGGGAUUAAAGAAUAU	9-qC-10667	chr9,67734676,67734677,+	50.3397	0	.	ENSMUSG00000109572	ENSMUST00000207754	Cfap99	-0.185408	no	939.974	926.553	948.311	945.058	20 nt	rep1	rep2	chr5,34305367,34305368,+	0.175387	-6.4052
UGAGGUUCAAGGGAUUAAAGAAUAU	9-qC-10667	chr9,67734676,67734677,+	50.3397	0	.	ENSMUSG00000109572	ENSMUST00000207754	Cfap99	-0.185408	no	939.974	926.553	948.311	945.058	20 nt	rep2	rep1	chr5,34305367,34305368,+	0.110976	-4.56034
UGAGGUUCAAGGGAUUAAAGAAUAU	9-qC-10667	chr9,67734676,67734677,+	50.3397	0	.	ENSMUSG00000109572	ENSMUST00000207754	Cfap99	-0.185408	no	939.974	926.553	948.311	945.058	20 nt	rep2	rep2	chr5,34305367,34305368,+	0.110976	-5.74491
UGAGGUUCAAGGGAUUAAAGAAUAU	9-qC-10667	chr9,67734676,67734677,+	50.3397	0	.	ENSMUSG00000109572	ENSMUST00000207754	Cfap99	-0.185408	no	939.974	926.553	948.311	945.058	20 nt	rep4	rep1	chr5,34305367,34305368,+	0.105887	-4.49262
UGAGGUUCAAGGGAUUAAAGAAUAU	9-qC-10667	chr9,67734676,67734677,+	50.3397	0	.	ENSMUSG00000109572	ENSMUST00000207754	Cfap99	-0.185408	no	939.974	926.553	948.311	945.058	20 nt	rep4	rep2	chr5,34305367,34305368,+	0.105887	-5.67718
UGAGGUUCAAGGGAUUAAAGAAUAU	9-qC-10667	chr9,67734676,67734677,+	50.3397	0	.	ENSMUSG00000109572	ENSMUST00000207754	Cfap99	-0.185408	no	939.974	926.553	948.311	945.058	20 nt	rep4	rep3	chr5,34305367,34305368,+	0.105887	-inf
UGAGGUUCAAGGGAUUAAAGAAUAU	9-qC-10667	chr9,67734676,67734677,+	50.3397	0	.	ENSMUSG00000109572	ENSMUST00000207754	Cfap99	-0.185408	no	939.974	926.553	948.311	945.058	20 nt	rep4	rep4	chr5,34305367,34305368,+	0.105887	-3.94311
UAGGAGAAACUUCCCUUUGUUCUUC	9-qC-10667	chr9,67734726,67734727,+	47.5931	0	.	ENSMUSG00000034842	ENSMUST00000113083	Art3	0.155769	no	575.38	572.217	527.923	626	20 nt	rep4	rep2	chr5,92332854,92332855,+	0.18152	-3.45478
UAAAUUGGCCUGGUCCUAGCCAUAA	9-qC-10667	chr9,67736102,67736103,+	184.255	0	.	ENSMUSG00000023456	ENSMUST00000172132	Tpi1	-0.109834	no	1142.11	1042.23	1374.15	1009.94	20 nt	rep1	rep1	chr6,124811096,124811097,-	0.261595	-3.21247
UAAAUUGGCCUGGUCCUAGCCAUAA	9-qC-10667	chr9,67736102,67736103,+	184.255	0	.	ENSMUSG00000023456	ENSMUST00000172132	Tpi1	-0.109834	no	1142.11	1042.23	1374.15	1009.94	20 nt	rep2	rep1	chr6,124811096,124811097,-	0.269512	-3.25548
UAAAUUGGCCUGGUCCUAGCCAUAA	9-qC-10667	chr9,67736102,67736103,+	184.255	0	.	ENSMUSG00000023456	ENSMUST00000172132	Tpi1	-0.109834	no	1142.11	1042.23	1374.15	1009.94	20 nt	rep2	rep2	chr6,124811096,124811097,-	0.269512	-3.44004
UGAAACCAGAGAUGGAACCAAGAAA	9-qC-10667	chr9,67736348,67736349,+	1015.81	0	.	ENSMUSG00000040151	ENSMUST00000043325	Hs2st1	0.0923223	no	40.6761	44.5202	36.4074	41.1007	g4-g17	rep1	rep1	chr3,144433300,144433301,-	0.127825	-inf
UGAAACCAGAGAUGGAACCAAGAAA	9-qC-10667	chr9,67736348,67736349,+	1015.81	0	.	ENSMUSG00000040151	ENSMUST00000043325	Hs2st1	0.0923223	no	40.6761	44.5202	36.4074	41.1007	g4-g17	rep1	rep2	chr3,144433300,144433301,-	0.127825	-inf
UGAAACCAGAGAUGGAACCAAGAAA	9-qC-10667	chr9,67736348,67736349,+	1015.81	0	.	ENSMUSG00000040151	ENSMUST00000043325	Hs2st1	0.0923223	no	40.6761	44.5202	36.4074	41.1007	g4-g17	rep1	rep3	chr3,144433300,144433301,-	0.127825	-inf
UGAAACCAGAGAUGGAACCAAGAAA	9-qC-10667	chr9,67736348,67736349,+	1015.81	0	.	ENSMUSG00000040151	ENSMUST00000043325	Hs2st1	0.0923223	no	40.6761	44.5202	36.4074	41.1007	g4-g17	rep1	rep4	chr3,144433300,144433301,-	0.127825	-5.79972
UUGAGACUUUUCAUAUUUCUACUGU	9-qC-10667	chr9,67737506,67737507,+	36.8912	0	.	ENSMUSG00000075569	ENSMUST00000212711	Rsph10b	0.0206059	no	116.756	125.732	113.992	110.545	20 nt	rep3	rep3	chr5,143983913,143983914,+	0.101859	-3.21339
UUGAGACUUUUCAUAUUUCUACUGU	9-qC-10667	chr9,67737506,67737507,+	36.8912	0	.	ENSMUSG00000075569	ENSMUST00000212711	Rsph10b	0.0206059	no	116.756	125.732	113.992	110.545	20 nt	rep3	rep4	chr5,143983913,143983914,+	0.101859	-inf
UGCUGAUAGCAGGUUGGGUUUUGUG	9-qC-10667	chr9,67737927,67737928,+	76.7501	0	.	ENSMUSG00000038013	ENSMUST00000037480	Wipf2	-0.133148	no	448.023	464.429	415.822	463.818	20 nt	rep1	rep1	chr11,98903119,98903120,+	0.104043	-inf
UGCUGAUAGCAGGUUGGGUUUUGUG	9-qC-10667	chr9,67737927,67737928,+	76.7501	0	.	ENSMUSG00000038013	ENSMUST00000037480	Wipf2	-0.133148	no	448.023	464.429	415.822	463.818	20 nt	rep1	rep2	chr11,98903119,98903120,+	0.104043	-inf
UGCUGAUAGCAGGUUGGGUUUUGUG	9-qC-10667	chr9,67737927,67737928,+	76.7501	0	.	ENSMUSG00000038013	ENSMUST00000037480	Wipf2	-0.133148	no	448.023	464.429	415.822	463.818	20 nt	rep1	rep3	chr11,98903119,98903120,+	0.104043	-inf
UGCUGAUAGCAGGUUGGGUUUUGUG	9-qC-10667	chr9,67737927,67737928,+	76.7501	0	.	ENSMUSG00000038013	ENSMUST00000037480	Wipf2	-0.133148	no	448.023	464.429	415.822	463.818	20 nt	rep2	rep1	chr11,98903119,98903120,+	0.123659	-inf
UGCUGAUAGCAGGUUGGGUUUUGUG	9-qC-10667	chr9,67737927,67737928,+	76.7501	0	.	ENSMUSG00000038013	ENSMUST00000037480	Wipf2	-0.133148	no	448.023	464.429	415.822	463.818	20 nt	rep2	rep2	chr11,98903119,98903120,+	0.123659	-inf
UGCUGAUAGCAGGUUGGGUUUUGUG	9-qC-10667	chr9,67737927,67737928,+	76.7501	0	.	ENSMUSG00000038013	ENSMUST00000037480	Wipf2	-0.133148	no	448.023	464.429	415.822	463.818	20 nt	rep2	rep3	chr11,98903119,98903120,+	0.123659	-inf
UGCUGAUAGCAGGUUGGGUUUUGUG	9-qC-10667	chr9,67737927,67737928,+	76.7501	0	.	ENSMUSG00000038013	ENSMUST00000037480	Wipf2	-0.133148	no	448.023	464.429	415.822	463.818	20 nt	rep3	rep1	chr11,98903119,98903120,+	0.179131	-inf
UGCUGAUAGCAGGUUGGGUUUUGUG	9-qC-10667	chr9,67737927,67737928,+	76.7501	0	.	ENSMUSG00000038013	ENSMUST00000037480	Wipf2	-0.133148	no	448.023	464.429	415.822	463.818	20 nt	rep3	rep2	chr11,98903119,98903120,+	0.179131	-inf
UGCUGAUAGCAGGUUGGGUUUUGUG	9-qC-10667	chr9,67737927,67737928,+	76.7501	0	.	ENSMUSG00000038013	ENSMUST00000037480	Wipf2	-0.133148	no	448.023	464.429	415.822	463.818	20 nt	rep3	rep3	chr11,98903119,98903120,+	0.179131	-inf
UGCUGAUAGCAGGUUGGGUUUUGUG	9-qC-10667	chr9,67737927,67737928,+	76.7501	0	.	ENSMUSG00000038013	ENSMUST00000037480	Wipf2	-0.133148	no	448.023	464.429	415.822	463.818	20 nt	rep3	rep4	chr11,98903119,98903120,+	0.179131	-inf
UCAGAUUAUCCAAUUGUUCUUUGAA	9-qC-10667	chr9,67738862,67738863,+	202.383	0	.	ENSMUSG00000026578	ENSMUST00000027867	Ccdc181	0.0191148	no	629.067	663.171	636.278	587.753	20 nt	rep3	rep2	chr1,164280223,164280224,+	0.122933	-4.89253
AGGCUUCAAAGAUUUUCAUCCUGGC	9-qC-10667	chr9,67739083,67739084,+	35.4907	0	.	ENSMUSG00000063704	ENSMUST00000089669	Mapk15	-0.241604	no	3922.91	3186.1	4494.54	4088.1	20 nt	rep1	rep1	chr15,75994910,75994911,+	0.243759	-3.37362
AGGCUUCAAAGAUUUUCAUCCUGGC	9-qC-10667	chr9,67739083,67739084,+	35.4907	0	.	ENSMUSG00000063704	ENSMUST00000089669	Mapk15	-0.241604	no	3922.91	3186.1	4494.54	4088.1	20 nt	rep1	rep4	chr15,75994910,75994911,+	0.243759	-3.03056
AGGCUUCAAAGAUUUUCAUCCUGGC	9-qC-10667	chr9,67739083,67739084,+	35.4907	0	.	ENSMUSG00000063704	ENSMUST00000089669	Mapk15	-0.241604	no	3922.91	3186.1	4494.54	4088.1	20 nt	rep2	rep2	chr15,75994910,75994911,+	0.310732	-3.23033
AGGCUUCAAAGAUUUUCAUCCUGGC	9-qC-10667	chr9,67739083,67739084,+	35.4907	0	.	ENSMUSG00000063704	ENSMUST00000089669	Mapk15	-0.241604	no	3922.91	3186.1	4494.54	4088.1	20 nt	rep2	rep4	chr15,75994910,75994911,+	0.310732	-3.38078
AGGCUUCAAAGAUUUUCAUCCUGGC	9-qC-10667	chr9,67739083,67739084,+	35.4907	0	.	ENSMUSG00000063704	ENSMUST00000089669	Mapk15	-0.241604	no	3922.91	3186.1	4494.54	4088.1	20 nt	rep3	rep1	chr15,75994910,75994911,+	0.280989	-3.57868
AGGCUUCAAAGAUUUUCAUCCUGGC	9-qC-10667	chr9,67739083,67739084,+	35.4907	0	.	ENSMUSG00000063704	ENSMUST00000089669	Mapk15	-0.241604	no	3922.91	3186.1	4494.54	4088.1	20 nt	rep3	rep2	chr15,75994910,75994911,+	0.280989	-3.08517
AGGCUUCAAAGAUUUUCAUCCUGGC	9-qC-10667	chr9,67739083,67739084,+	35.4907	0	.	ENSMUSG00000063704	ENSMUST00000089669	Mapk15	-0.241604	no	3922.91	3186.1	4494.54	4088.1	20 nt	rep3	rep4	chr15,75994910,75994911,+	0.280989	-3.23562
AUGUAAUCCUUCAGAGAGAGAACGU	9-qC-10667	chr9,67739249,67739250,+	369.443	0	.	ENSMUSG00000009470	ENSMUST00000109401	Tnpo1	0.18091	no	305.026	332.039	281.404	301.636	20 nt	rep3	rep1	chr13,98841520,98841521,-	0.11942	-inf
AUGUAAUCCUUCAGAGAGAGAACGU	9-qC-10667	chr9,67739249,67739250,+	369.443	0	.	ENSMUSG00000009470	ENSMUST00000109401	Tnpo1	0.18091	no	305.026	332.039	281.404	301.636	20 nt	rep3	rep2	chr13,98841520,98841521,-	0.11942	-inf
AUGUAAUCCUUCAGAGAGAGAACGU	9-qC-10667	chr9,67739249,67739250,+	369.443	0	.	ENSMUSG00000009470	ENSMUST00000109401	Tnpo1	0.18091	no	305.026	332.039	281.404	301.636	20 nt	rep3	rep3	chr13,98841520,98841521,-	0.11942	-inf
AUGUAAUCCUUCAGAGAGAGAACGU	9-qC-10667	chr9,67739249,67739250,+	369.443	0	.	ENSMUSG00000009470	ENSMUST00000109401	Tnpo1	0.18091	no	305.026	332.039	281.404	301.636	20 nt	rep3	rep4	chr13,98841520,98841521,-	0.11942	-4.11663
AUGUAAUCCUUCAGAGAGAGAACGU	9-qC-10667	chr9,67739249,67739250,+	369.443	0	.	ENSMUSG00000009470	ENSMUST00000109401	Tnpo1	0.18091	no	305.026	332.039	281.404	301.636	20 nt	rep4	rep3	chr13,98841520,98841521,-	0.185302	-inf
UUUGAUGAAUUCUGAUGGCUUUUUG	9-qC-10667	chr9,67739493,67739494,+	294.774	0	.	ENSMUSG00000062627	ENSMUST00000075872	Mysm1	0.400837	no	98.3351	103.731	91.3326	99.9417	20 nt	rep4	rep2	chr4,94970526,94970527,-	0.105887	-3.09222
UGGAAAGAAGAGACAGACAGACAGA	9-qC-10667	chr9,67739776,67739777,+	88.0485	0	L1MC	ENSMUSG00000101113	ENSMUST00000190233	1700025B11Rik	-0.0902751	no	31.7907	40.1188	30.3622	24.891	20 nt	rep2	rep1	chr15,77558935,77558936,-	0.149024	-5.98564
UGGAAAGAAGAGACAGACAGACAGA	9-qC-10667	chr9,67739776,67739777,+	88.0485	0	L1MC	ENSMUSG00000101113	ENSMUST00000190233	1700025B11Rik	-0.0902751	no	31.7907	40.1188	30.3622	24.891	20 nt	rep2	rep2	chr15,77558935,77558936,-	0.149024	-inf
UGGAAAGAAGAGACAGACAGACAGA	9-qC-10667	chr9,67739776,67739777,+	88.0485	0	L1MC	ENSMUSG00000101113	ENSMUST00000190233	1700025B11Rik	-0.0902751	no	31.7907	40.1188	30.3622	24.891	20 nt	rep2	rep3	chr15,77558935,77558936,-	0.149024	-inf
UGGAAAGAAGAGACAGACAGACAGA	9-qC-10667	chr9,67739776,67739777,+	88.0485	0	L1MC	ENSMUSG00000101113	ENSMUST00000190233	1700025B11Rik	-0.0902751	no	31.7907	40.1188	30.3622	24.891	20 nt	rep2	rep4	chr15,77558935,77558936,-	0.149024	-inf
UGGAAAGAAGAGACAGACAGACAGA	9-qC-10667	chr9,67739776,67739777,+	88.0485	0	L1MC	ENSMUSG00000101113	ENSMUST00000190233	1700025B11Rik	-0.0902751	no	31.7907	40.1188	30.3622	24.891	20 nt	rep4	rep1	chr15,77558935,77558936,-	0.128577	-5.77272
UGGAAAGAAGAGACAGACAGACAGA	9-qC-10667	chr9,67739776,67739777,+	88.0485	0	L1MC	ENSMUSG00000101113	ENSMUST00000190233	1700025B11Rik	-0.0902751	no	31.7907	40.1188	30.3622	24.891	20 nt	rep4	rep2	chr15,77558935,77558936,-	0.128577	-inf
UGGAAAGAAGAGACAGACAGACAGA	9-qC-10667	chr9,67739776,67739777,+	88.0485	0	L1MC	ENSMUSG00000101113	ENSMUST00000190233	1700025B11Rik	-0.0902751	no	31.7907	40.1188	30.3622	24.891	20 nt	rep4	rep3	chr15,77558935,77558936,-	0.128577	-inf
UGGAAAGAAGAGACAGACAGACAGA	9-qC-10667	chr9,67739776,67739777,+	88.0485	0	L1MC	ENSMUSG00000101113	ENSMUST00000190233	1700025B11Rik	-0.0902751	no	31.7907	40.1188	30.3622	24.891	20 nt	rep4	rep4	chr15,77558935,77558936,-	0.128577	-inf
UUGUUGCAAAUUACUUUAAGAGAAU	9-qC-10667	chr9,67740606,67740607,+	91.7603	0	.	ENSMUSG00000036112	ENSMUST00000047910	Metap2	0.0418543	no	204.458	220.587	187.999	204.789	g2-g15	rep3	rep1	chr10,93861278,93861279,-	0.126445	-inf
UGAGUUCAAGGACAGCCUGGUCUAA	9-qC-10667	chr9,67742129,67742130,+	30.9656	0	B1_Mus1	ENSMUSG00000054051	ENSMUST00000066807	Ercc6	0.256337	no	167.381	181.658	147.151	173.335	20 nt	rep1	rep4	chr14,32578127,32578128,+	0.112961	-inf
UGAGUUCAAGGACAGCCUGGUCUAA	9-qC-10667	chr9,67742129,67742130,+	30.9656	0	B1_Mus1	ENSMUSG00000054051	ENSMUST00000066807	Ercc6	0.256337	no	167.381	181.658	147.151	173.335	20 nt	rep2	rep2	chr14,32578127,32578128,+	0.117317	-inf
UGAGUUCAAGGACAGCCUGGUCUAA	9-qC-10667	chr9,67742129,67742130,+	30.9656	0	B1_Mus1	ENSMUSG00000054051	ENSMUST00000066807	Ercc6	0.256337	no	167.381	181.658	147.151	173.335	20 nt	rep2	rep4	chr14,32578127,32578128,+	0.117317	-inf
UGAGUUCAAGGACAGCCUGGUCUAA	9-qC-10667	chr9,67742129,67742130,+	30.9656	0	B1_Mus1	ENSMUSG00000021236	ENSMUST00000120942	Entpd5	0.111313	no	68.7561	73.1137	64.0222	69.1324	20 nt	rep2	rep4	chr12,84375013,84375014,-	0.221951	-3.59579
UGAGUUCAAGGACAGCCUGGUCUAA	9-qC-10667	chr9,67742129,67742130,+	30.9656	0	B1_Mus1	ENSMUSG00000037890	ENSMUST00000203653	Wdr19	0.275869	no	233.742	243.007	224.237	233.983	20 nt	rep2	rep4	chr5,65258588,65258589,+	0.117317	-4.67596
UGAAAGACUGGAUGAACCAAAGUCA	9-qC-10667	chr9,67746594,67746595,+	37.6046	0	MYSERV16_I-int	ENSMUSG00000085526	ENSMUST00000125681	Gm16083	0.301498	no	173.845	195.092	149.023	177.419	22 nt	rep1	rep1	chr1,130529102,130529103,+	0.737221	-inf
UGAAAGACUGGAUGAACCAAAGUCA	9-qC-10667	chr9,67746594,67746595,+	37.6046	0	MYSERV16_I-int	ENSMUSG00000085526	ENSMUST00000125681	Gm16083	0.301498	no	173.845	195.092	149.023	177.419	22 nt	rep1	rep2	chr1,130529102,130529103,+	0.737221	-inf
UGAAAGACUGGAUGAACCAAAGUCA	9-qC-10667	chr9,67746594,67746595,+	37.6046	0	MYSERV16_I-int	ENSMUSG00000085526	ENSMUST00000125681	Gm16083	0.301498	no	173.845	195.092	149.023	177.419	22 nt	rep1	rep3	chr1,130529102,130529103,+	0.737221	-inf
UGAAAGACUGGAUGAACCAAAGUCA	9-qC-10667	chr9,67746594,67746595,+	37.6046	0	MYSERV16_I-int	ENSMUSG00000085526	ENSMUST00000125681	Gm16083	0.301498	no	173.845	195.092	149.023	177.419	22 nt	rep1	rep4	chr1,130529102,130529103,+	0.737221	-8.32765
UGAAAGACUGGAUGAACCAAAGUCA	9-qC-10667	chr9,67746594,67746595,+	37.6046	0	MYSERV16_I-int	ENSMUSG00000085526	ENSMUST00000125681	Gm16083	0.301498	no	173.845	195.092	149.023	177.419	22 nt	rep2	rep1	chr1,130529102,130529103,+	0.383659	-inf
[truncated: 196 more rows]

## Sheet: Table S5B
Table S5B. Identifiable cleavage targets of piRNAs whose abundance does not change in pi9−/−pi17−/− primary spermatocytes (control piRNAs).
[truncated: 37,421 more rows]
